# Supplementary material for: Both soluble and cell surface CD137 expressed by Foxp3+ CD4 T cells restrain autoimmune diabetes
Source: J Exp Med. 2026 Jul 7;223(8):e20252647. doi: 10.1084/jem.20252647 (PMC13340443; doi:10.1084/jem.20252647)
Supplement: Table S1 — shows CD4 T cell cluster marker genes. [file jem_20252647_tables1.xlsx]

## Sheet: CD4 cludter marker genes
p_val	avg_diff	pct.1	pct.2	p_val_adj	cluster	gene
1.62267e-202	1.55109	0.541	0.25	4.86801e-199	0	Il7r
4.85196e-139	0.740025	0.546	0.323	1.45559e-135	0	Itga4
0	2.10631	0.631	0.252	0	0	Itgb1
1.30611e-123	0.645585	0.526	0.307	3.91833e-120	0	S1pr1
3.69603e-93	1.11229	0.618	0.461	1.10881e-89	0	Tmsb10
1.70377e-63	0.505176	0.515	0.344	5.1113e-60	0	Cd40lg
1.22136e-144	1.08299	0.56	0.346	3.66409e-141	0	Klf2
1.34096e-183	1.04971	0.584	0.324	4.02289e-180	0	Zfp36l2
2.94732e-179	0.999702	0.598	0.301	8.84195e-176	0	Sidt1
9.09343e-100	0.948653	0.47	0.261	2.72803e-96	0	Socs3
2.06927e-184	0.869266	0.618	0.367	6.20782e-181	0	Ms4a4b
8.71933e-132	0.769903	0.607	0.385	2.6158e-128	0	Tmsb4x
5.57534e-113	0.718666	0.517	0.34	1.6726e-109	0	S100a10
4.76969e-123	0.717155	0.632	0.356	1.43091e-119	0	Ehd3
2.83817e-46	0.704809	0.403	0.206	8.51452e-43	0	Gpr183
2.33161e-85	0.675618	0.526	0.331	6.99482e-82	0	Fam101b
3.03232e-57	0.652091	0.521	0.385	9.09697e-54	0	Junb
8.67213e-71	0.643932	0.485	0.289	2.60164e-67	0	Nsg2
9.07336e-59	0.637862	0.451	0.324	2.72201e-55	0	Crip1
3.84122e-108	0.61458	0.582	0.359	1.15237e-104	0	Pde7a
9.97709e-66	0.582422	0.57	0.367	2.99313e-62	0	Klf3
5.03059e-26	0.544153	0.157	0.073	1.50918e-22	0	Esm1
4.7501e-61	0.531306	0.502	0.353	1.42503e-57	0	Klf6
2.84942e-83	0.527321	0.545	0.385	8.54826e-80	0	Thy1
1.39372e-81	0.516704	0.531	0.356	4.18116e-78	0	Tagln2
1.09991e-60	0.483863	0.493	0.353	3.29973e-57	0	Ier2
6.93556e-66	0.481951	0.523	0.361	2.08067e-62	0	Hcst
1.53786e-78	0.467086	0.518	0.352	4.61358e-75	0	S1pr4
2.75493e-63	0.464196	0.3	0.153	8.2648e-60	0	Golm1
7.62857e-52	0.46318	0.316	0.174	2.28857e-48	0	Cdc25b
1.07929e-47	0.460803	0.224	0.1	3.23786e-44	0	Emp1
1.22158e-73	0.458204	0.437	0.267	3.66475e-70	0	Sorl1
1.19622e-62	0.457807	0.51	0.351	3.58867e-59	0	Fam65b
5.00746e-31	0.453506	0.437	0.342	1.50224e-27	0	Vim
3.46454e-61	0.453267	0.546	0.377	1.03936e-57	0	Rasa3
4.10147e-15	0.44495	0.259	0.124	1.23044e-11	0	Axin2
9.0794e-31	0.443659	0.143	0.056	2.72382e-27	0	Nebl
3.37565e-45	0.442799	0.519	0.412	1.01269e-41	0	Actb
5.16552e-31	0.42832	0.45	0.347	1.54965e-27	0	Zfp36
3.27541e-48	0.417409	0.089	0.032	9.82623e-45	0	Anxa1
9.21869e-68	0.412063	0.357	0.206	2.76561e-64	0	Myo1f
4.43921e-50	0.412055	0.391	0.257	1.33176e-46	0	Il18r1
1.14877e-26	0.399371	0.331	0.188	3.4463e-23	0	AB124611
8.79268e-44	0.395244	0.482	0.367	2.6378e-40	0	Flna
4.09474e-59	0.394833	0.518	0.381	1.22842e-55	0	Lsp1
1.70068e-47	0.394527	0.416	0.307	5.10204e-44	0	Epsti1
1.25778e-60	0.393098	0.503	0.346	3.77334e-57	0	Emb
7.74005e-60	0.392269	0.478	0.322	2.32201e-56	0	Themis
5.33366e-67	0.392192	0.552	0.4	1.6001e-63	0	Ms4a6b
8.29959e-58	0.392189	0.501	0.341	2.48988e-54	0	Slamf6
1.82778e-27	0.391886	0.435	0.313	5.48333e-24	0	Sgk1
3.21034e-48	0.373254	0.311	0.206	9.63102e-45	0	Rcbtb2
4.96165e-14	0.371896	0.367	0.249	1.4885e-10	0	Dtx1
1.24112e-42	0.371517	0.558	0.403	3.72336e-39	0	Stk38
7.30686e-51	0.368061	0.571	0.425	2.19206e-47	0	Rps11
4.54244e-08	0.36734	0.344	0.306	0.000136273	0	Gm42418
9.56863e-63	0.366154	0.574	0.426	2.87059e-59	0	Rps5
5.4485e-46	0.362375	0.439	0.323	1.63455e-42	0	Runx3
3.05333e-45	0.360955	0.512	0.38	9.15998e-42	0	Emp3
8.03764e-32	0.357336	0.165	0.079	2.41129e-28	0	St3gal6
3.02265e-20	0.356623	0.201	0.106	9.06795e-17	0	Fasl
1.71396e-39	0.352987	0.569	0.449	5.14188e-36	0	Rps27
1.32795e-10	0.351185	0.415	0.349	3.98386e-07	0	Fos
5.2098e-39	0.348809	0.462	0.305	1.56294e-35	0	Slc9a9
2.68177e-51	0.345321	0.58	0.436	8.0453e-48	0	Rps16
1.2265e-47	0.343473	0.512	0.376	3.6795e-44	0	Ppp1r12a
2.15071e-45	0.339207	0.517	0.398	6.45214e-42	0	Ubc
1.53921e-17	0.338717	0.477	0.33	4.61764e-14	0	Kbtbd11
1.70801e-46	0.331701	0.503	0.378	5.12404e-43	0	Atp1b3
1.24586e-09	0.331384	0.287	0.192	3.73757e-06	0	1110034G24Rik
4.25255e-38	0.323155	0.49	0.353	1.27577e-34	0	Klhl6
1.47127e-30	0.322244	0.478	0.337	4.41381e-27	0	Rasgrp2
9.06918e-57	0.315826	0.504	0.369	2.72075e-53	0	Prr13
2.76948e-47	0.315024	0.501	0.35	8.30843e-44	0	Tcf7
2.11117e-18	0.314115	0.432	0.328	6.33352e-15	0	Tob1
1.13437e-26	0.308176	0.474	0.394	3.4031e-23	0	Cd52
1.59157e-28	0.308097	0.493	0.389	4.7747e-25	0	Btg2
6.74963e-29	0.306404	0.305	0.209	2.02489e-25	0	Slco3a1
7.58972e-52	0.304051	0.255	0.15	2.27692e-48	0	Cd226
8.4814e-32	0.29998	0.298	0.198	2.54442e-28	0	Casp1
9.21462e-30	0.296629	0.33	0.254	2.76439e-26	0	Dnajc15
6.92176e-26	0.295863	0.419	0.321	2.07653e-22	0	Tspan13
2.46323e-14	0.294946	0.034	0.02	7.3897e-11	0	Tmem176b
1.68374e-30	0.292415	0.404	0.32	5.05121e-27	0	Ahnak
1.04398e-12	0.289151	0.388	0.287	3.13193e-09	0	Faah
1.99544e-30	0.285339	0.481	0.367	5.98631e-27	0	Arl4c
9.73605e-28	0.284725	0.341	0.272	2.92081e-24	0	Ly6a
1.30033e-37	0.284092	0.124	0.067	3.901e-34	0	Ctla2a
1.43659e-40	0.281456	0.473	0.349	4.30978e-37	0	Sit1
6.55363e-43	0.276183	0.536	0.415	1.96609e-39	0	Rps12
1.85389e-24	0.276014	0.276	0.182	5.56166e-21	0	Cdc42ep3
5.97981e-35	0.27523	0.296	0.2	1.79394e-31	0	Iqgap2
3.8716e-25	0.274417	0.371	0.294	1.16148e-21	0	Id2
1.38148e-62	0.270922	0.511	0.366	4.14443e-59	0	Hmgb2
6.82616e-30	0.270438	0.484	0.377	2.04785e-26	0	Tgfbr2
8.93553e-21	0.269594	0.31	0.207	2.68066e-17	0	Lpar6
6.47489e-27	0.265967	0.404	0.302	1.94247e-23	0	Pag1
1.66852e-11	0.259498	0.029	0.006	5.00556e-08	0	Qpct
1.80156e-20	0.259018	0.04	0.012	5.40469e-17	0	Il2
2.15171e-08	0.25733	0.068	0.028	6.45512e-05	0	Itga7
7.43755e-26	0.255168	0.471	0.384	2.23126e-22	0	Actg1
5.61897e-18	0.255042	0.463	0.343	1.68569e-14	0	Asap1
1.97388e-12	0.250236	0.397	0.352	5.92165e-09	0	Dnajb1
3.52888e-11	0.249283	0.379	0.303	1.05866e-07	0	Hipk1
2.77959e-06	0.249154	0.285	0.205	0.00833876	0	Xylt1
9.93515e-24	0.248447	0.361	0.287	2.98054e-20	0	Ctsw
3.12888e-21	0.244732	0.478	0.403	9.38665e-18	0	Sh3bgrl3
2.55091e-14	0.244214	0.03	0.017	7.65272e-11	0	Tmem176a
1.35678e-19	0.243024	0.276	0.193	4.07035e-16	0	Gramd3
2.85965e-25	0.24036	0.474	0.372	8.57894e-22	0	Irf2bp2
1.31922e-33	0.239283	0.496	0.391	3.95765e-30	0	Itgb7
1.45841e-35	0.23921	0.17	0.121	4.37522e-32	0	Gna15
4.50057e-33	0.239097	0.137	0.08	1.35017e-29	0	Il18rap
8.92851e-18	0.237757	0.082	0.037	2.67855e-14	0	Klk1b27
5.07308e-17	0.234499	0.464	0.383	1.52193e-13	0	Gramd1a
1.32681e-23	0.230976	0.466	0.368	3.98044e-20	0	Tnfaip3
3.67092e-13	0.230397	0.015	0.002	1.10128e-09	0	1700003C15Rik
6.17755e-23	0.230147	0.398	0.303	1.85327e-19	0	S100a11
3.43301e-27	0.228633	0.492	0.388	1.0299e-23	0	Adgre5
2.96144e-25	0.228324	0.352	0.27	8.88431e-22	0	Glipr2
3.68018e-11	0.227415	0.232	0.16	1.10405e-07	0	Pik3r5
4.21317e-30	0.227408	0.556	0.455	1.26395e-26	0	Rps10
1.47699e-23	0.222879	0.464	0.387	4.43098e-20	0	Cdkn1b
5.13814e-29	0.222826	0.549	0.453	1.54144e-25	0	Rpl32
4.86878e-29	0.222578	0.511	0.405	1.46063e-25	0	Tpst2
1.29353e-22	0.221453	0.477	0.392	3.88059e-19	0	Pycard
2.37788e-24	0.220126	0.497	0.412	7.13364e-21	0	Stk17b
1.03624e-21	0.219848	0.532	0.438	3.10873e-18	0	Rps24
2.19759e-45	0.219367	0.436	0.326	6.59276e-42	0	Cxcr3
8.90535e-22	0.217846	0.424	0.325	2.67161e-18	0	Sntb1
8.05611e-09	0.216007	0.296	0.215	2.41683e-05	0	A430078G23Rik
2.45439e-21	0.213947	0.04	0.016	7.36317e-18	0	Rnf144a
9.24953e-22	0.213285	0.437	0.351	2.77486e-18	0	Prex1
8.4377e-27	0.213197	0.112	0.069	2.53131e-23	0	St6galnac1
4.51032e-21	0.207891	0.024	0.018	1.3531e-17	0	5430427O19Rik
5.75583e-18	0.207688	0.372	0.289	1.72675e-14	0	Tmem71
1.63773e-16	0.205651	0.069	0.035	4.9132e-13	0	Oas3
1.45267e-12	0.204613	0.409	0.334	4.35802e-09	0	Cd96
2.06942e-26	0.20328	0.071	0.034	6.20826e-23	0	Lair1
4.82913e-16	0.203224	0.497	0.374	1.44874e-12	0	Dennd2d
8.11869e-26	0.202566	0.025	0.016	2.43561e-22	0	Serpinb1a
1.01837e-08	0.201774	0.422	0.365	3.05511e-05	0	Sptssa
1.02123e-07	0.20086	0.062	0.061	0.000306368	0	Cpne7
6.15736e-22	0.19841	0.418	0.346	1.84721e-18	0	Zyx
4.97238e-23	0.198252	0.472	0.395	1.49172e-19	0	Selplg
2.6228e-21	0.197972	0.335	0.265	7.86839e-18	0	Gata3
3.72107e-17	0.197693	0.379	0.31	1.11632e-13	0	Ccdc88c
1.5027e-12	0.196144	0.029	0.008	4.50811e-09	0	Mgarp
8.41322e-09	0.196097	0.107	0.083	2.52397e-05	0	Zbtb32
3.18164e-06	0.194555	0.279	0.19	0.00954493	0	Pydc3
3.19238e-19	0.192943	0.356	0.295	9.57713e-16	0	Sgms1
1.35621e-10	0.19283	0.245	0.176	4.06863e-07	0	St6galnac2
3.57932e-12	0.192229	0.417	0.328	1.0738e-08	0	Nek7
9.1663e-20	0.191205	0.014	0.006	2.74989e-16	0	Wfikkn2
3.78635e-11	0.188645	0.501	0.417	1.13591e-07	0	Macf1
2.26097e-06	0.188572	0.062	0.032	0.0067829	0	Cyp2s1
3.66069e-07	0.186591	0.028	0.014	0.00109821	0	Atf3
1.38449e-17	0.18496	0.296	0.234	4.15347e-14	0	Flot1
2.53772e-21	0.184951	0.493	0.414	7.61315e-18	0	Dgka
6.73272e-19	0.184565	0.447	0.376	2.01982e-15	0	Crlf3
1.17701e-13	0.184277	0.516	0.408	3.53103e-10	0	Evl
3.14872e-06	0.182994	0.36	0.317	0.00944616	0	Dusp2
3.48113e-09	0.180572	0.04	0.016	1.04434e-05	0	Ar
3.3429e-23	0.179487	0.502	0.395	1.00287e-19	0	Smpdl3a
5.95289e-10	0.179369	0.474	0.391	1.78587e-06	0	Slfn1
1.36637e-13	0.175962	0.045	0.027	4.09911e-10	0	Dtx4
4.79732e-08	0.175846	0.488	0.414	0.00014392	0	Kif21b
3.85331e-09	0.175438	0.423	0.357	1.15599e-05	0	Atp2b1
3.06733e-20	0.172504	0.464	0.38	9.20199e-17	0	Traf1
3.77225e-08	0.171353	0.463	0.413	0.000113168	0	H3f3b
9.7654e-12	0.170921	0.455	0.388	2.92962e-08	0	Ankrd11
3.93995e-15	0.170451	0.475	0.409	1.18198e-11	0	Myh9
7.75374e-21	0.16962	0.517	0.442	2.32612e-17	0	Rps2
1.31204e-13	0.167391	0.412	0.34	3.93612e-10	0	Gpr132
2.45153e-17	0.167228	0.37	0.31	7.3546e-14	0	Arid5a
1.69205e-12	0.165766	0.5	0.431	5.07616e-09	0	Atp11b
3.85613e-07	0.162051	0.385	0.327	0.00115684	0	Fam78a
4.12541e-17	0.16075	0.029	0.03	1.23762e-13	0	Prss12
4.47357e-13	0.158784	0.46	0.397	1.34207e-09	0	Cotl1
2.04473e-07	0.158106	0.334	0.282	0.000613419	0	Gpcpd1
2.06154e-09	0.157901	0.189	0.14	6.18462e-06	0	Ptpre
8.28946e-16	0.157685	0.479	0.373	2.48684e-12	0	Stat4
1.05161e-07	0.153826	0.249	0.207	0.000315482	0	Cldnd1
1.74006e-20	0.15309	0.239	0.192	5.22018e-17	0	Rora
9.25028e-12	0.152859	0.043	0.024	2.77508e-08	0	Reck
4.92793e-10	0.152217	0.366	0.306	1.47838e-06	0	Ass1
9.38667e-09	0.151176	0.497	0.422	2.816e-05	0	Ssh2
5.82416e-19	0.150833	0.057	0.036	1.74725e-15	0	Gm44160
1.30018e-08	0.147448	0.095	0.066	3.90054e-05	0	Ifitm10
1.61931e-27	0.147179	0.184	0.128	4.85793e-24	0	BC018473
2.58558e-12	0.146949	0.031	0.02	7.75673e-09	0	Ggt1
3.70311e-18	0.146694	0.018	0.021	1.11093e-14	0	Gm43591
1.6286e-07	0.142635	0.353	0.291	0.00048858	0	Hivep2
2.86888e-09	0.142375	0.288	0.226	8.60665e-06	0	Ezh2
6.11137e-13	0.142043	0.018	0.007	1.83341e-09	0	Gpr15
3.08517e-10	0.141358	0.396	0.343	9.25551e-07	0	Cited2
1.15183e-23	0.141347	0.191	0.154	3.45548e-20	0	Cd7
1.1026e-09	0.137803	0.178	0.137	3.30779e-06	0	Dpp4
4.49054e-09	0.137458	0.38	0.316	1.34716e-05	0	Dap
3.59768e-08	0.135359	0.329	0.286	0.00010793	0	Anxa2
7.08596e-17	0.134679	0.474	0.389	2.12579e-13	0	Camk4
2.44367e-17	0.134296	0.024	0.028	7.33101e-14	0	Ces2d-ps
3.64733e-12	0.133847	0.019	0.019	1.0942e-08	0	Plac8
2.8162e-23	0.132943	0.046	0.036	8.44859e-20	0	Pogk
2.4176e-06	0.131667	0.019	0.009	0.00725281	0	5430421N21Rik
5.42521e-14	0.131034	0.01	0.004	1.62756e-10	0	5830411N06Rik
4.50416e-10	0.130698	0.318	0.269	1.35125e-06	0	St8sia4
1.60007e-21	0.13045	0.387	0.29	4.80021e-18	0	Ifngr1
2.65572e-18	0.128934	0.035	0.02	7.96715e-15	0	Ctla2b
6.11266e-10	0.128578	0.429	0.348	1.8338e-06	0	Tagap
2.09948e-16	0.126987	0.017	0.007	6.29843e-13	0	Nlrc4
8.20963e-15	0.126457	0.046	0.034	2.46289e-11	0	Aqp3
1.20382e-11	0.123781	0.098	0.069	3.61147e-08	0	Enc1
1.98542e-16	0.123777	0.042	0.034	5.95626e-13	0	Rnf32
2.08646e-07	0.123593	0.445	0.397	0.000625937	0	Hsph1
4.57745e-10	0.123573	0.472	0.426	1.37324e-06	0	Ubb
5.53345e-12	0.12319	0.442	0.379	1.66004e-08	0	Vsir
2.29795e-10	0.122074	0.458	0.407	6.89385e-07	0	Gimap3
6.17034e-17	0.121688	0.494	0.416	1.8511e-13	0	Ptprc
2.09748e-10	0.119005	0.03	0.024	6.29244e-07	0	Crip2
9.07028e-09	0.115135	0.406	0.357	2.72108e-05	0	Cd69
1.30838e-08	0.114886	0.135	0.106	3.92515e-05	0	Tdrp
6.95435e-14	0.114456	0.017	0.011	2.08631e-10	0	Ccr9
4.87115e-06	0.114266	0.018	0.008	0.0146134	0	Qrfp
2.55918e-08	0.113854	0.489	0.446	7.67753e-05	0	mt-Nd1
4.17981e-15	0.113564	0.031	0.041	1.25394e-11	0	Ifitm3
3.26387e-07	0.113351	0.438	0.4	0.00097916	0	Ier5
4.84831e-11	0.112392	0.014	0.006	1.45449e-07	0	Cdh1
1.8702e-22	0.112367	0.011	0.019	5.61061e-19	0	Adipoq
2.53016e-09	0.112315	0.373	0.328	7.59049e-06	0	Lfng
4.47681e-14	0.111669	0.061	0.045	1.34304e-10	0	D8Ertd82e
7.31889e-12	0.110334	0.25	0.214	2.19567e-08	0	Il10ra
2.02734e-17	0.109712	0.119	0.098	6.08203e-14	0	Sema4a
4.11707e-07	0.109626	0.008	0.002	0.00123512	0	Nrp2
6.00916e-07	0.10934	0.429	0.383	0.00180275	0	Irf2bpl
4.16298e-09	0.109102	0.442	0.388	1.24889e-05	0	Mndal
2.75239e-14	0.108691	0.36	0.32	8.25718e-11	0	Flt3l
1.17767e-06	0.108408	0.282	0.229	0.00353302	0	Ccdc50
1.05442e-06	0.107235	0.149	0.128	0.00316326	0	Rhob
1.6403e-05	0.107141	0.044	0.028	0.049209	0	Tnfrsf23
6.93208e-08	0.10707	0.21	0.185	0.000207962	0	Slc4a7
2.65915e-08	0.106985	0.485	0.434	7.97744e-05	0	Rpl22l1
4.29373e-07	0.106397	0.444	0.405	0.00128812	0	Ccnd3
3.01238e-06	0.106305	0.017	0.007	0.00903715	0	Tgfb3
1.40199e-12	0.105924	0.029	0.018	4.20597e-09	0	Chil5
2.89967e-11	0.105741	0.024	0.022	8.69902e-08	0	Adgrg5
1.07819e-12	0.105183	0.494	0.444	3.23456e-09	0	Rps19
6.96268e-11	0.105052	0.047	0.029	2.0888e-07	0	Epas1
6.96999e-11	0.104538	0.116	0.086	2.091e-07	0	Irgc1
3.84248e-07	0.103857	0.497	0.459	0.00115274	0	Rpl41
3.64072e-06	0.103237	0.075	0.054	0.0109222	0	Grasp
8.14384e-09	0.102803	0.007	0.001	2.44315e-05	0	Pxdc1
1.77114e-07	0.102044	0.007	0.001	0.000531343	0	Il23r
3.98275e-15	0.0994729	0.016	0.009	1.19483e-11	0	1700040L02Rik
1.27403e-14	0.099036	0.136	0.117	3.8221e-11	0	Nfic
3.39678e-19	0.0974257	0.014	0.009	1.01904e-15	0	Mgll
6.56334e-22	0.096672	0.294	0.269	1.969e-18	0	S100a6
1.59774e-05	0.0963231	0.349	0.312	0.0479322	0	Bzw2
1.83372e-14	0.0962474	0.006	0.008	5.50117e-11	0	Ccr10
4.47834e-10	0.0959775	0.098	0.078	1.3435e-06	0	Spsb1
4.11046e-06	0.0953669	0.005	0	0.0123314	0	Tacstd2
2.40945e-14	0.0949983	0.028	0.019	7.22835e-11	0	Apobr
2.16757e-08	0.0936486	0.014	0.007	6.50272e-05	0	Specc1
1.62654e-17	0.0927716	0.028	0.029	4.87961e-14	0	Tnfrsf13c
1.74204e-11	0.0925595	0.192	0.172	5.22612e-08	0	Tiparp
8.7927e-07	0.0923894	0.363	0.309	0.00263781	0	Mapre2
1.80127e-24	0.0923427	0.017	0.023	5.40381e-21	0	Klrk1
2.38101e-07	0.092294	0.042	0.044	0.000714302	0	Tmem37
1.56845e-05	0.0920788	0.478	0.445	0.0470535	0	mt-Nd2
2.52798e-24	0.0913474	0.02	0.023	7.58394e-21	0	Dock5
6.95952e-07	0.0907104	0.342	0.307	0.00208786	0	Tuba4a
1.3094e-09	0.089918	0.483	0.44	3.92819e-06	0	Rplp1
1.88066e-10	0.0898673	0.321	0.29	5.64199e-07	0	D16Ertd472e
1.19737e-05	0.0897547	0.043	0.034	0.0359211	0	Apobec2
9.35895e-23	0.0894238	0.012	0.022	2.80768e-19	0	Hrh4
2.6401e-10	0.0887034	0.086	0.068	7.92029e-07	0	Ppargc1b
9.73423e-06	0.088569	0.318	0.288	0.0292027	0	Siah2
1.38556e-22	0.0883818	0.018	0.01	4.15667e-19	0	RP23-26A14.4
2.40814e-06	0.0873224	0.248	0.213	0.00722442	0	Ddx58
4.53942e-09	0.0849664	0.007	0.016	1.36183e-05	0	Pard3
2.88157e-18	0.0848391	0.025	0.02	8.64471e-15	0	Gm17509
1.11525e-08	0.0841169	0.207	0.195	3.34576e-05	0	Runx2
3.65609e-12	0.0836246	0.508	0.444	1.09683e-08	0	Rps28
4.48845e-16	0.0830267	0.008	0.013	1.34653e-12	0	Hlf
4.34801e-08	0.0828797	0.326	0.302	0.00013044	0	Cdkn2d
7.67194e-10	0.0816372	0.345	0.299	2.30158e-06	0	Gng2
1.27354e-05	0.0813534	0.309	0.287	0.0382062	0	Ripk2
2.59898e-08	0.0809324	0.14	0.122	7.79695e-05	0	Gm11707
2.60789e-06	0.0804551	0.194	0.172	0.00782367	0	P2rx7
1.99417e-19	0.0799876	0.024	0.023	5.9825e-16	0	Arl4d
2.32346e-07	0.0780028	0.041	0.028	0.000697038	0	Fam213a
6.28754e-06	0.0775703	0.016	0.012	0.0188626	0	Actg2
3.90428e-11	0.0774885	0.031	0.02	1.17128e-07	0	Parp16
8.17883e-22	0.0761976	0.006	0.008	2.45365e-18	0	Mmp25
1.60066e-06	0.0761425	0.378	0.332	0.00480198	0	Nfkbiz
7.80787e-10	0.0761013	0.008	0.01	2.34236e-06	0	Ifitm1
1.38247e-12	0.0759532	0.189	0.161	4.1474e-09	0	Pdlim1
2.94728e-07	0.0734882	0.005	0.001	0.000884185	0	Dlg5
3.17679e-18	0.0732584	0.195	0.161	9.53036e-15	0	Tbx21
4.37524e-09	0.071169	0.015	0.013	1.31257e-05	0	Atp8a2
1.28965e-05	0.0706138	0.328	0.303	0.0386896	0	Pik3r1
6.17837e-08	0.0683951	0.06	0.052	0.000185351	0	Slamf7
2.95174e-11	0.0667476	0.426	0.346	8.85521e-08	0	Cd44
3.17312e-11	0.0651219	0.031	0.025	9.51937e-08	0	Xdh
2.83274e-11	0.064256	0.112	0.098	8.49822e-08	0	Taf4b
1.89274e-08	0.0632535	0.22	0.206	5.67821e-05	0	Nabp1
3.34926e-21	0.0631919	0.015	0.02	1.00478e-17	0	1810011H11Rik
1.94504e-08	0.0616853	0.045	0.046	5.83511e-05	0	Car2
1.66544e-13	0.0608997	0.014	0.029	4.99632e-10	0	Edaradd
1.90787e-18	0.0599886	0.012	0.015	5.72362e-15	0	Zfp683
4.18074e-07	0.0595386	0.092	0.099	0.00125422	0	Klk1b11
3.70234e-17	0.059285	0.058	0.054	1.1107e-13	0	Osm
2.60084e-17	0.0592535	0.022	0.016	7.80252e-14	0	Rundc3b
4.7616e-07	0.0590764	0.005	0.002	0.00142848	0	Snrpn
1.78388e-13	0.0589736	0.006	0.008	5.35165e-10	0	Cysltr1
4.62278e-08	0.0577611	0.03	0.024	0.000138684	0	Tshz3
1.09103e-11	0.0566807	0.038	0.035	3.27308e-08	0	Trim16
1.17e-06	0.0559133	0.073	0.064	0.00350999	0	Ccr4
2.76682e-11	0.05517	0.369	0.312	8.30045e-08	0	2700094K13Rik
4.11314e-15	0.05496	0.005	0.013	1.23394e-11	0	Il22
5.94679e-23	0.0544902	0.013	0.009	1.78404e-19	0	Crb3
1.68482e-15	0.053861	0.005	0.003	5.05446e-12	0	Tctex1d4
6.07634e-09	0.0537955	0.253	0.229	1.8229e-05	0	P2ry10
5.70065e-14	0.0535841	0.034	0.038	1.71019e-10	0	Actn2
5.9474e-08	0.0532622	0.266	0.238	0.000178422	0	Pyhin1
4.81677e-06	0.0532488	0.466	0.424	0.0144503	0	Ldha
5.91186e-10	0.0521506	0.234	0.208	1.77356e-06	0	Tmem154
1.13151e-13	0.0521041	0.153	0.138	3.39453e-10	0	Furin
6.19423e-10	0.0519902	0.018	0.015	1.85827e-06	0	Pard6b
1.29998e-17	0.051882	0.017	0.011	3.89993e-14	0	Tlr6
6.23812e-24	0.0511762	0.008	0.009	1.87144e-20	0	Gm15440
4.57832e-10	0.0503099	0.023	0.02	1.3735e-06	0	Pank1
9.54931e-22	0.0493754	0.029	0.03	2.86479e-18	0	Nrarp
3.45716e-14	0.0492479	0.03	0.028	1.03715e-10	0	Cmtr2
1.63773e-16	0.0491107	0.009	0.01	4.9132e-13	0	Ly6g5b
3.83763e-19	0.0486784	0.005	0.008	1.15129e-15	0	Sco2
1.83315e-17	0.0485998	0.003	0.006	5.49946e-14	0	D130051D11Rik
6.17314e-17	0.0480652	0.016	0.024	1.85194e-13	0	Tktl1
2.47e-12	0.0475311	0.004	0.008	7.41001e-09	0	Cd163l1
1.39971e-18	0.0474572	0.022	0.017	4.19914e-15	0	Ttll3
1.62507e-12	0.0473424	0.164	0.148	4.87521e-09	0	Vav3
6.24501e-18	0.0473411	0.017	0.013	1.8735e-14	0	1700034P13Rik
2.81809e-12	0.0468818	0.041	0.032	8.45426e-09	0	Dzip1
8.60477e-10	0.0459266	0.033	0.029	2.58143e-06	0	Rxra
2.9101e-21	0.0454381	0.004	0.009	8.7303e-18	0	Csf2
1.87947e-06	0.0450902	0.018	0.015	0.0056384	0	Ccbl2
4.432e-08	0.0447464	0.043	0.036	0.00013296	0	Acsl1
5.14665e-08	0.0443774	0.036	0.035	0.0001544	0	Ldlr
6.08951e-20	0.0442431	0.032	0.032	1.82685e-16	0	Map4k3
2.47967e-25	0.044157	0.004	0.009	7.43901e-22	0	Gm43579
5.68878e-07	0.0440685	0.009	0.006	0.00170664	0	Itga2
1.61342e-19	0.0439113	0.03	0.026	4.84025e-16	0	Suclg2
8.81687e-13	0.0431758	0.027	0.024	2.64506e-09	0	Swsap1
2.43647e-11	0.0431368	0.045	0.043	7.30941e-08	0	Lmna
8.51757e-20	0.0423273	0.005	0.008	2.55527e-16	0	Avil
7.48624e-14	0.0418383	0.01	0.01	2.24587e-10	0	Adam12
1.63744e-10	0.0415251	0.004	0.002	4.91231e-07	0	Aqp11
3.94692e-16	0.0409365	0.006	0.005	1.18408e-12	0	Fbxo27
7.86753e-19	0.0406863	0.026	0.033	2.36026e-15	0	Ltb4r1
2.56828e-13	0.040626	0.003	0.005	7.70485e-10	0	Gm29666
2.20372e-07	0.0401944	0.031	0.027	0.000661116	0	Nckipsd
6.45081e-22	0.0397767	0.005	0.016	1.93524e-18	0	Tomm6os
4.17661e-13	0.039403	0.04	0.043	1.25298e-09	0	Gas7
5.30542e-16	0.0391291	0.024	0.022	1.59162e-12	0	Ankrd13d
4.17756e-08	0.0387013	0.004	0.006	0.000125327	0	1700012B07Rik
7.22292e-18	0.0381913	0.019	0.015	2.16687e-14	0	6720427I07Rik
2.61476e-14	0.0375678	0.019	0.018	7.84428e-11	0	Nxt2
6.21576e-16	0.0368197	0.019	0.035	1.86473e-12	0	Itga1
3.32252e-13	0.0357875	0.003	0.002	9.96756e-10	0	Gcnt2
8.83425e-15	0.0357854	0.003	0.004	2.65028e-11	0	Gm17178
1.63063e-06	0.0356173	0.015	0.012	0.0048919	0	Popdc2
2.66397e-06	0.0354286	0.206	0.181	0.00799192	0	Pde3b
7.94135e-17	0.0353084	0.016	0.012	2.3824e-13	0	Fam109a
5.1111e-13	0.0352329	0.026	0.022	1.53333e-09	0	Gm4876
1.37728e-19	0.0349284	0.017	0.015	4.13183e-16	0	Zfp59
2.33353e-07	0.0339617	0.004	0.002	0.000700058	0	B130006D01Rik
1.72315e-17	0.0337834	0.088	0.084	5.16946e-14	0	Pou6f1
5.37087e-07	0.0332038	0.007	0.005	0.00161126	0	Gm26982
4.44245e-23	0.033055	0.01	0.021	1.33274e-19	0	Cited4
8.14141e-06	0.0329458	0.221	0.208	0.0244242	0	Rara
6.19823e-23	0.0326682	0.006	0.018	1.85947e-19	0	Mapk8ip2
5.09206e-18	0.03207	0.005	0.007	1.52762e-14	0	Hey1
1.31241e-07	0.0318135	0.007	0.006	0.000393723	0	Fastkd5
2.85091e-23	0.0314749	0.003	0.008	8.55272e-20	0	Fxyd4
2.70322e-06	0.0312047	0.053	0.063	0.00810965	0	Pld4
1.13257e-12	0.0309932	0.018	0.015	3.3977e-09	0	Kbtbd7
5.69755e-07	0.0307131	0.01	0.01	0.00170927	0	Klra5
1.11281e-23	0.0303301	0.02	0.019	3.33843e-20	0	Adat1
5.93315e-09	0.0300338	0.002	0.002	1.77995e-05	0	Gm11713
1.37174e-18	0.0300274	0.049	0.045	4.11523e-15	0	Maff
3.31635e-21	0.0298011	0.003	0.008	9.94905e-18	0	Olfml3
2.57212e-07	0.0297696	0.004	0.003	0.000771636	0	Xlr3a
8.13577e-06	0.0296434	0.005	0.004	0.0244073	0	Zfp493
3.98076e-10	0.0296287	0.004	0.003	1.19423e-06	0	Lbhd1
1.48303e-06	0.0293657	0.003	0.002	0.00444909	0	Gm15879
1.00805e-05	0.0291262	0.004	0.002	0.0302414	0	Gm20878
4.36913e-09	0.0290071	0.009	0.023	1.31074e-05	0	Nccrp1
1.00824e-06	0.0289357	0.017	0.016	0.00302473	0	Rnf8
4.28355e-11	0.028642	0.003	0.003	1.28506e-07	0	Aqp9
1.07902e-16	0.0285584	0.017	0.02	3.23707e-13	0	Gm20605
2.39024e-10	0.028486	0.033	0.033	7.17073e-07	0	Plcb3
1.46062e-07	0.0282533	0.012	0.008	0.000438186	0	Gm7967
3.71623e-08	0.0282017	0.003	0.002	0.000111487	0	Zfp536
1.53334e-05	0.0281615	0.03	0.027	0.0460001	0	Alg11
4.92203e-12	0.0280611	0.003	0.002	1.47661e-08	0	Cdo1
3.79049e-20	0.028056	0.01	0.009	1.13715e-16	0	Gm26887
9.40486e-08	0.0276678	0.058	0.055	0.000282146	0	Il17a
5.11891e-09	0.0273699	0.004	0.014	1.53567e-05	0	9330136K24Rik
3.5948e-09	0.0271687	0.029	0.03	1.07844e-05	0	Matn2
1.02706e-16	0.0265852	0.003	0.007	3.08118e-13	0	Fam186b
1.67205e-15	0.0263298	0.004	0.004	5.01614e-12	0	Kcnc2
1.3317e-08	0.026287	0.022	0.039	3.99511e-05	0	Gm10518
1.03917e-08	0.0255187	0.031	0.031	3.11752e-05	0	Chad
1.7737e-10	0.0253014	0.021	0.02	5.32111e-07	0	Gm44066
2.70653e-08	0.0251665	0.023	0.036	8.1196e-05	0	Osbpl6
8.04749e-22	0.0250508	0.004	0.011	2.41425e-18	0	Gm26852
3.3571e-06	0.0242064	0.014	0.011	0.0100713	0	Mx1
6.90411e-26	0.0239906	0.005	0.007	2.07123e-22	0	Fam65c
1.14669e-10	0.0239498	0.039	0.045	3.44006e-07	0	Oas1a
7.19285e-09	0.0239104	0.052	0.05	2.15785e-05	0	Il17f
5.26251e-11	0.0238971	0.004	0.004	1.57875e-07	0	Enkur
1.4737e-11	0.0237563	0.004	0.011	4.4211e-08	0	Cldn23
1.35936e-08	0.0237118	0.093	0.095	4.07808e-05	0	Fes
1.10742e-20	0.0236364	0.004	0.01	3.32227e-17	0	Garnl3
1.62391e-10	0.0235978	0.018	0.019	4.87173e-07	0	Tm6sf1
8.6594e-11	0.0234902	0.052	0.054	2.59782e-07	0	Mob3b
8.80163e-19	0.0231306	0.023	0.02	2.64049e-15	0	Cacnb3
2.15644e-14	0.0227397	0.013	0.026	6.46933e-11	0	Smoc2
1.11292e-18	0.0227202	0.045	0.041	3.33877e-15	0	Gm26551
2.11126e-07	0.0225557	0.003	0.002	0.000633378	0	Fgf7
1.28739e-07	0.0221097	0.02	0.019	0.000386217	0	Zfp595
8.08687e-15	0.0220594	0.023	0.025	2.42606e-11	0	Gpc1
1.18052e-17	0.0219264	0.002	0.002	3.54156e-14	0	Krt1
4.14485e-23	0.0215976	0.03	0.026	1.24346e-19	0	Oasl2
1.77362e-19	0.0215655	0.003	0.002	5.32085e-16	0	Sez6l2
7.61259e-23	0.0213848	0.016	0.017	2.28378e-19	0	Gm6297
1.01258e-24	0.0212419	0.007	0.031	3.03773e-21	0	Stpg2
1.31601e-07	0.0211586	0.013	0.012	0.000394802	0	Zfp85
9.53148e-22	0.0210962	0.003	0.003	2.85944e-18	0	Plp1
2.43824e-22	0.0210871	0.004	0.015	7.31471e-19	0	Pkd1l3
3.23097e-06	0.0210784	0.003	0.002	0.0096929	0	Plat
3.38485e-06	0.02107	0.004	0.007	0.0101545	0	4930519P11Rik
2.79627e-25	0.0208604	0.004	0.005	8.38882e-22	0	Msantd1
9.1223e-20	0.0206021	0.002	0.002	2.73669e-16	0	Dleu7
1.66543e-20	0.0206004	0.026	0.024	4.99628e-17	0	Prrg1
9.01691e-21	0.0205082	0.023	0.035	2.70507e-17	0	Rorc
2.69159e-22	0.0203832	0.003	0.013	8.07477e-19	0	Tnfrsf19
3.44568e-18	0.0195686	0.026	0.023	1.03371e-14	0	Gm4707
2.88428e-15	0.0192627	0.005	0.015	8.65284e-12	0	Hes7
6.62684e-08	0.0192472	0.003	0.003	0.000198805	0	4930558K02Rik
2.18206e-14	0.0191945	0.014	0.012	6.54618e-11	0	Gm37170
1.81048e-23	0.0191711	0.014	0.051	5.43145e-20	0	Nr3c2
5.27245e-20	0.0190601	0.004	0.008	1.58174e-16	0	Ccnb1ip1
1.33798e-06	0.0189759	0.016	0.033	0.00401394	0	Gm26531
4.00632e-07	0.0188384	0.386	0.341	0.0012019	0	Tubb4b
5.81355e-25	0.0187432	0.006	0.033	1.74407e-21	0	Gm4787
2.81816e-14	0.0184206	0.002	0.004	8.45447e-11	0	Gm27201
1.08977e-08	0.0181371	0.219	0.224	3.2693e-05	0	Sytl1
1.6103e-22	0.018086	0.005	0.012	4.83091e-19	0	Dnah17
2.60036e-06	0.0178495	0.032	0.028	0.00780107	0	Xcr1
1.85838e-20	0.017816	0.002	0.002	5.57513e-17	0	1700016K19Rik
5.57305e-06	0.0176885	0.003	0.003	0.0167191	0	Gm16365
2.28755e-14	0.0176643	0.007	0.006	6.86265e-11	0	Apoe
8.04408e-12	0.0174194	0.038	0.036	2.41322e-08	0	Mipol1
1.35312e-24	0.0173305	0.011	0.013	4.05936e-21	0	Pde1b
2.2871e-13	0.0171447	0.002	0.004	6.86129e-10	0	Gm11201
1.03386e-05	0.0170869	0.009	0.008	0.0310159	0	AI606181
8.83465e-18	0.0169904	0.006	0.01	2.6504e-14	0	Pik3c2b
6.87414e-22	0.0167936	0.003	0.002	2.06224e-18	0	Amh
1.44203e-18	0.0167456	0.066	0.075	4.32608e-15	0	Scg5
2.97397e-11	0.0166443	0.021	0.023	8.9219e-08	0	Zfp442
4.81804e-16	0.0166103	0.002	0.002	1.44541e-12	0	Gnat1
3.4865e-06	0.01657	0.177	0.17	0.0104595	0	Zc3h12a
9.21809e-24	0.0161383	0.031	0.031	2.76543e-20	0	Cnga1
5.92823e-06	0.0160596	0.035	0.035	0.0177847	0	Gan
1.43204e-07	0.0159491	0.013	0.016	0.000429611	0	Cbfa2t3
9.002e-08	0.0158835	0.002	0.001	0.00027006	0	Smim20.1
1.74407e-17	0.0158367	0.017	0.023	5.2322e-14	0	Ncald
1.47184e-18	0.0154954	0.019	0.017	4.41552e-15	0	Ccnyl1
5.36849e-18	0.0154581	0.027	0.028	1.61055e-14	0	Cmpk2
1.54455e-22	0.0152398	0.014	0.012	4.63365e-19	0	Sfn
4.30173e-06	0.015047	0.008	0.005	0.0129052	0	Bzrap1
8.8008e-06	0.0150077	0.043	0.042	0.0264024	0	Man1c1
7.53422e-06	0.0146853	0.008	0.008	0.0226027	0	Samd3
2.84186e-22	0.0145808	0.008	0.01	8.52558e-19	0	Gm26870
9.39081e-17	0.0145708	0.037	0.045	2.81724e-13	0	Ly6c2
1.5365e-07	0.0144971	0.003	0.002	0.000460949	0	Ripk4
2.47671e-11	0.014476	0.009	0.018	7.43014e-08	0	Il1r1
4.56251e-24	0.0143489	0.009	0.014	1.36875e-20	0	Gm15675
1.34799e-05	0.0141249	0.01	0.007	0.0404396	0	Ffar2
8.46281e-11	0.0140493	0.002	0.005	2.53884e-07	0	Zfp85os
3.84877e-13	0.0139107	0.003	0.009	1.15463e-09	0	Klrb1f
7.21015e-09	0.0137769	0.024	0.032	2.16304e-05	0	Mocos
5.52181e-18	0.0136692	0.003	0.011	1.65654e-14	0	Scpep1os
1.26631e-21	0.013585	0.002	0.007	3.79892e-18	0	Gm16059
2.38113e-13	0.0133956	0.011	0.011	7.1434e-10	0	Tff3
1.53771e-17	0.0133541	0.003	0.014	4.61314e-14	0	Pls1
8.09772e-22	0.0133511	0.005	0.005	2.42932e-18	0	Ube2e2
2.47449e-22	0.0131768	0.029	0.031	7.42346e-19	0	Tango6
1.98052e-06	0.0131442	0.003	0.002	0.00594155	0	Gm11205
4.47635e-18	0.0123017	0.017	0.024	1.3429e-14	0	Trpc1
2.75962e-21	0.0122649	0.004	0.009	8.27885e-18	0	P2ry14
1.55609e-12	0.0120392	0.012	0.021	4.66827e-09	0	Pltp
2.93189e-07	0.0120353	0.016	0.018	0.000879568	0	Mpeg1
6.02017e-07	0.011981	0.031	0.027	0.00180605	0	Cpm
4.2893e-10	0.0118581	0.039	0.039	1.28679e-06	0	Zbtb37
5.46994e-18	0.011815	0.022	0.036	1.64098e-14	0	Gpr55
3.92589e-26	0.0114742	0.003	0.007	1.17777e-22	0	Cdk19os
2.27335e-15	0.0114324	0.016	0.016	6.82005e-12	0	Lmbr1
1.91888e-08	0.0113602	0.025	0.026	5.75664e-05	0	Rbak
9.25532e-23	0.0111795	0.007	0.022	2.7766e-19	0	Ptpdc1
4.86e-12	0.010829	0.023	0.023	1.458e-08	0	Zfp951
5.83245e-22	0.0107263	0.026	0.042	1.74974e-18	0	Gm20481
2.75027e-17	0.0106012	0.015	0.016	8.25082e-14	0	Ampd3
4.70992e-10	0.0104465	0.021	0.027	1.41298e-06	0	Zdbf2
5.71181e-12	0.0103721	0.002	0.008	1.71354e-08	0	Akr1c12
3.76236e-22	0.0100848	0.004	0.007	1.12871e-18	0	Gm17305
3.88095e-17	0.010056	0.005	0.005	1.16429e-13	0	Lrrc51
5.13747e-08	0.00998452	0.005	0.004	0.000154124	0	Sarm1
3.83704e-20	0.0099533	0.023	0.024	1.15111e-16	0	Dand5
1.30634e-05	0.00969305	0.014	0.025	0.0391901	0	Ppp1r14c
8.81866e-11	0.00966401	0.03	0.036	2.6456e-07	0	Peg3
3.0831e-10	0.00950136	0.003	0.003	9.24931e-07	0	Gm27241
2.84653e-07	0.00915042	0.024	0.026	0.000853958	0	Cep170b
5.57266e-09	0.00900546	0.2	0.189	1.6718e-05	0	1500009L16Rik
1.09464e-24	0.00897477	0.007	0.022	3.28393e-21	0	Gm20680
1.08296e-19	0.00870619	0.021	0.03	3.24889e-16	0	Il12rb2
9.64653e-16	0.00846716	0.002	0.001	2.89396e-12	0	Abcb4
2.79256e-08	0.00835719	0.003	0.002	8.37767e-05	0	Fgf23
2.19797e-20	0.00817953	0.018	0.019	6.59392e-17	0	Fuk
4.92098e-09	0.00803712	0.015	0.02	1.4763e-05	0	Cd59a
1.01054e-21	0.00785828	0.003	0.011	3.03163e-18	0	Hmga2
3.43847e-06	0.00751221	0.002	0.002	0.0103154	0	Gm44226
9.70047e-14	0.00742574	0.001	0.004	2.91014e-10	0	Gm2564
5.90342e-17	0.00728949	0.19	0.272	1.77103e-13	0	Slco2a1
2.96426e-15	0.00724175	0.034	0.031	8.89279e-12	0	Gm28935
1.00768e-12	0.00721984	0.002	0.011	3.02304e-09	0	Nefl
1.47223e-05	0.00704109	0.006	0.007	0.0441669	0	5930430L01Rik
2.31981e-20	0.00691552	0.021	0.032	6.95942e-17	0	Dyrk3
1.87797e-17	0.00662792	0.003	0.005	5.63392e-14	0	RP24-330M21.1
6.94368e-07	0.00661411	0.005	0.006	0.0020831	0	Alox5ap
1.84015e-19	0.00643113	0.002	0.007	5.52045e-16	0	Aph1c
1.59376e-07	0.00635595	0.26	0.258	0.000478128	0	D13Ertd608e
5.47224e-14	0.00623291	0.003	0.012	1.64167e-10	0	Vwa3b
1.14875e-12	0.00612419	0.017	0.019	3.44624e-09	0	Pigw
6.73166e-09	0.0059473	0.003	0.002	2.0195e-05	0	Gm9484
6.86886e-06	0.00590985	0.003	0.002	0.0206066	0	Plag1
1.84652e-15	0.00589923	0.024	0.024	5.53955e-12	0	Gm13842
9.47089e-13	0.00581641	0.025	0.027	2.84127e-09	0	Ick
5.23281e-06	0.00565625	0.002	0.002	0.0156984	0	Gm14493
8.76241e-20	0.00552592	0.016	0.016	2.62872e-16	0	Ins2
2.12217e-06	0.00514677	0.002	0.002	0.00636651	0	Gm26770
3.3008e-08	0.00495759	0.004	0.018	9.90239e-05	0	Gm16505
2.58274e-10	0.00485045	0.011	0.01	7.74822e-07	0	G630030J09Rik
3.26676e-14	0.00481726	0.021	0.023	9.80027e-11	0	Fktn
4.17942e-10	0.00479454	0.026	0.026	1.25383e-06	0	Hs1bp3
1.58042e-20	0.00473734	0.003	0.013	4.74125e-17	0	Cybrd1
4.24068e-21	0.00469913	0.017	0.029	1.2722e-17	0	Gm26778
6.83803e-17	0.00466102	0.011	0.01	2.05141e-13	0	B230322F03Rik
5.61078e-21	0.0046416	0.002	0.007	1.68324e-17	0	Sgms2
1.1754e-20	0.00454797	0.003	0.002	3.52619e-17	0	Gm10311
6.88134e-06	0.00431325	0.19	0.199	0.020644	0	Lifr
4.2523e-07	0.00428067	0.069	0.073	0.00127569	0	Fcrla
3.83039e-09	0.00421623	0.017	0.02	1.14912e-05	0	Ybey
7.62338e-23	0.00411387	0.017	0.021	2.28701e-19	0	Acrbp
5.97221e-24	0.00403797	0.003	0.011	1.79166e-20	0	Ovgp1
1.47246e-08	0.0039558	0.302	0.275	4.41739e-05	0	Dusp5
3.67342e-23	0.00391511	0.034	0.035	1.10203e-19	0	BC106179
5.63342e-06	0.00382514	0.002	0.009	0.0169003	0	9530052C20Rik
3.60082e-10	0.00352434	0.011	0.01	1.08025e-06	0	4930486L24Rik
7.51705e-19	0.0034764	0.003	0.003	2.25512e-15	0	Mapk12
5.92241e-09	0.00337502	0.003	0.003	1.77672e-05	0	Rsf1os2
1.21367e-22	0.00326007	0.03	0.041	3.64101e-19	0	Klrc2
2.81454e-14	0.00317883	0.002	0.003	8.44361e-11	0	Gm44031
4.8857e-09	0.00302707	0.002	0.004	1.46571e-05	0	Hspa1l
6.15764e-25	0.00274779	0.004	0.004	1.84729e-21	0	Gm42596
5.24853e-23	0.00241611	0.011	0.015	1.57456e-19	0	A130057D12Rik
3.04004e-17	0.0021691	0.009	0.021	9.12012e-14	0	Prr18
1.86449e-20	0.00201638	0.001	0.005	5.59347e-17	0	Clstn3
1.0221e-10	0.00193912	0.005	0.006	3.06629e-07	0	A930011G23Rik
6.77983e-15	0.00190284	0.003	0.005	2.03395e-11	0	Gdpd3
4.83761e-23	0.00183596	0.003	0.022	1.45128e-19	0	A430106G13Rik
2.41207e-13	0.00170452	0.004	0.015	7.23621e-10	0	Bcl2a1a
1.76939e-20	0.00167276	0.034	0.045	5.30817e-17	0	C1qa
5.56473e-14	0.00164288	0.02	0.023	1.66942e-10	0	Akr1c13
7.65138e-08	0.00160097	0.253	0.23	0.000229541	0	Pttg1
3.31353e-13	0.00156947	0.048	0.052	9.9406e-10	0	Itgb3
4.70144e-07	0.00150447	0.003	0.003	0.00141043	0	Scn11a
3.99883e-07	0.00148248	0.001	0.001	0.00119965	0	Ppil6
1.5298e-14	0.0014418	0.004	0.014	4.58941e-11	0	Slc3a1
1.72468e-11	0.00141898	0.007	0.007	5.17403e-08	0	Zfp78
4.49086e-07	0.00133143	0.033	0.031	0.00134726	0	Siglech
3.13226e-21	0.00130309	0.014	0.028	9.39679e-18	0	Fam135a
2.10197e-08	0.00119794	0.003	0.003	6.3059e-05	0	Gm16279
4.51079e-20	0.00107719	0.004	0.018	1.35324e-16	0	Gpat2
1.46683e-20	0.00103254	0.022	0.023	4.40049e-17	0	Crybg3
7.25807e-06	0.00100217	0.002	0.002	0.0217742	0	Lhfpl4
2.9102e-10	0.000913804	0.012	0.012	8.73061e-07	0	Tmem170b
2.63049e-17	0.000872618	0.004	0.011	7.89146e-14	0	Hal
1.96516e-16	0.000692771	0.001	0.002	5.89549e-13	0	Dusp18
2.662e-15	0.000536504	0.001	0.005	7.986e-12	0	Gm26763
1.20248e-07	0.00051108	0.03	0.035	0.000360743	0	Gzma
3.11547e-14	0.000494699	0.032	0.035	9.34641e-11	0	Zfp39
5.06901e-22	0.00037649	0.002	0.003	1.5207e-18	0	Tm6sf2
2.9419e-06	0.000332562	0.003	0.003	0.00882571	0	Ptprn
2.61491e-18	0.000229279	0.007	0.007	7.84474e-15	0	Plxna1
2.22813e-11	0.000184977	0.003	0.004	6.6844e-08	0	Agrp
1.39567e-13	0.000118123	0.015	0.024	4.18701e-10	0	Parm1
3.13657e-06	2.59894e-05	0.36	0.346	0.0094097	0	Csf2rb
1.18654e-05	-6.82651e-05	0.002	0.003	0.0355961	0	Smarcd3
9.66115e-07	-8.82136e-05	0.283	0.277	0.00289835	0	Batf3
1.2965e-21	-0.000368425	0.004	0.007	3.8895e-18	0	Gm16185
1.55335e-11	-0.00042569	0.012	0.016	4.66004e-08	0	4932438H23Rik
2.65723e-25	-0.000429248	0.02	0.023	7.9717e-22	0	Qprt
1.54155e-16	-0.000532874	0.005	0.008	4.62464e-13	0	Cd72
1.70008e-13	-0.000611807	0.065	0.069	5.10024e-10	0	Tppp3
2.74278e-10	-0.000695359	0.033	0.032	8.22834e-07	0	3110043O21Rik
9.68243e-06	-0.00076398	0.033	0.033	0.0290473	0	1700012L04Rik
1.43742e-16	-0.000855441	0.003	0.012	4.31227e-13	0	Bank1
2.7342e-12	-0.00097398	0.003	0.01	8.20261e-09	0	Itgam
2.69178e-06	-0.00106363	0.265	0.258	0.00807534	0	Csf2rb2
1.34265e-07	-0.00106651	0.031	0.031	0.000402796	0	Gm42670
3.40643e-20	-0.00118501	0.002	0.007	1.02193e-16	0	1700102P08Rik
5.52044e-06	-0.00141785	0.032	0.03	0.0165613	0	Gm26909
2.63924e-06	-0.00157207	0.004	0.004	0.00791771	0	Gzmm
4.3016e-12	-0.00159238	0.021	0.03	1.29048e-08	0	Pparg
7.28921e-16	-0.00160405	0.011	0.013	2.18676e-12	0	Susd4
3.52067e-11	-0.00162009	0.003	0.005	1.0562e-07	0	Mfsd9
4.79809e-14	-0.00171919	0.001	0.004	1.43943e-10	0	Gm26668
9.96031e-24	-0.00175852	0.003	0.004	2.98809e-20	0	Gm12107
7.20307e-06	-0.00180748	0.001	0.002	0.0216092	0	Kcnj8
5.3181e-10	-0.00195061	0.003	0.004	1.59543e-06	0	Celsr2
1.29683e-06	-0.0019761	0.323	0.308	0.00389048	0	Klra17
7.69927e-06	-0.00201553	0.023	0.024	0.0230978	0	Rasal1
2.15732e-25	-0.00209477	0.006	0.006	6.47195e-22	0	4930426L09Rik
1.15434e-10	-0.00221193	0.105	0.103	3.46303e-07	0	Prr5
6.46582e-09	-0.00232171	0.014	0.018	1.93975e-05	0	Ckb
2.22798e-20	-0.00232324	0.005	0.018	6.68394e-17	0	Comp
2.71203e-07	-0.00269365	0.003	0.01	0.000813608	0	Gnal
5.69833e-16	-0.00291079	0.002	0.005	1.7095e-12	0	Lyz2
4.47514e-08	-0.00292404	0.001	0.003	0.000134254	0	Grifin
5.16855e-16	-0.00294622	0.011	0.011	1.55056e-12	0	Esr1
2.81841e-13	-0.00308122	0.034	0.043	8.45524e-10	0	Fmnl2
2.73539e-22	-0.00313396	0.002	0.005	8.20616e-19	0	Gm42595
5.58341e-25	-0.00316298	0.011	0.017	1.67502e-21	0	Gm17334
7.91707e-07	-0.00326728	0.001	0.002	0.00237512	0	Gm10322
7.52351e-21	-0.00333509	0.002	0.003	2.25705e-17	0	C4b
1.08959e-05	-0.00335743	0.01	0.008	0.0326876	0	Gal
7.49063e-17	-0.00367299	0.03	0.039	2.24719e-13	0	Kctd12
5.7798e-16	-0.00379555	0.016	0.019	1.73394e-12	0	Tmem240
5.28974e-14	-0.00396945	0.014	0.016	1.58692e-10	0	Gm42809
2.35065e-22	-0.00406144	0.002	0.003	7.05195e-19	0	Gm16892
2.34552e-15	-0.00416872	0.001	0.004	7.03655e-12	0	Tbc1d22bos
8.73021e-06	-0.00420337	0.003	0.003	0.0261906	0	Gm26767
1.35211e-09	-0.00428658	0.007	0.019	4.05634e-06	0	Cygb
4.24672e-08	-0.00430134	0.232	0.228	0.000127401	0	Spns3
1.21671e-11	-0.00437171	0.005	0.013	3.65012e-08	0	Gm19582
2.18725e-14	-0.00440263	0.019	0.024	6.56175e-11	0	Zfat
9.17758e-06	-0.00443181	0.005	0.005	0.0275327	0	C920021L13Rik
2.03466e-11	-0.00450618	0.031	0.033	6.10399e-08	0	Xpnpep3
2.75984e-13	-0.00458209	0.005	0.015	8.27953e-10	0	Ret
4.50528e-15	-0.00462003	0.004	0.018	1.35158e-11	0	Cd200r4
3.25879e-11	-0.00476502	0.36	0.306	9.77636e-08	0	1600014C10Rik
2.62306e-06	-0.00476705	0.13	0.139	0.00786918	0	Gm7293
1.4712e-15	-0.00495783	0.01	0.018	4.41359e-12	0	1700001O22Rik
1.59939e-12	-0.00520866	0.001	0.005	4.79817e-09	0	C1qb
3.44568e-09	-0.00543432	0.002	0.003	1.0337e-05	0	Gm13247
2.3631e-11	-0.0054512	0.02	0.025	7.08931e-08	0	Zfp850
3.01381e-11	-0.00557552	0.081	0.079	9.04144e-08	0	Ctsh
7.47896e-07	-0.00574289	0.021	0.022	0.00224369	0	4930415F15Rik
9.71063e-18	-0.00574775	0.003	0.014	2.91319e-14	0	Ly6g
8.05419e-06	-0.00580065	0.016	0.018	0.0241626	0	Nos3
3.16457e-06	-0.00580106	0.001	0.001	0.00949371	0	A230083N12Rik
5.25207e-06	-0.00593843	0.059	0.07	0.0157562	0	Ppfia4
1.42108e-06	-0.00594483	0.009	0.011	0.00426324	0	2310040G24Rik
2.99901e-07	-0.00609985	0.002	0.003	0.000899704	0	Stx3
7.13449e-24	-0.00618024	0.003	0.004	2.14035e-20	0	Gm15420
3.18916e-09	-0.00625484	0.045	0.045	9.56748e-06	0	Ly86
9.24315e-22	-0.00630373	0.003	0.008	2.77295e-18	0	Masp2
2.93819e-07	-0.00632279	0.155	0.16	0.000881457	0	Blnk
1.26928e-12	-0.00647223	0.003	0.004	3.80784e-09	0	Fam222a
9.9457e-08	-0.00649336	0.13	0.177	0.000298371	0	Gm10552
2.37246e-06	-0.00655106	0.203	0.207	0.00711738	0	Kmo
1.08646e-12	-0.00665952	0.001	0.004	3.25939e-09	0	Plekha6
5.92423e-06	-0.00668956	0.001	0.002	0.0177727	0	Slc18a1
4.38984e-06	-0.00678041	0.188	0.195	0.0131695	0	Ccl20
3.82152e-17	-0.00691116	0.101	0.108	1.14646e-13	0	Arhgap5
5.98662e-11	-0.00713052	0.002	0.003	1.79599e-07	0	Gm14418
3.60962e-06	-0.00725951	0.01	0.037	0.0108289	0	Ccl19
9.92229e-07	-0.00728133	0.018	0.018	0.00297669	0	Aldh4a1
9.07996e-08	-0.00733764	0.001	0.002	0.000272399	0	Pde1c
1.92036e-08	-0.00736146	0.222	0.191	5.76109e-05	0	Myc
4.03278e-23	-0.00740814	0.001	0.003	1.20983e-19	0	Amn
3.44758e-06	-0.00749404	0.324	0.315	0.0103427	0	Mycl
3.99302e-06	-0.0077771	0.001	0.002	0.0119791	0	Upb1
7.26872e-18	-0.0077843	0.012	0.025	2.18062e-14	0	Pou4f1
7.66343e-18	-0.00781128	0.004	0.013	2.29903e-14	0	Gzmc
3.17684e-14	-0.00781565	0.004	0.011	9.53053e-11	0	Gm10638
2.06621e-06	-0.00784549	0.002	0.003	0.00619863	0	Slc6a13
7.41423e-06	-0.00795958	0.005	0.007	0.0222427	0	4831440E17Rik
4.39283e-07	-0.0079984	0.029	0.03	0.00131785	0	Rnase6
4.56598e-15	-0.00800299	0.002	0.006	1.36979e-11	0	Ube4bos1
8.06807e-20	-0.00803615	0.003	0.015	2.42042e-16	0	1810012K16Rik
1.03887e-07	-0.00812684	0.277	0.271	0.00031166	0	Scd1
9.64093e-16	-0.0081755	0.001	0.007	2.89228e-12	0	Gm15056
2.21568e-06	-0.00823732	0.26	0.26	0.00664705	0	Ptn
1.42893e-05	-0.00836389	0.009	0.01	0.0428679	0	Fkbp7
3.71257e-20	-0.00840594	0.029	0.04	1.11377e-16	0	Klrc1
5.69046e-09	-0.00845173	0.158	0.155	1.70714e-05	0	Cyp11a1
7.78836e-08	-0.00853123	0.002	0.003	0.000233651	0	4930426I24Rik
7.26935e-17	-0.00879098	0.008	0.009	2.1808e-13	0	Gm10655
4.70162e-06	-0.0088217	0.001	0.002	0.0141049	0	Adam4
1.36234e-05	-0.00890505	0.012	0.012	0.0408702	0	A230005M16Rik
3.78496e-26	-0.00891225	0.006	0.008	1.13549e-22	0	Scube1
3.32989e-25	-0.00906984	0.009	0.012	9.98967e-22	0	Klhl8
1.01282e-06	-0.00917056	0.279	0.285	0.00303845	0	Kmt2c
7.34203e-16	-0.00917298	0.001	0.007	2.20261e-12	0	Mex3a
1.22174e-05	-0.00934728	0.258	0.259	0.0366522	0	Aldh1a3
1.67604e-24	-0.00936316	0.003	0.004	5.02811e-21	0	Gm17435
2.2459e-25	-0.00941269	0.005	0.027	6.73771e-22	0	Art5
2.83688e-20	-0.0096214	0.021	0.032	8.51065e-17	0	S1pr5
1.18533e-06	-0.00969302	0.201	0.203	0.00355599	0	Bcl11a
8.40969e-15	-0.00976324	0.001	0.008	2.52291e-11	0	Cpne8
2.23612e-25	-0.00985475	0.006	0.033	6.70836e-22	0	Zfp708
5.54672e-21	-0.00988532	0.003	0.014	1.66402e-17	0	Gm12089
3.13331e-14	-0.00990504	0.007	0.025	9.39992e-11	0	Sulf2
5.98362e-06	-0.00990773	0	0.001	0.0179509	0	Ttr
3.43123e-13	-0.00992963	0.005	0.008	1.02937e-09	0	A130051J06Rik
9.25089e-13	-0.0101356	0.002	0.003	2.77527e-09	0	Snta1
1.24783e-18	-0.0102768	0.017	0.029	3.74349e-15	0	Rbpms2
8.7161e-07	-0.0103423	0.001	0.001	0.00261483	0	Ptprf
4.99161e-25	-0.0104307	0.045	0.115	1.49748e-21	0	Tenm4
1.17586e-19	-0.0105682	0.003	0.009	3.52759e-16	0	Gjd3
9.76962e-06	-0.0105688	0.001	0.002	0.0293089	0	BC022687
2.09561e-12	-0.0105745	0.011	0.019	6.28682e-09	0	Klri2
1.41489e-08	-0.0107967	0.002	0.002	4.24466e-05	0	Cav2
6.87403e-07	-0.0107972	0.015	0.015	0.00206221	0	Zfp365
2.34341e-13	-0.0108435	0.003	0.009	7.03024e-10	0	Tyrobp
1.66915e-06	-0.0109006	0.01	0.012	0.00500745	0	Slc35e4
1.431e-16	-0.0109141	0.094	0.095	4.29299e-13	0	Neurl3
1.25419e-22	-0.010929	0.034	0.047	3.76256e-19	0	Gm26614
1.57357e-13	-0.0109414	0.019	0.021	4.72072e-10	0	Gm26882
1.63537e-06	-0.0109475	0.031	0.031	0.00490612	0	Mt2
7.56765e-20	-0.0109509	0.002	0.013	2.2703e-16	0	Rep15
4.0854e-08	-0.010955	0.006	0.011	0.000122562	0	Kirrel3os
7.02925e-07	-0.0110947	0.028	0.043	0.00210878	0	Myadm
6.94447e-12	-0.0111584	0.002	0.003	2.08334e-08	0	Gm43254
9.42853e-06	-0.011173	0.017	0.018	0.0282856	0	Xlr3b
1.92602e-10	-0.0112193	0.003	0.014	5.77806e-07	0	Cxcl9
6.27651e-08	-0.0114266	0.008	0.015	0.000188295	0	St3gal5
5.02955e-15	-0.0116695	0.025	0.03	1.50887e-11	0	Parp12
1.43781e-12	-0.0117114	0.003	0.005	4.31342e-09	0	Serpine2
3.09994e-07	-0.011783	0.047	0.048	0.000929983	0	Fcer2a
1.82843e-14	-0.0119619	0.001	0.006	5.48529e-11	0	B230303O12Rik
2.56545e-26	-0.0119827	0.012	0.015	7.69634e-23	0	Ss18l1
4.83943e-24	-0.0120666	0.003	0.018	1.45183e-20	0	Adrb1
1.24086e-21	-0.0120854	0.022	0.039	3.72258e-18	0	F2rl2
4.84541e-21	-0.0120902	0.068	0.076	1.45362e-17	0	Ms4a7
2.13881e-14	-0.0123128	0.007	0.032	6.41642e-11	0	Zscan10
2.12742e-10	-0.0123353	0.002	0.003	6.38226e-07	0	Gm26799
8.41011e-10	-0.0123584	0.012	0.02	2.52303e-06	0	Fcer1g
1.75906e-06	-0.0123611	0.024	0.023	0.00527718	0	3830403N18Rik
3.97992e-06	-0.0125104	0.03	0.028	0.0119397	0	Ly6d
5.151e-13	-0.0125857	0.022	0.025	1.5453e-09	0	Gm12258
9.10685e-20	-0.012781	0.117	0.111	2.73206e-16	0	Gda
8.41848e-08	-0.0128445	0.014	0.015	0.000252554	0	Gm7160
4.9059e-20	-0.0129111	0.002	0.008	1.47177e-16	0	5033417F24Rik
2.68052e-07	-0.0130775	0.001	0.002	0.000804155	0	Nr1h3
5.86633e-07	-0.0131242	0.043	0.045	0.0017599	0	C2cd4a
4.10487e-15	-0.0131341	0.003	0.004	1.23146e-11	0	4930562F07Rik
8.18732e-22	-0.0133325	0.002	0.015	2.45619e-18	0	Gm17122
7.33156e-08	-0.0134048	0.02	0.024	0.000219947	0	A330069E16Rik
6.96772e-07	-0.0135062	0.161	0.167	0.00209032	0	Syk
1.00568e-05	-0.0135105	0.022	0.025	0.0301705	0	Zfp626
6.97417e-06	-0.0136366	0.003	0.003	0.0209225	0	Lmo2
2.15255e-07	-0.0137138	0.001	0.002	0.000645764	0	Gm26733
1.07183e-11	-0.0137889	0.149	0.139	3.21548e-08	0	Vpreb3
7.00626e-09	-0.0138487	0.002	0.003	2.10188e-05	0	2200002D01Rik
3.16251e-25	-0.0140856	0.003	0.015	9.48753e-22	0	Pram1
5.60757e-16	-0.0140923	0.033	0.044	1.68227e-12	0	Cd14
9.8046e-06	-0.0142269	0.001	0.002	0.0294138	0	Gm37933
2.032e-09	-0.0142676	0.003	0.007	6.096e-06	0	Filip1
2.06058e-20	-0.0145359	0.002	0.004	6.18174e-17	0	Zscan18
5.7386e-06	-0.0145634	0.001	0.003	0.0172158	0	Kdm6bos
4.63587e-21	-0.014594	0.002	0.014	1.39076e-17	0	Efcab9
4.72893e-20	-0.0146233	0.003	0.017	1.41868e-16	0	Gm26724
1.04681e-24	-0.0146672	0.004	0.005	3.14044e-21	0	1700029J07Rik
3.14331e-21	-0.0146759	0.002	0.005	9.42993e-18	0	E130218I03Rik
8.51064e-24	-0.0147883	0.02	0.025	2.55319e-20	0	Angel1
6.81846e-17	-0.014978	0.015	0.017	2.04554e-13	0	Zfp14
5.14973e-10	-0.0150001	0.001	0.002	1.54492e-06	0	Gm29994
1.39566e-12	-0.0150041	0.013	0.015	4.18698e-09	0	Gm16973
8.20263e-16	-0.0152368	0.001	0.004	2.46079e-12	0	Aldh1l1
2.12464e-08	-0.0152508	0.002	0.004	6.37391e-05	0	2810414N06Rik
1.21193e-07	-0.0152769	0.05	0.05	0.000363578	0	Cox6a2
6.71163e-14	-0.0152819	0.001	0.005	2.01349e-10	0	Pld1
5.86462e-09	-0.0153447	0.001	0.003	1.75939e-05	0	Ccdc106
1.30876e-16	-0.015353	0.005	0.018	3.92629e-13	0	Dsg2
3.42614e-21	-0.0156257	0.002	0.015	1.02784e-17	0	Jag1
3.92501e-08	-0.0157301	0.145	0.144	0.00011775	0	Mef2c
2.76148e-10	-0.0159111	0.001	0.005	8.28444e-07	0	Atp6v0d2
5.85145e-07	-0.0159422	0.235	0.242	0.00175544	0	Ikbke
1.78661e-11	-0.0160355	0.002	0.006	5.35984e-08	0	Abcc3
1.94294e-15	-0.0162772	0.083	0.141	5.82881e-12	0	Naip5
7.82714e-06	-0.0163982	0.001	0.002	0.0234814	0	Gm14168
3.11936e-08	-0.0164556	0.019	0.023	9.35809e-05	0	Smug1
1.28902e-16	-0.0164923	0.003	0.016	3.86707e-13	0	Rorb
7.39327e-08	-0.0166716	0.053	0.054	0.000221798	0	Ms4a1
5.87464e-15	-0.0167465	0.085	0.093	1.76239e-11	0	Zc3h6
1.78303e-08	-0.0169844	0.002	0.003	5.3491e-05	0	Platr23
1.63904e-05	-0.0170282	0.002	0.003	0.0491713	0	Khdrbs3
1.50444e-12	-0.0170872	0.309	0.283	4.51333e-09	0	Slc13a3
1.9347e-08	-0.017102	0.057	0.065	5.80411e-05	0	Klf4
2.69744e-19	-0.0172274	0.003	0.004	8.09232e-16	0	Glis3
5.4364e-15	-0.0172633	0.055	0.102	1.63092e-11	0	Prickle2
1.57287e-08	-0.0172873	0.016	0.02	4.71862e-05	0	Slc26a6
1.71743e-06	-0.0173293	0.004	0.005	0.0051523	0	Gm15987
3.0595e-19	-0.0175562	0.04	0.05	9.17849e-16	0	Slc17a6
3.9823e-18	-0.0175564	0.001	0.007	1.19469e-14	0	Pde5a
1.90393e-19	-0.017677	0.012	0.016	5.7118e-16	0	Zfp866
2.18003e-06	-0.0177079	0.128	0.138	0.0065401	0	Palmd
5.9887e-26	-0.0177118	0.007	0.009	1.79661e-22	0	Tsga10
8.78308e-09	-0.0177595	0.003	0.008	2.63492e-05	0	Kctd21
1.02398e-12	-0.0178066	0.005	0.008	3.07194e-09	0	Tbc1d2
8.67051e-09	-0.0178108	0.002	0.004	2.60115e-05	0	Gm20443
1.33031e-11	-0.0178905	0.001	0.004	3.99093e-08	0	Rap1gap
3.8824e-06	-0.0179815	0.002	0.004	0.0116472	0	Gpnmb
9.85829e-25	-0.0180105	0.001	0.003	2.95749e-21	0	Fbxl21
1.77333e-11	-0.0180281	0.001	0.005	5.31999e-08	0	Hebp1
1.30984e-11	-0.0181977	0.064	0.068	3.92951e-08	0	Sorcs1
1.01878e-26	-0.0182659	0.005	0.008	3.05635e-23	0	Ager
3.44972e-08	-0.0182799	0.014	0.021	0.000103492	0	Cd79b
1.03491e-07	-0.0183681	0.194	0.19	0.000310472	0	Siglecg
2.79122e-06	-0.0184628	0.001	0.003	0.00837366	0	Cyp39a1
9.57251e-06	-0.01847	0.003	0.004	0.0287175	0	Phlda2
5.66368e-16	-0.0187531	0.013	0.017	1.6991e-12	0	RP24-120F8.4
1.12698e-22	-0.0189645	0.032	0.045	3.38093e-19	0	Bcar1
4.95821e-12	-0.0190251	0.003	0.012	1.48746e-08	0	Ltbr
1.85632e-06	-0.01915	0.001	0.002	0.00556897	0	2700016F22Rik
1.1201e-23	-0.0193425	0.006	0.009	3.36029e-20	0	Ins1
1.64542e-18	-0.0194939	0.002	0.013	4.93627e-15	0	Rsg1
1.8081e-19	-0.0195361	0.002	0.014	5.4243e-16	0	9130008F23Rik
8.51079e-18	-0.01967	0.01	0.012	2.55324e-14	0	Wfs1
1.34373e-09	-0.019699	0.001	0.002	4.03118e-06	0	Gm26798
4.09702e-22	-0.0197153	0.003	0.005	1.22911e-18	0	2610206C17Rik
1.15541e-25	-0.0197646	0.011	0.014	3.46624e-22	0	Gm26564
1.0469e-09	-0.0197814	0.022	0.028	3.14071e-06	0	Zfp446
4.62886e-13	-0.0199403	0.003	0.004	1.38866e-09	0	Gm13185
9.08144e-17	-0.0202887	0.039	0.049	2.72443e-13	0	Wfdc17
5.29739e-16	-0.0203398	0.009	0.029	1.58922e-12	0	Sp6
8.51326e-09	-0.0205096	0.01	0.013	2.55398e-05	0	Ehbp1
1.74247e-22	-0.0205663	0.004	0.017	5.2274e-19	0	Il11ra1
1.79011e-20	-0.0207113	0.003	0.011	5.37033e-17	0	Gm15853
5.51015e-26	-0.020873	0.017	0.062	1.65305e-22	0	Btbd3
1.81459e-22	-0.0208918	0.008	0.011	5.44377e-19	0	Usp35
4.45242e-12	-0.020975	0.002	0.007	1.33573e-08	0	4930539E08Rik
1.78041e-09	-0.0210995	0.02	0.028	5.34123e-06	0	Gm26664
1.43578e-05	-0.0212754	0.004	0.004	0.0430734	0	B930094E09Rik
2.13936e-17	-0.0212915	0.01	0.011	6.41808e-14	0	Hsf4
2.11646e-08	-0.0214251	0.008	0.01	6.34939e-05	0	Cysltr2
1.94392e-13	-0.0218493	0.011	0.013	5.83176e-10	0	Ryr1
6.61423e-09	-0.0221504	0.02	0.024	1.98427e-05	0	C230037L18Rik
7.35124e-10	-0.0223528	0.017	0.022	2.20537e-06	0	9430060I03Rik
3.84344e-06	-0.0224214	0.003	0.005	0.0115303	0	Cyp1a1
2.31629e-26	-0.0224899	0.002	0.004	6.94888e-23	0	Dnhd1
8.10874e-23	-0.0225077	0.011	0.015	2.43262e-19	0	Zfp383
6.62771e-20	-0.0226076	0.002	0.016	1.98831e-16	0	Aqp12
6.69843e-16	-0.0226098	0.001	0.002	2.00953e-12	0	Gm37276
7.84215e-06	-0.022648	0.116	0.131	0.0235264	0	Spib
2.66431e-08	-0.0227797	0.002	0.008	7.99293e-05	0	Plcd4
2.83083e-06	-0.0228294	0.002	0.003	0.00849248	0	Ccl8
2.44203e-18	-0.0228391	0.003	0.004	7.32609e-15	0	Tmem116
6.73568e-15	-0.0229679	0.003	0.014	2.0207e-11	0	Cttnbp2
5.86848e-24	-0.0229844	0.014	0.017	1.76055e-20	0	Zbtb18
1.39018e-14	-0.0230897	0.007	0.037	4.17054e-11	0	Tmem204
6.59685e-14	-0.0232655	0.002	0.007	1.97905e-10	0	Gm4419
2.53751e-07	-0.0234608	0.02	0.024	0.000761254	0	Slc16a10
3.35618e-22	-0.0234666	0.063	0.073	1.00685e-18	0	Ccr1
2.0962e-25	-0.0235414	0.022	0.04	6.28859e-22	0	Gm42722
3.27147e-18	-0.0236291	0.001	0.012	9.81442e-15	0	Dock3
3.01296e-26	-0.0236923	0.002	0.009	9.03889e-23	0	Gm26583
2.90989e-08	-0.0240017	0.112	0.116	8.72968e-05	0	Cd200r1
3.37958e-07	-0.0240437	0.002	0.003	0.00101387	0	Cib3
4.44715e-18	-0.024193	0.002	0.014	1.33415e-14	0	Clu
8.27613e-19	-0.0242602	0.016	0.018	2.48284e-15	0	4933406I18Rik
4.24241e-17	-0.0242764	0.002	0.013	1.27272e-13	0	Gpr135
4.48465e-12	-0.0242804	0.017	0.02	1.3454e-08	0	Zfp605
8.98967e-25	-0.0244423	0.002	0.01	2.6969e-21	0	Tmem35
7.14551e-16	-0.0244502	0.008	0.013	2.14365e-12	0	Tdrkh
1.0748e-15	-0.0248086	0.014	0.028	3.2244e-12	0	AA467197
7.91418e-18	-0.0248175	0.019	0.032	2.37426e-14	0	Wdr95
8.22399e-08	-0.0249123	0.032	0.032	0.00024672	0	D930028M14Rik
4.62747e-09	-0.0249893	0.007	0.009	1.38824e-05	0	Lefty1
3.64711e-20	-0.0250036	0.009	0.011	1.09413e-16	0	Fbxo10
4.52598e-17	-0.0250689	0.002	0.006	1.35779e-13	0	Peli3
2.68546e-09	-0.0251271	0.018	0.024	8.05639e-06	0	Pomc
2.60746e-24	-0.0251804	0.001	0.013	7.82239e-21	0	Clic5
4.959e-20	-0.0252246	0.002	0.01	1.4877e-16	0	Bend6
5.75732e-18	-0.0252736	0.007	0.015	1.7272e-14	0	Tcf7l1
7.41285e-07	-0.0253075	0.002	0.006	0.00222386	0	Gm43057
2.04703e-16	-0.0255462	0.001	0.01	6.14109e-13	0	Rnf138rt1
2.50858e-26	-0.0256216	0.018	0.024	7.52574e-23	0	Csgalnact1
5.12696e-06	-0.0256765	0.003	0.007	0.0153809	0	Cd40
1.48948e-10	-0.0258923	0.001	0.006	4.46845e-07	0	Col23a1
7.54597e-21	-0.0260044	0.001	0.014	2.26379e-17	0	Gfpt2
1.47211e-05	-0.0260432	0.076	0.09	0.0441633	0	Ifit2
8.8258e-17	-0.026075	0.001	0.01	2.64774e-13	0	Lrrn4
7.03967e-25	-0.026103	0.006	0.038	2.1119e-21	0	Gapdhs
6.03738e-10	-0.0261724	0.008	0.027	1.81121e-06	0	Ifit3b
6.0057e-17	-0.0263229	0.001	0.01	1.80171e-13	0	Cd79a
7.18147e-10	-0.0265601	0.002	0.008	2.15444e-06	0	Cxcl2
3.42661e-07	-0.0265669	0.006	0.009	0.00102798	0	Akap2
3.38867e-12	-0.0268437	0.015	0.021	1.0166e-08	0	Zscan12
3.32222e-17	-0.0268714	0.009	0.023	9.96666e-14	0	Gm3739
7.68569e-17	-0.0270285	0.031	0.044	2.30571e-13	0	Laptm4b
2.77717e-06	-0.0273298	0.009	0.013	0.00833151	0	Snn
1.51603e-11	-0.027357	0	0.003	4.54809e-08	0	Armc2
1.99072e-10	-0.0274247	0.009	0.014	5.97216e-07	0	Katnal1
5.01074e-20	-0.0274557	0.016	0.019	1.50322e-16	0	Eaf2
1.82271e-07	-0.0274964	0.001	0.004	0.000546812	0	Phf11d
4.07494e-06	-0.0275169	0.016	0.036	0.0122248	0	Scrt1
1.06175e-09	-0.0275704	0.001	0.007	3.18525e-06	0	Ccdc74a
6.03162e-25	-0.027627	0.023	0.027	1.80948e-21	0	Fbxo17
4.16319e-14	-0.0277399	0.019	0.031	1.24896e-10	0	Klre1
4.18562e-18	-0.0277404	0.021	0.037	1.25569e-14	0	Postn
2.54085e-26	-0.0279939	0.004	0.014	7.62255e-23	0	Tex26
2.60438e-07	-0.0280215	0.179	0.179	0.000781313	0	Gbp3
2.48285e-21	-0.0280832	0.021	0.026	7.44855e-18	0	Dcun1d4
2.46444e-10	-0.0281099	0.002	0.012	7.39331e-07	0	Fgf16
4.97797e-22	-0.0281172	0.004	0.021	1.49339e-18	0	Zcchc14
3.47511e-20	-0.0281299	0.019	0.031	1.04253e-16	0	Fam110c
2.00777e-06	-0.0283908	0.063	0.068	0.00602331	0	Procr
3.68273e-06	-0.0284402	0.001	0.003	0.0110482	0	Gm26599
1.42521e-06	-0.0286005	0.011	0.018	0.00427564	0	Erbb3
9.31414e-19	-0.0286461	0.001	0.003	2.79424e-15	0	Gm26685
1.40212e-18	-0.028725	0.009	0.023	4.20637e-15	0	Fam217b
2.56658e-07	-0.0289225	0.01	0.017	0.000769975	0	1110019D14Rik
4.74693e-22	-0.0289723	0.013	0.016	1.42408e-18	0	Trim12c
1.2155e-21	-0.0290426	0.005	0.021	3.6465e-18	0	Gm13481
1.61913e-18	-0.0292085	0.009	0.02	4.8574e-15	0	Zc2hc1a
1.36792e-20	-0.0295695	0.004	0.009	4.10376e-17	0	RP23-213H1.2
2.01007e-11	-0.0297086	0.007	0.009	6.03022e-08	0	Dennd5b
5.27596e-23	-0.0297898	0.015	0.019	1.58279e-19	0	Gm16638
1.07529e-12	-0.0300594	0	0.002	3.22586e-09	0	Tsga10ip
1.32296e-06	-0.0301666	0.019	0.021	0.00396889	0	Pdzd4
5.016e-10	-0.0302571	0.015	0.032	1.5048e-06	0	Plekhf1
1.62582e-07	-0.0305179	0.063	0.099	0.000487747	0	1700029J03Rik
2.60891e-06	-0.0307024	0.002	0.004	0.00782674	0	Clhc1
2.63608e-12	-0.0309383	0.002	0.011	7.90823e-09	0	Gm14820
1.76142e-08	-0.0314871	0.001	0.003	5.28426e-05	0	Sh3yl1
8.14364e-08	-0.0315592	0.001	0.004	0.000244309	0	Gm28497
8.53112e-13	-0.0315993	0.009	0.014	2.55934e-09	0	Tceanc
4.10419e-12	-0.0316415	0.219	0.232	1.23126e-08	0	Lncpint
2.34276e-26	-0.0317802	0.005	0.023	7.02827e-23	0	Col20a1
6.0489e-09	-0.0318444	0.001	0.003	1.81467e-05	0	Ypel4
1.5791e-09	-0.031981	0.001	0.003	4.73729e-06	0	Oaz3
1.21173e-06	-0.0319877	0.182	0.186	0.0036352	0	H1fx
4.45544e-22	-0.0320677	0.019	0.026	1.33663e-18	0	Gm6225
9.54818e-17	-0.0321596	0.001	0.003	2.86445e-13	0	Pnck
1.73668e-11	-0.0322498	0.007	0.014	5.21004e-08	0	Ildr1
6.4737e-06	-0.0323089	0.009	0.019	0.0194211	0	Slc25a27
4.15158e-22	-0.0323239	0.032	0.046	1.24547e-18	0	Ccr3
7.38306e-17	-0.032443	0.002	0.01	2.21492e-13	0	Itgb5
8.96899e-08	-0.0325125	0.014	0.019	0.00026907	0	Mmp14
4.87624e-15	-0.0325417	0.004	0.009	1.46287e-11	0	Tdrd7
1.84144e-06	-0.0326014	0.001	0.003	0.00552433	0	Nrip3
6.4762e-10	-0.0327356	0.015	0.018	1.94286e-06	0	Raver2
1.95204e-06	-0.0327684	0.002	0.004	0.00585612	0	Hcn3
5.82888e-09	-0.0328304	0.139	0.197	1.74866e-05	0	Pcdhga10
2.69796e-24	-0.0331115	0.029	0.035	8.09389e-21	0	Aldh6a1
1.43554e-10	-0.0331269	0.061	0.067	4.30663e-07	0	Fcmr
1.01518e-08	-0.0332153	0.091	0.11	3.04555e-05	0	Rnase4
5.32645e-16	-0.0332492	0.047	0.052	1.59793e-12	0	Cacna2d4
2.05159e-10	-0.0332707	0.005	0.008	6.15477e-07	0	Gm20342
9.83526e-25	-0.0336656	0.002	0.004	2.95058e-21	0	A430110L20Rik
1.45008e-05	-0.0338212	0.007	0.01	0.0435025	0	Agrn
1.92632e-26	-0.0338793	0.01	0.016	5.77896e-23	0	Prpf40b
1.31814e-11	-0.0342242	0.007	0.015	3.95442e-08	0	Zfp286
2.48681e-09	-0.0344388	0.013	0.024	7.46042e-06	0	Mt1
4.45702e-18	-0.0346401	0.017	0.041	1.33711e-14	0	Bbs2
1.46753e-19	-0.0347277	0.001	0.009	4.4026e-16	0	Gm15892
4.37562e-18	-0.0352575	0.001	0.008	1.31268e-14	0	Creg2
3.22994e-10	-0.0357076	0.001	0.003	9.68982e-07	0	Atg4c
2.50223e-08	-0.0362835	0.002	0.005	7.5067e-05	0	Gm15747
7.27689e-06	-0.0362904	0.004	0.006	0.0218307	0	Clcn2
1.31517e-11	-0.0363218	0.009	0.029	3.94551e-08	0	Heatr9
5.45339e-12	-0.0365365	0.011	0.02	1.63602e-08	0	Ap1m2
1.42698e-10	-0.0366713	0.01	0.014	4.28095e-07	0	Gm26904
4.92259e-24	-0.036775	0.003	0.005	1.47678e-20	0	Gm10640
3.91695e-26	-0.0367789	0.005	0.015	1.17509e-22	0	Epb41l5
7.77591e-17	-0.0368662	0.013	0.018	2.33277e-13	0	Pex11b
1.00084e-11	-0.0369362	0.003	0.019	3.00251e-08	0	Gm16573
4.13619e-10	-0.0369397	0.017	0.023	1.24086e-06	0	Zfp341
5.11723e-20	-0.0369729	0.002	0.004	1.53517e-16	0	Snph
2.93997e-11	-0.0371452	0.251	0.266	8.81991e-08	0	A630023P12Rik
1.246e-17	-0.0371523	0.004	0.015	3.73801e-14	0	Akap7
1.88578e-18	-0.0372367	0	0.009	5.65734e-15	0	Lrrc66
3.79419e-11	-0.0373548	0.01	0.013	1.13826e-07	0	Zfp955b
7.909e-15	-0.0378166	0.001	0.006	2.3727e-11	0	Neo1
1.46097e-25	-0.0379654	0.002	0.005	4.3829e-22	0	Gm1647
5.11969e-07	-0.0380545	0.003	0.006	0.00153591	0	4921511C10Rik
2.1629e-09	-0.0381464	0.004	0.02	6.48869e-06	0	Gm16702
7.10931e-06	-0.038282	0.027	0.033	0.0213279	0	Amer1
3.05192e-19	-0.0383618	0.021	0.036	9.15577e-16	0	Cd63
1.30948e-12	-0.0384975	0	0.008	3.92843e-09	0	Sult4a1
6.97869e-09	-0.0387257	0.009	0.014	2.09361e-05	0	Hes5
1.46311e-18	-0.0392242	0	0.002	4.38933e-15	0	Gm13822
1.04533e-07	-0.0398523	0.003	0.01	0.000313599	0	Id1
6.79995e-06	-0.039954	0.023	0.024	0.0203999	0	Cc2d2a
9.91719e-10	-0.039963	0.012	0.016	2.97516e-06	0	Ccdc30
6.33503e-07	-0.0400068	0	0.004	0.00190051	0	Rhd
5.00031e-26	-0.0402042	0	0.005	1.50009e-22	0	Gm590
7.99047e-20	-0.0402357	0.003	0.019	2.39714e-16	0	Cldn12
4.63945e-19	-0.0403089	0.002	0.016	1.39183e-15	0	Calca
4.30234e-19	-0.0406234	0.014	0.041	1.2907e-15	0	Zcchc12
1.259e-09	-0.040721	0.003	0.012	3.77699e-06	0	Cdkl5
2.56479e-15	-0.0419817	0.058	0.065	7.69436e-12	0	Ntrk3
1.64733e-19	-0.0420646	0.04	0.053	4.94198e-16	0	Rnf208
1.32308e-21	-0.0422391	0.069	0.08	3.96923e-18	0	Il1rn
1.20198e-17	-0.0422561	0.001	0.009	3.60594e-14	0	Cables1
1.16684e-21	-0.042582	0.003	0.018	3.50053e-18	0	Arap3
1.75238e-19	-0.0426646	0.017	0.023	5.25714e-16	0	Carns1
1.54728e-06	-0.0427084	0.079	0.088	0.00464183	0	Psrc1
1.64296e-17	-0.0433525	0.012	0.017	4.92889e-14	0	Tmcc3
6.2014e-18	-0.0436735	0.049	0.056	1.86042e-14	0	Ppp2r2c
5.74343e-18	-0.0438322	0.023	0.036	1.72303e-14	0	Gm10941
5.21034e-09	-0.0442236	0.017	0.022	1.5631e-05	0	Rasgrf2
4.9724e-20	-0.0442276	0.013	0.017	1.49172e-16	0	Il18bp
3.23668e-10	-0.0446588	0.016	0.024	9.71004e-07	0	Fbf1
4.91826e-16	-0.0447396	0.002	0.008	1.47548e-12	0	Oprm1
2.71486e-26	-0.044885	0.007	0.023	8.14459e-23	0	Zbtb10
1.76941e-10	-0.0449751	0.004	0.008	5.30823e-07	0	Nim1k
4.72395e-06	-0.0449946	0.007	0.011	0.0141719	0	Galc
1.33847e-07	-0.0451741	0.029	0.06	0.00040154	0	Col6a4
1.35288e-10	-0.0453534	0.008	0.015	4.05864e-07	0	Gm4841
1.33542e-18	-0.0454872	0.014	0.033	4.00627e-15	0	Oit3
2.59578e-10	-0.0455244	0.001	0.005	7.78734e-07	0	Tceal3
5.15831e-25	-0.0457361	0.036	0.049	1.54749e-21	0	Cnksr3
1.17763e-25	-0.0460886	0.006	0.033	3.53289e-22	0	0610043K17Rik
1.19583e-24	-0.0463192	0.005	0.009	3.5875e-21	0	4930542C12Rik
1.5174e-14	-0.0466635	0.004	0.017	4.55219e-11	0	Pkib
1.35199e-07	-0.0468003	0.023	0.03	0.000405596	0	Selm
1.80107e-07	-0.0469419	0.008	0.029	0.000540322	0	Qser1
2.44027e-19	-0.0470537	0.08	0.089	7.32082e-16	0	Tff1
5.83313e-22	-0.047139	0.058	0.07	1.74994e-18	0	Nckap5
3.97847e-26	-0.0472692	0	0.006	1.19354e-22	0	Rasd2
9.21033e-10	-0.0473095	0.003	0.015	2.7631e-06	0	Bex1
5.13896e-20	-0.0484336	0.004	0.02	1.54169e-16	0	Tmc3
1.51941e-19	-0.0485571	0.006	0.021	4.55822e-16	0	Gm2974
5.1116e-20	-0.0488706	0.097	0.102	1.53348e-16	0	Cacnb4
8.70262e-07	-0.0489102	0.003	0.007	0.00261079	0	Bcl2l2
1.28406e-12	-0.0490846	0.025	0.033	3.85217e-09	0	BC043934
2.76798e-15	-0.0491266	0	0.005	8.30393e-12	0	Jchain
2.61262e-12	-0.04938	0.184	0.204	7.83785e-09	0	Rere
7.58162e-07	-0.049601	0.002	0.006	0.00227449	0	Hhex
1.61682e-12	-0.0498143	0.003	0.007	4.85047e-09	0	Rab6b
4.7788e-22	-0.0499218	0.04	0.053	1.43364e-18	0	Arhgef11
1.89998e-07	-0.0500357	0.003	0.008	0.000569994	0	Rsad2
8.2671e-19	-0.0501149	0.002	0.006	2.48013e-15	0	4930432K21Rik
1.05827e-07	-0.0502341	0.012	0.02	0.00031748	0	Pros1
5.16844e-06	-0.0505172	0.003	0.007	0.0155053	0	Large
6.23842e-08	-0.0505184	0.032	0.041	0.000187153	0	Cd8a
1.4635e-13	-0.0505902	0.001	0.009	4.3905e-10	0	5730420D15Rik
5.60671e-20	-0.050669	0.109	0.123	1.68201e-16	0	F2rl1
1.27806e-15	-0.0513051	0.012	0.028	3.83419e-12	0	Arsg
1.95188e-13	-0.0514797	0.021	0.031	5.85565e-10	0	Peo1
4.47448e-15	-0.0515979	0.017	0.031	1.34234e-11	0	Zbtb8a
1.2681e-20	-0.0517834	0.005	0.011	3.80431e-17	0	Slc22a17
8.93915e-25	-0.0518798	0.004	0.008	2.68174e-21	0	Cap2
6.06546e-21	-0.0519635	0.017	0.032	1.81964e-17	0	Il1rl1
1.74416e-06	-0.0520523	0.001	0.006	0.00523248	0	Lyn
3.69209e-24	-0.0521286	0.021	0.03	1.10763e-20	0	Zfp612
1.54017e-05	-0.0524684	0	0.003	0.046205	0	Pcsk1
1.37205e-27	-0.0525709	0.001	0.008	4.11614e-24	0	Fnbp1l
4.64653e-10	-0.052694	0.007	0.018	1.39396e-06	0	Ntn4
1.31331e-17	-0.0535016	0.016	0.03	3.93994e-14	0	Lamc2
8.22979e-20	-0.0539101	0.095	0.112	2.46894e-16	0	Zbtb4
5.88807e-10	-0.0547173	0.034	0.056	1.76642e-06	0	Dbndd2
1.23554e-12	-0.0550614	0.015	0.034	3.70662e-09	0	Cd86
8.54535e-10	-0.0550887	0.001	0.009	2.56361e-06	0	Sept4
1.59989e-21	-0.0554221	0.06	0.072	4.79966e-18	0	Miat
4.14947e-07	-0.0559063	0.003	0.008	0.00124484	0	H2-Ab1
2.36772e-28	-0.0567049	0.007	0.013	7.10317e-25	0	2310044K18Rik
7.41954e-12	-0.0574009	0.015	0.033	2.22586e-08	0	Lsr
3.96722e-13	-0.0579567	0.008	0.017	1.19017e-09	0	Fam212b
4.72584e-12	-0.0584262	0.001	0.006	1.41775e-08	0	Jup
5.57317e-15	-0.0587752	0.009	0.019	1.67195e-11	0	Spin2c
2.46069e-21	-0.0592739	0.004	0.012	7.38206e-18	0	Pygm
3.15551e-17	-0.0601159	0.009	0.027	9.46654e-14	0	H2-Eb1
7.12608e-16	-0.0605439	0.002	0.013	2.13782e-12	0	2610042L04Rik
2.92211e-11	-0.0606099	0.016	0.023	8.76633e-08	0	Sfmbt2
1.42976e-05	-0.060706	0.011	0.017	0.0428928	0	1700026D11Rik
2.46175e-09	-0.0616801	0.051	0.081	7.38526e-06	0	Chsy1
1.74797e-27	-0.0618826	0.005	0.011	5.2439e-24	0	Cd200r3
4.73332e-13	-0.0625343	0.064	0.081	1.42e-09	0	Gm15441
8.72747e-08	-0.0633763	0.05	0.067	0.000261824	0	Lgals7
2.03359e-06	-0.0646211	0.006	0.013	0.00610077	0	Nol4l
1.34902e-08	-0.0647444	0.052	0.076	4.04705e-05	0	Lilr4b
1.25147e-18	-0.0656951	0.133	0.15	3.75442e-15	0	Dnajb4
1.45426e-23	-0.0657344	0.012	0.021	4.36279e-20	0	Nr2c1
5.3806e-08	-0.0658285	0.013	0.022	0.000161418	0	Mttp
2.68834e-12	-0.065989	0	0.004	8.06502e-09	0	Greb1
2.40635e-06	-0.0668831	0.004	0.011	0.00721904	0	Cd24a
1.9923e-08	-0.0674212	0.039	0.045	5.97689e-05	0	Ccl1
2.23027e-25	-0.0675822	0.019	0.035	6.6908e-22	0	Nckap5l
1.60958e-08	-0.0678982	0.032	0.058	4.82873e-05	0	Plk2
9.51307e-07	-0.0694176	0.023	0.034	0.00285392	0	Gm26669
4.39925e-12	-0.0703525	0.278	0.32	1.31977e-08	0	Aff4
8.99369e-12	-0.0706256	0.003	0.011	2.69811e-08	0	F830016B08Rik
7.99631e-09	-0.0709259	0.035	0.061	2.39889e-05	0	Mmp9
2.9094e-19	-0.0714446	0.002	0.02	8.72821e-16	0	Gm3411
1.63937e-06	-0.0715384	0.088	0.12	0.00491812	0	Acsbg1
2.25058e-14	-0.0720917	0.014	0.03	6.75173e-11	0	Noxred1
3.20995e-21	-0.0724166	0.007	0.013	9.62985e-18	0	Junos
5.49366e-06	-0.074337	0.001	0.007	0.016481	0	Ecel1
6.12215e-25	-0.0747927	0.016	0.027	1.83665e-21	0	2010109A12Rik
3.36076e-18	-0.0750166	0.004	0.023	1.00823e-14	0	Sema6d
2.4397e-20	-0.0750305	0.017	0.025	7.31909e-17	0	BC049715
6.56671e-17	-0.0750913	0.127	0.155	1.97001e-13	0	Gpr146
6.02306e-14	-0.0751208	0.014	0.024	1.80692e-10	0	Gm26549
1.04362e-13	-0.0755167	0.024	0.039	3.13085e-10	0	Prrt1
6.60787e-06	-0.0756802	0.019	0.042	0.0198236	0	Rgs11
3.64024e-07	-0.0761094	0.005	0.013	0.00109207	0	Ndnf
2.75784e-15	-0.0762591	0.009	0.024	8.27351e-12	0	Eef2k
1.1784e-15	-0.0766855	0.057	0.077	3.53519e-12	0	Ky
1.97105e-06	-0.0777501	0.454	0.489	0.00591314	0	mt-Co1
2.96128e-09	-0.0781213	0.012	0.022	8.88383e-06	0	Tmem120b
3.33835e-09	-0.0781871	0.033	0.066	1.0015e-05	0	2210011C24Rik
6.92279e-16	-0.0791128	0.005	0.013	2.07684e-12	0	Slc30a4
4.08359e-14	-0.0797041	0.042	0.059	1.22508e-10	0	Cnih2
1.46233e-10	-0.0797605	0.025	0.044	4.38698e-07	0	Smox
2.5009e-07	-0.0798076	0.096	0.135	0.000750269	0	Hopx
1.4969e-10	-0.0798461	0.032	0.053	4.49069e-07	0	Bambi
7.79867e-13	-0.0801305	0.009	0.018	2.3396e-09	0	Mitf
1.19936e-14	-0.0802776	0.004	0.02	3.59809e-11	0	Prodh
2.11813e-29	-0.0809077	0.005	0.015	6.3544e-26	0	Zdhhc14
1.72828e-06	-0.0812023	0.062	0.087	0.00518484	0	Zfp318
1.27102e-10	-0.0822816	0.025	0.054	3.81306e-07	0	Tmem163
4.95627e-10	-0.0824551	0.003	0.009	1.48688e-06	0	Apbb2
1.4134e-12	-0.0827321	0.003	0.019	4.24019e-09	0	Gm43291
6.60618e-10	-0.0833989	0.045	0.079	1.98185e-06	0	Sdcbp2
4.45596e-07	-0.0836448	0.016	0.045	0.00133679	0	Gm11695
1.22222e-05	-0.0839633	0.023	0.037	0.0366667	0	Agl
7.56205e-14	-0.0844126	0.053	0.076	2.26861e-10	0	Ttc28
8.5722e-13	-0.0849992	0.002	0.015	2.57166e-09	0	Rasgef1b
4.17872e-15	-0.0868328	0.003	0.022	1.25362e-11	0	Slc24a3
3.37363e-26	-0.0868927	0.088	0.115	1.01209e-22	0	Filip1l
8.1546e-16	-0.0894378	0.01	0.029	2.44638e-12	0	Rhod
8.2363e-08	-0.0898435	0.003	0.012	0.000247089	0	Ryr2
1.46451e-12	-0.0907505	0.005	0.029	4.39354e-09	0	Gm43647
1.89327e-06	-0.090762	0.023	0.04	0.00567982	0	4932422M17Rik
2.48759e-06	-0.0911019	0.023	0.043	0.00746278	0	Prr5l
1.70558e-10	-0.091247	0.001	0.014	5.11674e-07	0	Gm4858
5.02794e-07	-0.0924221	0.082	0.116	0.00150838	0	Sytl2
1.0062e-21	-0.0933914	0.015	0.047	3.01859e-18	0	Gprasp2
8.17209e-10	-0.0934459	0.001	0.012	2.45163e-06	0	Dgkg
7.46482e-10	-0.0937889	0.006	0.025	2.23944e-06	0	Slc15a3
1.02193e-05	-0.0948429	0.231	0.254	0.030658	0	Frat2
5.52924e-06	-0.0962333	0.006	0.023	0.0165877	0	Cd80
5.99531e-11	-0.097463	0.013	0.04	1.79859e-07	0	Tnip3
9.24663e-07	-0.0984738	0.304	0.336	0.00277399	0	Rnf19a
2.16524e-18	-0.0986828	0.013	0.037	6.49572e-15	0	Pdgfb
1.28285e-25	-0.0993199	0.002	0.016	3.84854e-22	0	Abca1
4.25644e-22	-0.0993425	0.015	0.03	1.27693e-18	0	Pfkfb4
8.98651e-08	-0.100681	0.146	0.166	0.000269595	0	Ccr2
9.63729e-10	-0.102578	0.001	0.008	2.89119e-06	0	2610204G07Rik
1.9338e-12	-0.10298	0.033	0.06	5.80139e-09	0	Padi2
4.15095e-06	-0.103481	0.003	0.013	0.0124529	0	Klk1
2.84352e-07	-0.104678	0.003	0.021	0.000853055	0	Gstm1
1.47299e-10	-0.104768	0.024	0.042	4.41896e-07	0	Spock2
2.00403e-07	-0.106534	0.029	0.053	0.00060121	0	Fam43a
1.02479e-14	-0.106802	0.005	0.03	3.07436e-11	0	Pik3ap1
3.59927e-12	-0.107018	0.008	0.021	1.07978e-08	0	Dip2c
2.65236e-14	-0.107254	0.124	0.155	7.95707e-11	0	St8sia6
1.96344e-11	-0.108229	0.004	0.028	5.89032e-08	0	Slc37a2
5.53129e-18	-0.10952	0.007	0.033	1.65939e-14	0	Cx3cr1
5.93328e-22	-0.110005	0.021	0.041	1.77998e-18	0	Nedd4l
2.70134e-30	-0.110398	0.008	0.022	8.10402e-27	0	Mogat1
1.13402e-07	-0.112879	0.388	0.429	0.000340205	0	Chd3
9.22076e-13	-0.112992	0.419	0.481	2.76623e-09	0	mt-Cytb
3.82665e-27	-0.11405	0.007	0.016	1.14799e-23	0	Hspb1
9.9687e-06	-0.114082	0.013	0.032	0.0299061	0	Pdk2
4.36518e-26	-0.116086	0.008	0.021	1.30955e-22	0	Ksr2
1.42546e-07	-0.116762	0.024	0.052	0.000427638	0	Utf1
7.71368e-07	-0.117671	0.009	0.024	0.0023141	0	Fggy
2.60609e-09	-0.118033	0.018	0.039	7.81828e-06	0	Slc16a5
2.99982e-15	-0.118931	0.026	0.052	8.99946e-12	0	Adam8
8.96575e-06	-0.118962	0.006	0.036	0.0268973	0	Cyp2d22
9.15141e-31	-0.120225	0.096	0.126	2.74542e-27	0	Inadl
1.26216e-12	-0.121029	0.023	0.051	3.78647e-09	0	Arnt2
4.43394e-16	-0.12186	0.044	0.064	1.33018e-12	0	Klrg1
1.19964e-05	-0.123106	0.28	0.319	0.0359891	0	Dnajc9
7.2609e-06	-0.124347	0.137	0.187	0.0217827	0	Cxcr4
1.57172e-05	-0.124389	0.392	0.419	0.0471517	0	Ankrd12
1.47935e-09	-0.126313	0.011	0.038	4.43804e-06	0	Cerk
1.4296e-10	-0.127944	0.032	0.061	4.28879e-07	0	Src
6.70137e-12	-0.12869	0.011	0.043	2.01041e-08	0	Serpina3i
7.65904e-06	-0.130037	0.019	0.047	0.0229771	0	Tacc2
2.9371e-06	-0.130371	0.39	0.419	0.0088113	0	Nucks1
1.19263e-10	-0.130379	0.003	0.025	3.57789e-07	0	Syp
6.15778e-12	-0.131149	0.004	0.027	1.84733e-08	0	Setbp1
1.3786e-07	-0.131401	0.402	0.448	0.00041358	0	Jund
1.94898e-08	-0.132702	0.016	0.039	5.84695e-05	0	Amica1
2.20514e-06	-0.134515	0.18	0.234	0.00661541	0	Kdm5b
5.41165e-07	-0.13527	0.354	0.404	0.00162349	0	Cblb
1.75762e-19	-0.137173	0.261	0.303	5.27285e-16	0	Itga6
9.9139e-07	-0.137373	0.289	0.323	0.00297417	0	2310001H17Rik
1.0527e-10	-0.137939	0.034	0.064	3.15809e-07	0	Tgtp1
3.67701e-15	-0.139051	0.014	0.039	1.1031e-11	0	Cd177
3.95117e-08	-0.139244	0.031	0.065	0.000118535	0	Ccrl2
2.45421e-10	-0.139387	0.18	0.24	7.36264e-07	0	Chka
1.87198e-09	-0.139682	0.256	0.233	5.61593e-06	0	Ifng
3.33668e-07	-0.139792	0.019	0.049	0.001001	0	Lgmn
1.34489e-31	-0.140741	0.004	0.017	4.03466e-28	0	Auts2
6.86925e-06	-0.141777	0.042	0.078	0.0206077	0	Wls
1.4486e-05	-0.142223	0.041	0.083	0.0434579	0	Hip1
1.98137e-07	-0.142403	0.336	0.383	0.00059441	0	Gm26917
5.52317e-06	-0.142496	0.018	0.059	0.0165695	0	Scn1b
1.09947e-07	-0.143437	0.006	0.024	0.000329841	0	Pard6g
2.82002e-17	-0.144864	0.002	0.027	8.46005e-14	0	Adgrg1
1.4564e-24	-0.147247	0.006	0.037	4.3692e-21	0	Gabrr2
2.09815e-21	-0.147433	0.081	0.116	6.29446e-18	0	Klhdc1
1.42585e-07	-0.14991	0.2	0.249	0.000427755	0	Il6st
2.43253e-14	-0.150049	0.005	0.039	7.29758e-11	0	Hunk
1.06654e-06	-0.150434	0.393	0.434	0.00319961	0	Hnrnpab
7.26266e-07	-0.150466	0.284	0.344	0.0021788	0	Snx2
3.6645e-06	-0.151473	0.374	0.411	0.0109935	0	Ranbp1
5.91872e-08	-0.151508	0.394	0.431	0.000177562	0	Vgll4
8.59254e-06	-0.152085	0.063	0.104	0.0257776	0	Fosl2
1.52474e-13	-0.15235	0.02	0.04	4.57421e-10	0	Klrd1
5.81874e-09	-0.152366	0.367	0.395	1.74562e-05	0	Arap2
1.19012e-07	-0.1524	0.018	0.053	0.000357035	0	Cass4
4.85688e-06	-0.154117	0.215	0.269	0.0145706	0	Foxp4
1.48007e-32	-0.15427	0.201	0.258	4.44021e-29	0	Zbtb20
1.61636e-27	-0.154879	0.128	0.173	4.84908e-24	0	Otud1
2.19742e-20	-0.155236	0.004	0.029	6.59227e-17	0	Gprc5b
5.40321e-16	-0.155625	0.011	0.046	1.62096e-12	0	Rapgef4
5.9242e-31	-0.155633	0.001	0.024	1.77726e-27	0	Kcnma1
2.53727e-06	-0.155857	0.254	0.308	0.00761182	0	Pdia6
1.59346e-06	-0.155933	0.4	0.433	0.00478039	0	Wnk1
6.57373e-08	-0.158412	0.126	0.194	0.000197212	0	Cyth3
2.10745e-08	-0.159824	0.024	0.055	6.32235e-05	0	Cdkn2a
1.94236e-06	-0.159845	0.122	0.179	0.00582708	0	Trps1
1.17622e-13	-0.160301	0.007	0.042	3.52866e-10	0	Nxpe4
9.97785e-07	-0.162842	0.398	0.442	0.00299335	0	Ran
1.29234e-08	-0.16399	0.004	0.024	3.87702e-05	0	Ctsl
2.02715e-06	-0.164723	0.374	0.422	0.00608145	0	Reep5
4.58914e-09	-0.165532	0.431	0.493	1.37674e-05	0	Tpt1
1.16789e-06	-0.16631	0.132	0.168	0.00350368	0	Art2b
1.23526e-06	-0.168063	0.283	0.327	0.00370578	0	Rasa1
1.83394e-10	-0.168638	0.017	0.055	5.50181e-07	0	Epcam
1.03638e-07	-0.169452	0.174	0.245	0.000310913	0	5730508B09Rik
1.96425e-09	-0.17	0.003	0.037	5.89274e-06	0	Cib2
1.61429e-05	-0.171076	0.381	0.419	0.0484288	0	Fyn
3.71038e-06	-0.171525	0.199	0.242	0.0111312	0	Tgtp2
5.96625e-06	-0.171718	0.341	0.377	0.0178987	0	Socs1
6.5808e-07	-0.171959	0.065	0.108	0.00197424	0	Bcl6
1.42116e-07	-0.173199	0.201	0.266	0.000426348	0	Sh3bp5
4.02527e-09	-0.173368	0.388	0.431	1.20758e-05	0	Ifi27
2.05227e-12	-0.173675	0.145	0.222	6.15681e-09	0	Tspan3
5.28854e-10	-0.176531	0.029	0.051	1.58656e-06	0	Gbp2b
1.33984e-09	-0.177749	0.097	0.176	4.01951e-06	0	Cxcr5
8.07201e-08	-0.178142	0.385	0.433	0.00024216	0	Gapdh
3.41377e-38	-0.180543	0.087	0.143	1.02413e-34	0	Ssbp2
6.15634e-09	-0.181719	0.136	0.198	1.8469e-05	0	Slc29a1
3.69615e-09	-0.182961	0.306	0.367	1.10884e-05	0	Ptpn7
8.39472e-10	-0.183498	0.208	0.265	2.51842e-06	0	Rab3ip
5.38477e-13	-0.184767	0.014	0.046	1.61543e-09	0	Adh1
2.66973e-12	-0.185467	0.002	0.021	8.0092e-09	0	Lypd1
7.097e-13	-0.186046	0.235	0.3	2.1291e-09	0	Elk3
1.76309e-06	-0.186823	0.04	0.079	0.00528928	0	Tubb2a
2.2624e-08	-0.18757	0.142	0.217	6.7872e-05	0	Ubash3b
4.13364e-06	-0.188015	0.027	0.068	0.0124009	0	Gpr25
1.96384e-14	-0.188389	0.25	0.322	5.89153e-11	0	Tank
8.02643e-12	-0.190903	0.109	0.182	2.40793e-08	0	Dst
4.23874e-08	-0.191499	0.148	0.213	0.000127162	0	Ttc39c
5.01683e-06	-0.19235	0.105	0.172	0.0150505	0	Hipk2
5.96585e-19	-0.192886	0.356	0.395	1.78975e-15	0	Sepp1
1.30833e-17	-0.19444	0.028	0.071	3.92498e-14	0	Ggt5
6.72964e-07	-0.198547	0.19	0.256	0.00201889	0	Lrba
7.66628e-06	-0.200307	0.056	0.125	0.0229988	0	Galm
2.77015e-08	-0.202366	0.145	0.223	8.31044e-05	0	Csrp1
6.59712e-10	-0.203028	0.258	0.328	1.97914e-06	0	Crlf2
1.65266e-06	-0.203137	0.061	0.127	0.00495797	0	Mtss1
1.90461e-07	-0.2035	0.345	0.395	0.000571382	0	Cd5
5.47824e-19	-0.204172	0.292	0.35	1.64347e-15	0	Bcl2
1.03388e-06	-0.205046	0.108	0.168	0.00310163	0	Ms4a6c
9.14546e-15	-0.20702	0.315	0.387	2.74364e-11	0	Srpk2
3.79883e-37	-0.207459	0.01	0.044	1.13965e-33	0	Myo10
6.44644e-12	-0.208075	0.178	0.253	1.93393e-08	0	Tpi1
2.57083e-06	-0.210075	0.003	0.027	0.0077125	0	Lrrc32
2.34115e-15	-0.210454	0.344	0.396	7.02345e-12	0	Nrip1
8.22873e-14	-0.21252	0.109	0.193	2.46862e-10	0	Cyfip1
5.46679e-07	-0.213152	0.286	0.362	0.00164004	0	Pld3
7.99267e-26	-0.213416	0.363	0.455	2.3978e-22	0	Tspan32
2.82966e-09	-0.215489	0.298	0.347	8.48898e-06	0	Odc1
2.06233e-07	-0.217069	0.176	0.246	0.000618699	0	Kdm2b
9.81116e-07	-0.217792	0.215	0.262	0.00294335	0	Rgcc
9.52689e-07	-0.21846	0.351	0.394	0.00285807	0	Nab1
4.27278e-14	-0.219159	0.223	0.295	1.28183e-10	0	Fam162a
1.07289e-42	-0.220187	0.054	0.113	3.21868e-39	0	Gm43352
1.16404e-20	-0.221453	0.114	0.178	3.49211e-17	0	Sesn1
5.70217e-12	-0.221728	0.016	0.06	1.71065e-08	0	Sox4
1.71867e-10	-0.221752	0.243	0.309	5.15601e-07	0	Trp53inp1
3.7849e-17	-0.221956	0.247	0.324	1.13547e-13	0	BC021614
9.69246e-13	-0.222599	0.223	0.309	2.90774e-09	0	Notch1
8.39213e-13	-0.223298	0.349	0.414	2.51764e-09	0	H2afv
1.0459e-19	-0.224019	0.363	0.447	3.13771e-16	0	Rbm38
2.00069e-15	-0.224911	0.044	0.103	6.00207e-12	0	Als2cl
4.78938e-10	-0.225043	0.205	0.27	1.43681e-06	0	AU020206
3.6865e-18	-0.225172	0.018	0.062	1.10595e-14	0	Nacc2
7.06118e-18	-0.226127	0.301	0.368	2.11836e-14	0	Trim8
1.20523e-16	-0.226542	0.37	0.437	3.61568e-13	0	Il21r
2.65847e-07	-0.226969	0.09	0.168	0.000797542	0	Grn
4.81317e-07	-0.227682	0.008	0.056	0.00144395	0	Rin2
1.5124e-13	-0.228221	0.173	0.268	4.5372e-10	0	Plp2
1.04152e-06	-0.229051	0.341	0.38	0.00312457	0	Prkca
7.93656e-11	-0.230876	0.293	0.36	2.38097e-07	0	Ipcef1
1.59739e-16	-0.231658	0.197	0.272	4.79218e-13	0	Ugcg
5.33725e-16	-0.231936	0.337	0.414	1.60118e-12	0	Cd6
1.19317e-08	-0.233461	0.32	0.378	3.57952e-05	0	Smc4
1.43236e-10	-0.234713	0.359	0.421	4.29708e-07	0	Sh2d2a
1.78071e-16	-0.235307	0.331	0.418	5.34213e-13	0	H2-Q7
1.95823e-07	-0.235922	0.007	0.054	0.000587468	0	Itih5
4.7106e-13	-0.23792	0.167	0.246	1.41318e-09	0	Zc3h12d
1.7684e-09	-0.23832	0.043	0.121	5.30521e-06	0	Pdcd1lg2
2.38236e-09	-0.238527	0.001	0.024	7.14709e-06	0	Foxb1
6.61045e-14	-0.23887	0.316	0.398	1.98314e-10	0	Cyth4
4.21795e-11	-0.239413	0.006	0.057	1.26539e-07	0	Ampd1
1.27402e-19	-0.24067	0.156	0.234	3.82207e-16	0	Phactr2
2.94775e-09	-0.244878	0.074	0.107	8.84325e-06	0	Gzmb
1.84903e-16	-0.246381	0.151	0.236	5.54708e-13	0	Il4ra
6.26425e-12	-0.247097	0.006	0.043	1.87928e-08	0	C2cd4b
3.50746e-08	-0.248036	0.147	0.24	0.000105224	0	Mgst2
6.42331e-10	-0.248409	0.028	0.07	1.92699e-06	0	Areg
2.92031e-06	-0.249767	0.051	0.102	0.00876094	0	Fgl2
2.13753e-19	-0.252107	0.055	0.124	6.41259e-16	0	Igf1r
1.92714e-10	-0.252907	0.064	0.152	5.78141e-07	0	Myo1e
9.66064e-09	-0.254326	0.282	0.347	2.89819e-05	0	CAAA01147332.1
2.36648e-21	-0.255966	0.347	0.435	7.09944e-18	0	Nfkb1
6.52827e-08	-0.256637	0.144	0.229	0.000195848	0	N4bp1
1.69904e-08	-0.2571	0.008	0.061	5.09711e-05	0	Acvrl1
2.48262e-10	-0.25907	0.142	0.224	7.44785e-07	0	Serpinb6a
5.56318e-23	-0.260574	0.048	0.107	1.66896e-19	0	Treml2
1.859e-15	-0.262587	0.177	0.263	5.57699e-12	0	Tgfbr3
2.42544e-06	-0.265052	0.063	0.137	0.00727633	0	Ift80
4.82873e-10	-0.26508	0.341	0.404	1.44862e-06	0	Hmgn2
3.56836e-06	-0.266086	0.054	0.136	0.0107051	0	Bmpr2
4.26986e-06	-0.266374	0.216	0.264	0.0128096	0	Gm20400
2.78351e-38	-0.266737	0.157	0.231	8.35052e-35	0	Bach2
8.27419e-16	-0.266966	0.324	0.405	2.48226e-12	0	Gimap5
1.3601e-18	-0.267886	0.347	0.418	4.08031e-15	0	Tgfb1
6.43468e-20	-0.269048	0.249	0.341	1.9304e-16	0	Hdac7
1.3601e-15	-0.269052	0.25	0.351	4.08031e-12	0	Fam169b
1.99474e-21	-0.269367	0.124	0.222	5.98422e-18	0	Slc22a15
2.19128e-41	-0.270586	0.124	0.21	6.57383e-38	0	Actn1
1.137e-10	-0.273369	0.17	0.254	3.41101e-07	0	Mmd
1.67247e-12	-0.278266	0.22	0.316	5.0174e-09	0	Tmem64
2.23011e-16	-0.278426	0.146	0.243	6.69033e-13	0	Casp3
4.33636e-08	-0.280434	0.122	0.142	0.000130091	0	Gzmk
3.25748e-10	-0.280472	0.016	0.079	9.77243e-07	0	Amigo2
2.36963e-11	-0.281065	0.173	0.259	7.10888e-08	0	Kdm6b
1.89789e-21	-0.281612	0.229	0.317	5.69366e-18	0	Syt11
6.15348e-06	-0.282462	0.042	0.092	0.0184604	0	Havcr2
7.2034e-12	-0.284024	0.129	0.225	2.16102e-08	0	Nfkb2
3.6715e-18	-0.284544	0.027	0.102	1.10145e-14	0	Ifngr2
3.64819e-19	-0.286144	0.36	0.421	1.09446e-15	0	Agfg1
1.09005e-19	-0.286458	0.357	0.432	3.27014e-16	0	Rabgap1l
3.88062e-25	-0.287272	0.086	0.157	1.16419e-21	0	Pik3ip1
9.86423e-15	-0.288768	0.31	0.379	2.95927e-11	0	Arid5b
7.93555e-15	-0.289915	0.308	0.382	2.38067e-11	0	Gbp4
2.88085e-26	-0.290238	0.339	0.431	8.64256e-23	0	Peli1
1.87615e-11	-0.290904	0.163	0.244	5.62846e-08	0	Bmyc
5.74204e-12	-0.29199	0.327	0.383	1.72261e-08	0	Irf1
4.91658e-16	-0.297572	0.199	0.306	1.47497e-12	0	Mapkapk2
7.74715e-51	-0.301233	0.032	0.094	2.32415e-47	0	Plaur
5.69803e-25	-0.304476	0.156	0.275	1.70941e-21	0	Sdhaf1
2.02136e-24	-0.306059	0.331	0.428	6.06407e-21	0	Psme2
1.05779e-20	-0.306937	0.246	0.33	3.17338e-17	0	Hnrnpll
1.71877e-25	-0.310648	0.344	0.434	5.15631e-22	0	Rnaset2a
6.75014e-34	-0.312423	0.216	0.333	2.02504e-30	0	Msi2
2.16811e-16	-0.321071	0.026	0.111	6.50432e-13	0	Plekho1
6.34422e-22	-0.32245	0.183	0.263	1.90327e-18	0	Tiam1
9.32023e-11	-0.322541	0.07	0.15	2.79607e-07	0	Hivep3
5.40317e-12	-0.3231	0.205	0.309	1.62095e-08	0	Bcl3
4.96412e-11	-0.32351	0.32	0.39	1.48924e-07	0	Nfkbia
1.38172e-08	-0.324711	0.29	0.297	4.14515e-05	0	Rgs1
8.43114e-26	-0.324994	0.34	0.44	2.52934e-22	0	Cd27
8.38459e-33	-0.328074	0.319	0.428	2.51538e-29	0	Cd247
1.06172e-11	-0.3305	0.162	0.228	3.18515e-08	0	Spry1
3.9113e-18	-0.334774	0.105	0.198	1.17339e-14	0	Stx11
9.01036e-13	-0.335738	0.297	0.381	2.70311e-09	0	Sh2d1a
3.51715e-12	-0.336492	0.093	0.205	1.05514e-08	0	Ehd1
5.46045e-09	-0.341571	0.32	0.373	1.63813e-05	0	Nfatc1
2.01842e-27	-0.344525	0.314	0.416	6.05527e-24	0	Ccnd2
7.34753e-29	-0.345246	0.321	0.424	2.20426e-25	0	Zap70
5.8905e-45	-0.345271	0.335	0.462	1.76715e-41	0	Ptprcap
3.43893e-30	-0.345983	0.307	0.423	1.03168e-26	0	Gdi2
5.18553e-15	-0.346373	0.171	0.28	1.55566e-11	0	Pmepa1
1.58101e-14	-0.350004	0.281	0.366	4.74304e-11	0	Gadd45b
1.22744e-29	-0.350712	0.339	0.431	3.68233e-26	0	Ltb
9.11183e-28	-0.352067	0.117	0.23	2.73355e-24	0	Ptger2
1.18319e-11	-0.353886	0.065	0.144	3.54958e-08	0	Marcksl1
7.66079e-22	-0.358092	0.17	0.279	2.29824e-18	0	Itgav
3.82931e-20	-0.358966	0.297	0.375	1.14879e-16	0	Igtp
3.71334e-48	-0.359744	0.333	0.459	1.114e-44	0	H2-K1
5.75504e-24	-0.361352	0.236	0.335	1.72651e-20	0	Mcm6
3.10376e-08	-0.362387	0.3	0.357	9.31128e-05	0	Batf
5.6964e-37	-0.365898	0.369	0.495	1.70892e-33	0	Rps15a
4.51573e-15	-0.368692	0.167	0.25	1.35472e-11	0	H1f0
4.29922e-25	-0.376324	0.374	0.462	1.28976e-21	0	Ptma
4.32555e-17	-0.381805	0.134	0.265	1.29766e-13	0	Glcci1
2.02591e-11	-0.382101	0.235	0.321	6.07774e-08	0	Samsn1
1.23534e-09	-0.385529	0.028	0.105	3.70603e-06	0	Cd83
2.53003e-47	-0.395576	0.312	0.435	7.59009e-44	0	Lbh
1.67296e-16	-0.3969	0.042	0.156	5.01888e-13	0	Cd81
1.31394e-28	-0.401542	0.059	0.201	3.94182e-25	0	Twsg1
3.73261e-44	-0.40182	0.076	0.223	1.11978e-40	0	Pacsin1
1.92035e-15	-0.405003	0.314	0.399	5.76106e-12	0	Arl6ip1
1.40752e-51	-0.408338	0.308	0.443	4.22256e-48	0	Inpp4b
1.61981e-22	-0.409197	0.272	0.33	4.85944e-19	0	Ptpn11
2.17027e-53	-0.417941	0.286	0.429	6.51081e-50	0	Rgs10
4.33506e-16	-0.4201	0.138	0.255	1.30052e-12	0	Cst7
2.29096e-31	-0.424485	0.129	0.26	6.87289e-28	0	Chchd10
5.07436e-39	-0.429532	0.147	0.299	1.52231e-35	0	Klhdc2
1.17926e-32	-0.437432	0.06	0.199	3.53779e-29	0	Dusp4
2.68366e-66	-0.440106	0.215	0.358	8.05097e-63	0	Mrps6
1.13201e-11	-0.441461	0.284	0.37	3.39602e-08	0	Cd82
2.98428e-12	-0.447564	0.007	0.115	8.95284e-09	0	Itgb8
3.58604e-08	-0.450918	0.117	0.218	0.000107581	0	Ahr
8.21541e-25	-0.456046	0.249	0.337	2.46462e-21	0	Ccr7
1.73163e-18	-0.456177	0.315	0.395	5.1949e-15	0	Jun
9.49129e-14	-0.461546	0.009	0.115	2.84739e-10	0	Ier5l
5.21091e-76	-0.464342	0.292	0.454	1.56327e-72	0	Npc2
9.95173e-06	-0.465164	0.011	0.073	0.0298552	0	Ccl3
5.16308e-08	-0.470079	0.285	0.316	0.000154892	0	Tbc1d4
2.23001e-07	-0.471865	0.072	0.192	0.000669003	0	Prdm1
7.80545e-31	-0.47345	0.091	0.198	2.34164e-27	0	Gpm6b
7.57104e-28	-0.474922	0.306	0.42	2.27131e-24	0	Ucp2
1.54567e-34	-0.475316	0.304	0.413	4.637e-31	0	Dusp1
5.21436e-45	-0.475741	0.099	0.244	1.56431e-41	0	Tox2
2.12987e-94	-0.486827	0.283	0.48	6.3896e-91	0	H2-D1
4.2447e-66	-0.487157	0.155	0.333	1.27341e-62	0	Timp2
1.57015e-51	-0.492576	0.039	0.173	4.71044e-48	0	Atp1b1
1.83401e-18	-0.494081	0.137	0.268	5.50203e-15	0	Tnfrsf1b
7.36574e-49	-0.498125	0.052	0.127	2.20972e-45	0	Dapl1
4.03629e-69	-0.500102	0.153	0.318	1.21089e-65	0	Ephx1
2.03813e-40	-0.515106	0.202	0.366	6.11439e-37	0	Ikzf3
6.1573e-17	-0.517162	0.283	0.374	1.84719e-13	0	Zfp36l1
2.9222e-21	-0.52354	0.131	0.257	8.7666e-18	0	Rbpj
6.38908e-52	-0.525821	0.27	0.434	1.91672e-48	0	Ndfip1
4.15671e-07	-0.537805	0.029	0.13	0.00124701	0	Tnfrsf9
1.49383e-23	-0.555297	0.033	0.146	4.4815e-20	0	Angptl2
2.42881e-37	-0.557493	0.255	0.37	7.28642e-34	0	Malt1
1.83013e-32	-0.561242	0.083	0.254	5.4904e-29	0	Nfil3
3.33007e-14	-0.578482	0.24	0.341	9.9902e-11	0	Maf
7.28937e-58	-0.584261	0.234	0.408	2.18681e-54	0	Ctsb
1.44883e-91	-0.586138	0.263	0.447	4.3465e-88	0	Cd3g
3.48757e-112	-0.586324	0.251	0.451	1.04627e-108	0	Cd2
2.54419e-57	-0.595062	0.249	0.373	7.63257e-54	0	Satb1
4.69432e-35	-0.612819	0.246	0.38	1.40829e-31	0	Hif1a
1.65192e-48	-0.613385	0.04	0.179	4.95575e-45	0	Pdlim4
5.70929e-87	-0.622761	0.207	0.384	1.71279e-83	0	Tox
7.07069e-43	-0.632727	0.162	0.33	2.12121e-39	0	Capg
5.94727e-67	-0.633072	0.224	0.396	1.78418e-63	0	Tnfrsf18
5.98512e-21	-0.635485	0.149	0.284	1.79554e-17	0	Arl5a
3.49519e-76	-0.640191	0.241	0.394	1.04856e-72	0	Stat1
1.52755e-05	-0.651784	0.223	0.237	0.0458264	0	Nkg7
9.9843e-111	-0.659943	0.204	0.421	2.99529e-107	0	Ramp1
9.5851e-21	-0.731673	0.03	0.189	2.87553e-17	0	Ccr8
1.73473e-55	-0.75765	0.145	0.288	5.2042e-52	0	Pdcd1
1.57317e-45	-0.769207	0.163	0.284	4.71952e-42	0	Eea1
3.71835e-67	-0.769498	0.198	0.379	1.1155e-63	0	Sdf4
2.47185e-10	-0.790802	0.237	0.369	7.41554e-07	0	Srgn
2.82839e-46	-0.805369	0.221	0.368	8.48518e-43	0	Lef1
4.12101e-61	-0.858792	0.143	0.298	1.2363e-57	0	Cd200
1.06422e-38	-0.863277	0.021	0.18	3.19267e-35	0	Il21
2.04202e-40	-0.864116	0.206	0.358	6.12607e-37	0	Izumo1r
1.35272e-101	-0.866497	0.147	0.341	4.05816e-98	0	Sell
9.50685e-68	-0.876636	0.062	0.218	2.85206e-64	0	1700019D03Rik
8.31869e-34	-0.938909	0.163	0.319	2.49561e-30	0	Ikzf2
1.62438e-136	-0.945363	0.143	0.377	4.87313e-133	0	Ptms
8.59421e-56	-1.02381	0.13	0.3	2.57826e-52	0	Rgs16
1.09178e-18	-1.08141	0.044	0.217	3.27534e-15	0	Foxp3
8.08323e-63	-1.13387	0.141	0.35	2.42497e-59	0	Ctla4
1.18896e-125	-1.34004	0.065	0.341	3.56687e-122	0	Tigit
2.03801e-103	-1.44961	0.092	0.334	6.11402e-100	0	Tnfrsf4
4.85734e-113	-1.52299	0.03	0.301	1.4572e-109	0	Lag3
2.18771e-07	-1.98956	0.083	0.173	0.000656312	0	Ccl5
1.21174e-126	-2.15752	0.014	0.224	3.63521e-123	0	Igfbp4
1.69579e-05	-0.0915353	0.013	0.035	0.0508736	0	Phlda3
1.70447e-05	-0.274477	0.1	0.21	0.051134	0	2010111I01Rik
1.71487e-05	-0.0146097	0.028	0.031	0.051446	0	Scimp
1.75437e-05	0.0160535	0.029	0.026	0.0526312	0	Gm13212
1.83431e-05	-0.0278929	0.005	0.009	0.0550293	0	Ncf1
1.84241e-05	-0.0227325	0.001	0.002	0.0552723	0	Enah
1.84507e-05	-0.044293	0.01	0.012	0.055352	0	Rpl39l
1.85272e-05	-0.0494666	0.007	0.012	0.0555816	0	H2-Aa
1.87673e-05	-0.166776	0.379	0.403	0.0563019	0	Orai1
1.89171e-05	0.128629	0.146	0.118	0.0567512	0	Zfand2a
1.89254e-05	-0.00858779	0.164	0.181	0.0567762	0	Cacna1e
1.90881e-05	-0.0185232	0.378	0.368	0.0572643	0	Pgam2
1.94755e-05	0.0582196	0.055	0.045	0.0584264	0	Gm26759
1.97485e-05	0.0388564	0.039	0.035	0.0592456	0	Zfp959
1.97577e-05	-0.130086	0.006	0.023	0.0592732	0	Maml3
2.00938e-05	-0.0187047	0.012	0.017	0.0602814	0	Zfp760
2.02157e-05	-0.000873259	0.024	0.025	0.0606472	0	Gm10762
2.07843e-05	-0.0337885	0.008	0.012	0.0623529	0	Ttn
2.10368e-05	-0.00854928	0.037	0.038	0.0631104	0	Mzb1
2.1246e-05	-0.00755862	0.002	0.003	0.063738	0	Pstpip2
2.13528e-05	-0.0854941	0.005	0.022	0.0640583	0	Ppp1r3b
2.14157e-05	-0.0118537	0.003	0.003	0.0642471	0	2600014E21Rik
2.19018e-05	-0.167949	0.245	0.301	0.0657053	0	Ppp1r16b
2.24401e-05	-0.0347531	0.014	0.02	0.0673204	0	Whrn
2.30845e-05	-0.104061	0.381	0.393	0.0692536	0	Foxp1
2.32267e-05	-0.0371584	0.28	0.275	0.0696802	0	Crabp2
2.34591e-05	0.0706441	0.434	0.389	0.0703772	0	Ifi203
2.41309e-05	-0.0765812	0.291	0.333	0.0723928	0	Akap9
2.43593e-05	0.0239042	0.008	0.007	0.073078	0	Plcxd1
2.4442e-05	-0.0280957	0.092	0.104	0.0733259	0	Hist1h4k
2.45377e-05	0.000959762	0.002	0.003	0.0736132	0	Gls2
2.47112e-05	0.147003	0.019	0.006	0.0741336	0	Cd22
2.53237e-05	0.0082481	0.099	0.12	0.0759711	0	Cd209d
2.60678e-05	-0.0259653	0.026	0.03	0.0782034	0	Apba1
2.65749e-05	-0.05096	0.001	0.007	0.0797247	0	Nhsl1
2.67241e-05	0.00313096	0.228	0.225	0.0801724	0	Tuba1c
2.68277e-05	-0.356947	0.243	0.298	0.0804832	0	Bhlhe40
2.70772e-05	-0.119801	0.006	0.021	0.0812315	0	Rragd
2.73317e-05	-0.0322949	0.192	0.203	0.081995	0	Clcnkb
2.74357e-05	-0.0420029	0.069	0.083	0.082307	0	Tubb3
2.79552e-05	-0.107376	0.212	0.258	0.0838657	0	Nsmaf
2.88339e-05	-0.205134	0.131	0.189	0.0865018	0	Matk
2.95474e-05	0.00956892	0.004	0.002	0.0886423	0	Gm27194
3.01607e-05	0.00282011	0.031	0.034	0.090482	0	Qsox2
3.07267e-05	0.0226967	0.003	0.002	0.0921802	0	Klra1
3.12122e-05	-0.0382306	0.207	0.221	0.0936365	0	S100a4
3.18603e-05	-0.0150666	0.002	0.002	0.0955808	0	Cntf
3.19307e-05	-0.0105863	0.002	0.003	0.0957922	0	Igf2bp2
3.28854e-05	-0.023283	0.039	0.042	0.0986563	0	Rnf165
3.29397e-05	-0.295577	0.01	0.061	0.0988191	0	Gpr83
3.43845e-05	-0.0176047	0.003	0.004	0.103153	0	Ict1os
3.48461e-05	0.211436	0.116	0.064	0.104538	0	Abcb1a
3.6907e-05	-0.0060214	0.002	0.002	0.110721	0	Gm26858
3.73929e-05	-0.0301001	0.002	0.004	0.112179	0	Tmem30b
3.76571e-05	-0.0208874	0.016	0.021	0.112971	0	1810044D09Rik
3.80778e-05	-0.0240201	0.001	0.002	0.114233	0	Crygn
3.83891e-05	-0.245061	0.36	0.4	0.115167	0	Sla
3.85426e-05	0.086622	0.084	0.055	0.115628	0	Tnfsf14
3.87351e-05	0.00706082	0.004	0.003	0.116205	0	2010300C02Rik
3.89526e-05	0.0303549	0.023	0.025	0.116858	0	9530036M11Rik
3.96855e-05	0.00739294	0.014	0.012	0.119056	0	Mmp10
4.0122e-05	0.0116526	0.001	0.001	0.120366	0	Syt6
4.34501e-05	-0.0274856	0.072	0.092	0.13035	0	Kdr
4.39342e-05	0.0253527	0.011	0.01	0.131803	0	Klra4
4.40304e-05	-0.0540791	0.011	0.017	0.132091	0	Akap17b
4.5201e-05	-0.035847	0.001	0.004	0.135603	0	Mcam
4.56208e-05	0.0556094	0.309	0.292	0.136863	0	Arl4a
4.67551e-05	-0.324948	0.3	0.329	0.140265	0	Rilpl2
4.83474e-05	0.00512411	0.006	0.005	0.145042	0	Tmem91
4.85324e-05	-0.0503115	0.006	0.012	0.145597	0	Gm9885
4.90656e-05	0.109742	0.366	0.341	0.147197	0	Hspa1b
4.91093e-05	-0.120415	0.003	0.019	0.147328	0	Glp1r
4.9277e-05	0.0337194	0.025	0.023	0.147831	0	1810006J02Rik
5.17664e-05	0.0993986	0.195	0.179	0.155299	0	Ifi30
5.21901e-05	-0.0168912	0.02	0.022	0.15657	0	Rcn3
5.28798e-05	-0.180879	0.153	0.167	0.15864	0	Nfkbid
5.32111e-05	0.0136333	0.002	0.002	0.159633	0	Sptbn4
5.48713e-05	-0.0782448	0.002	0.009	0.164614	0	Gm3558
5.62003e-05	-0.0326523	0.001	0.002	0.168601	0	Thrb
5.65541e-05	-0.120264	0.04	0.075	0.169662	0	Metrnl
5.82298e-05	-0.0274797	0.001	0.002	0.17469	0	Gm15655
5.95292e-05	-0.0627334	0.005	0.032	0.178588	0	Mmp15
6.02331e-05	-0.0364805	0	0.002	0.180699	0	Dyrk4
6.06093e-05	-0.00124845	0.003	0.003	0.181828	0	Gm26610
6.09173e-05	-0.00761544	0.018	0.02	0.182752	0	Fscn1
6.28144e-05	0.158433	0.222	0.165	0.188443	0	Tnfrsf25
6.43224e-05	-0.0285003	0.007	0.01	0.192967	0	Ifi202b
6.67001e-05	-0.114516	0	0.013	0.2001	0	Ocln
7.01714e-05	0.0485588	0.179	0.168	0.210514	0	Sirt1
7.0188e-05	0.000799812	0.018	0.02	0.210564	0	Zfp599
7.1054e-05	-0.07783	0	0.006	0.213162	0	Zc3h12c
7.23373e-05	0.0807462	0.045	0.033	0.217012	0	Ms4a4c
7.46331e-05	-0.0105353	0.026	0.03	0.223899	0	4930532G15Rik
7.47632e-05	-0.00290508	0.003	0.004	0.22429	0	Fxyd7
7.63749e-05	-0.00705863	0.005	0.004	0.229125	0	Nfam1
7.65534e-05	-0.0290357	0.001	0.003	0.22966	0	Adra2a
7.72026e-05	-0.00859504	0.023	0.026	0.231608	0	Zfp235
7.76196e-05	-0.0112285	0.001	0.002	0.232859	0	Gria3
7.81647e-05	-0.0905037	0.388	0.423	0.234494	0	Kmt2a
7.94134e-05	-0.0190449	0.003	0.004	0.23824	0	Tcp11l1
8.09601e-05	-0.0362625	0.004	0.005	0.24288	0	Ebf1
8.3261e-05	-0.0570636	0.003	0.014	0.249783	0	Arhgap20
8.37959e-05	-0.0191473	0.172	0.19	0.251388	0	Mtap7d3
8.46565e-05	-0.0187191	0.023	0.026	0.253969	0	BC049352
8.5343e-05	-0.00873446	0.008	0.011	0.256029	0	Rnf24
8.90304e-05	-0.339487	0.121	0.221	0.267091	0	Itm2a
8.97802e-05	-0.0190206	0.009	0.012	0.269341	0	Zfp947
9.01856e-05	-0.00890421	0.002	0.003	0.270557	0	Nap1l3
9.06452e-05	-0.2233	0.343	0.368	0.271936	0	Samhd1
9.13876e-05	0.0250931	0.019	0.019	0.274163	0	Spag1
9.27128e-05	-0.187385	0.34	0.374	0.278139	0	Ifi47
9.29787e-05	0.00585911	0.012	0.032	0.278936	0	Slc6a20b
9.59969e-05	0.0607165	0.263	0.268	0.287991	0	Acta2
9.82903e-05	-0.183032	0.072	0.126	0.294871	0	Cybb
9.88989e-05	-0.174107	0.223	0.285	0.296697	0	Relb
9.91244e-05	0.0451295	0.004	0.002	0.297373	0	Gm44123
0.000101018	-0.0447065	0.001	0.004	0.303053	0	Cfap77
0.000103595	0.0290951	0.024	0.023	0.310784	0	RP23-60P18.10
0.000107705	-0.158673	0.003	0.028	0.323115	0	Cnn3
0.000109435	-0.00506524	0.01	0.011	0.328305	0	Kit
0.000109555	-0.0228352	0.001	0.002	0.328665	0	Nckap5los
0.000109694	-0.169734	0.012	0.054	0.329081	0	Tmie
0.000110807	-0.0368554	0	0.002	0.332422	0	Gm3696
0.000112798	-0.0636266	0.379	0.416	0.338394	0	Tpr
0.000115865	-0.173162	0.154	0.224	0.347596	0	Rnf149
0.000117062	-0.0640858	0.001	0.004	0.351187	0	Slc16a11
0.000119183	-0.147465	0.008	0.049	0.35755	0	Hotairm1
0.000122281	-0.12726	0.008	0.031	0.366843	0	Adcy6
0.000123916	-0.00294061	0.002	0.002	0.371747	0	Gm31266
0.000125203	-0.0211599	0.191	0.201	0.375609	0	Crebrf
0.000128839	-0.0273758	0.002	0.007	0.386516	0	Gm26631
0.000128916	0.0169566	0.019	0.018	0.386749	0	Bmpr1a
0.000129914	0.0825295	0.489	0.469	0.389742	0	Rpsa
0.000137441	0.148558	0.185	0.14	0.412324	0	Trat1
0.000139508	-0.0504944	0.009	0.024	0.418523	0	Samd11
0.000139511	-0.0714703	0.01	0.018	0.418533	0	Tmem86a
0.000140317	-0.022129	0.013	0.018	0.420952	0	Prkar2b
0.000144533	0.142382	0.404	0.366	0.433599	0	AY036118
0.000144812	0.0372923	0.149	0.132	0.434436	0	E430024P14Rik
0.000151118	0.0982941	0.19	0.149	0.453355	0	Slc17a9
0.000152495	-0.0685428	0.133	0.152	0.457485	0	Cxcl13
0.000153052	-0.0440589	0.209	0.223	0.459155	0	Snx18
0.000157916	-0.0491339	0.002	0.011	0.473748	0	Adamts14
0.000159503	-0.0344703	0.003	0.005	0.478509	0	Hykk
0.000159718	0.10974	0.414	0.381	0.479153	0	Gm8369
0.000160547	-0.0490152	0.271	0.272	0.481642	0	Timp1
0.000160835	-0.0508919	0.004	0.008	0.482504	0	Gm38250
0.000162115	-0.185388	0.06	0.116	0.486345	0	Gnaq
0.000162436	-0.138349	0.406	0.432	0.487307	0	Hmgb1
0.000168258	-0.0988333	0.097	0.13	0.504773	0	Kat6b
0.000170003	0.0465416	0.031	0.024	0.510009	0	Slpi
0.000171822	0.0150172	0.002	0.001	0.515466	0	Acoxl
0.000172504	-0.112652	0.006	0.032	0.517512	0	Wnt5b
0.00017258	0.0654798	0.318	0.292	0.517739	0	Plec
0.000173388	-0.121734	0.216	0.261	0.520163	0	Nfat5
0.000174022	-0.036154	0.158	0.179	0.522066	0	Ppp3ca
0.000176595	-0.0565691	0.003	0.008	0.529786	0	Adssl1
0.000177947	-0.0273077	0.016	0.02	0.533841	0	Tbc1d8
0.000181509	-0.0841049	0.403	0.43	0.544526	0	Dnaja1
0.000186971	-0.0814172	0.037	0.056	0.560913	0	Calcrl
0.000187172	-0.145636	0.157	0.209	0.561515	0	Pde4d
0.000187787	0.00503824	0.003	0.003	0.56336	0	4930507D05Rik
0.000188775	-0.117069	0.137	0.182	0.566326	0	Hook3
0.00019017	-0.0466132	0.003	0.015	0.570509	0	Reg2
0.000190297	-0.0233187	0.013	0.019	0.570892	0	Dnajc25
0.00019227	-0.107718	0.388	0.408	0.57681	0	Ptpn6
0.000194736	-0.0370948	0.004	0.008	0.584208	0	Pak1
0.000196821	0.0113033	0.002	0.002	0.590464	0	Inca1
0.000196891	0.0319204	0.003	0.002	0.590672	0	Fgfr1
0.000198659	-0.0157998	0.099	0.14	0.595976	0	BC100451
0.000201398	-0.0171905	0.012	0.013	0.604194	0	Xlr
0.000202394	0.0131851	0.031	0.03	0.607182	0	Fam214b
0.000202713	0.00619273	0.002	0.004	0.608139	0	Tgfb1i1
0.000211372	0.0259525	0.018	0.018	0.634116	0	1810024B03Rik
0.000211625	-0.139923	0.224	0.282	0.634875	0	Asxl1
0.000211776	-0.00692315	0.019	0.023	0.635328	0	Megf9
0.000214476	-0.189989	0.016	0.055	0.643429	0	Prf1
0.000216559	-0.0173551	0.002	0.003	0.649678	0	Ccnd1
0.000218585	0.242096	0.11	0.062	0.655754	0	App
0.000219499	0.124576	0.332	0.279	0.658496	0	Tle4
0.000226252	-0.0279248	0.013	0.019	0.678756	0	Hk1os
0.000230709	-0.0311515	0.033	0.04	0.692126	0	Ifit1
0.00023358	-0.0418847	0.023	0.031	0.700741	0	Arsk
0.000240591	-0.0762479	0.007	0.016	0.721773	0	Sv2c
0.000241967	-0.00821471	0.003	0.004	0.725902	0	Gm43949
0.000253928	0.142053	0.089	0.06	0.761785	0	Mtus1
0.000254125	-0.576212	0.035	0.15	0.762376	0	Il2ra
0.000266144	-0.0922731	0.027	0.047	0.798431	0	Adamts6
0.000266864	-0.0383823	0.019	0.026	0.800592	0	Lst1
0.000271296	0.0230878	0.004	0.003	0.813887	0	Gca
0.000277818	-0.106228	0.066	0.107	0.833454	0	Gm19585
0.000278924	-0.221647	0.024	0.083	0.836773	0	Prnp
0.000280409	-0.146015	0.318	0.349	0.841226	0	Rel
0.000286655	-0.0107898	0.02	0.024	0.859964	0	Ccdc88a
0.000294596	0.0311528	0.033	0.032	0.883787	0	Cnbd2
0.000294636	-0.313489	0.086	0.147	0.883909	0	Lta
0.000298816	0.0302536	0.06	0.054	0.896448	0	Prkd3
0.000299622	0.0118336	0.003	0.002	0.898866	0	Vps37d
0.000300651	-0.312409	0.023	0.084	0.901952	0	Egr2
0.000300833	-0.00178624	0.001	0.001	0.9025	0	RP24-445D7.2
0.000308265	-0.0142621	0.009	0.011	0.924796	0	B630019K06Rik
0.000318238	-0.0207057	0.167	0.176	0.954713	0	Xaf1
0.00032202	-0.141735	0.179	0.221	0.96606	0	Mdfic
0.000328837	0.00380337	0.002	0.002	0.986511	0	Gm15556
0.00033011	0.00846078	0.008	0.013	0.990329	0	Fbxo30
0.000334115	-0.129403	0.008	0.027	1	0	1110032F04Rik
0.000336041	-0.0998302	0.071	0.098	1	0	Irgm2
0.000346359	-0.0566844	0.014	0.024	1	0	Itsn1
0.000354994	-0.29526	0.018	0.08	1	0	Tmem158
0.000355579	-0.0227871	0.061	0.088	1	0	1810009J06Rik
0.000374343	0.0787358	0.468	0.435	1	0	Btg1
0.000378412	-0.0278868	0.002	0.003	1	0	4732471J01Rik
0.000383503	-0.0239395	0.016	0.018	1	0	1110035H17Rik
0.000387901	-0.101562	0.089	0.122	1	0	Dgat1
0.000394065	-0.0322849	0.02	0.026	1	0	Gm5129
0.000397237	-0.0310588	0.102	0.132	1	0	Gm11730
0.000399389	-0.0310736	0.018	0.025	1	0	Col24a1
0.000405345	0.00208681	0.029	0.031	1	0	3010003L21Rik
0.000409461	-0.0129689	0.005	0.007	1	0	Gm3667
0.000417206	-0.0809448	0.036	0.055	1	0	Ephb6
0.000417262	0.0542234	0.478	0.428	1	0	Bcl11b
0.000417867	-0.318499	0.358	0.394	1	0	Tuba1b
0.000420264	-0.0375469	0.022	0.029	1	0	Zc3h8
0.000430426	-0.0876433	0.003	0.024	1	0	Gm33994
0.000435086	-0.159227	0.007	0.038	1	0	Epdr1
0.000436871	-0.24032	0.153	0.159	1	0	5830405F06Rik
0.000448593	0.00506485	0.002	0.002	1	0	Mmp17
0.000461847	0.0800289	0.301	0.274	1	0	Gch1
0.000463063	-0.146824	0.002	0.018	1	0	Tex35
0.00046436	0.0709981	0.015	0.012	1	0	Ankrd6
0.000471619	-0.0320313	0.016	0.023	1	0	Zfp719
0.000472323	0.109348	0.342	0.3	1	0	Trib2
0.000476068	-0.188537	0.316	0.353	1	0	Mxd4
0.000479277	0.0560931	0.41	0.38	1	0	2810474O19Rik
0.000487191	-0.221704	0.03	0.091	1	0	Ncmap
0.00049054	-0.0564133	0.2	0.221	1	0	Pmaip1
0.000491472	-0.0235958	0.001	0.012	1	0	Gm26735
0.000522116	-0.246806	0.144	0.191	1	0	Nr4a2
0.000524018	0.0351694	0.043	0.041	1	0	Plcb4
0.000526409	-0.056967	0.01	0.019	1	0	Zpbp
0.000530436	0.00247072	0.02	0.021	1	0	Tsix
0.000531608	0.0352249	0.161	0.15	1	0	Nrm
0.000538017	-0.00786277	0.002	0.002	1	0	Prx
0.000549598	-0.121504	0.006	0.026	1	0	Arhgap29
0.000578276	0.0191122	0.49	0.46	1	0	Rps8
0.000581528	0.0402552	0.085	0.084	1	0	Unc93b1
0.000594114	-0.0571765	0.001	0.006	1	0	She
0.000597606	0.00494493	0.014	0.014	1	0	Rasl11a
0.000599704	-0.0622469	0.125	0.166	1	0	Lgals3
0.000616943	-0.125512	0.021	0.045	1	0	Tnfrsf8
0.000617529	-0.0700388	0.008	0.018	1	0	Gorasp1
0.000619442	-0.037729	0.024	0.033	1	0	D730003I15Rik
0.000632962	-0.135539	0.018	0.048	1	0	Gm20696
0.000644414	0.0914106	0.062	0.046	1	0	G430095P16Rik
0.00064447	-0.141389	0.169	0.221	1	0	Jarid2
0.000645799	-0.11486	0.325	0.372	1	0	Tpm4
0.000680271	-0.112514	0.058	0.09	1	0	Tnfsf9
0.00068964	0.0361855	0.015	0.018	1	0	Il17rb
0.000697601	-0.112654	0.06	0.092	1	0	Asb2
0.000697631	-0.103568	0.102	0.134	1	0	Baz2b
0.000716184	-0.0563396	0.001	0.004	1	0	Gm10190
0.000721086	-0.0265557	0.012	0.017	1	0	Mmp11
0.000721616	-0.00849335	0.44	0.409	1	0	Lcp1
0.00072755	0.18271	0.075	0.04	1	0	Eya2
0.000735718	-0.200784	0.239	0.29	1	0	Plk3
0.000742673	-0.189666	0.026	0.066	1	0	Creb3l2
0.000747574	-0.0702011	0.009	0.019	1	0	Lca5
0.000749422	-0.00220731	0.022	0.024	1	0	Elmod2
0.000753876	0.0014847	0.003	0.003	1	0	Gm37756
0.000769854	0.0400016	0.136	0.125	1	0	Casp4
0.000770102	0.0448902	0.141	0.135	1	0	Jade1
0.00077074	0.0754208	0.032	0.023	1	0	Zfp3
0.000774863	0.142874	0.334	0.295	1	0	Lars2
0.000779408	-0.00788312	0.004	0.007	1	0	Pyy
0.000785073	-0.17387	0.049	0.108	1	0	Synpo
0.000793038	0.0224476	0.043	0.035	1	0	Mgat4a
0.000800571	-0.124866	0.021	0.042	1	0	Gm37469
0.000806716	-0.0812939	0.101	0.125	1	0	Bcl2l11
0.000815348	-0.20163	0.042	0.116	1	0	Litaf
0.000818498	-0.152068	0.237	0.287	1	0	Rgs2
0.000842047	-0.0970231	0.398	0.423	1	0	Hspa5
0.000845338	-0.0310362	0.011	0.019	1	0	Rpgr
0.000849357	0.0317918	0.028	0.025	1	0	Tmem186
0.000852975	-0.0130421	0.002	0.003	1	0	1700034H15Rik
0.000853358	-0.0854668	0.001	0.007	1	0	Fsd1l
0.000855547	0.31382	0.04	0.008	1	0	Il9r
0.000867628	0.0621105	0.189	0.166	1	0	Card6
0.000873969	-0.0889482	0.054	0.07	1	0	Ier3
0.000880992	-0.0562969	0	0.004	1	0	Il13ra1
0.00088836	-0.0144185	0.021	0.03	1	0	Dsp
0.000891714	-0.0664894	0.06	0.085	1	0	Mpzl2
0.000892825	-0.0688507	0.001	0.006	1	0	Slc22a2
0.000900179	-0.140744	0.01	0.035	1	0	Gm26686
0.000904267	0.00371047	0.142	0.167	1	0	Mest
0.000939931	-0.14708	0.013	0.044	1	0	Gcnt1
0.000975047	-0.0018667	0.001	0.001	1	0	RP23-272F2.2
0.000999009	-0.13649	0.023	0.054	1	0	Ebi3
0.00100105	-0.0159964	0.025	0.027	1	0	Cnrip1
0.00104526	0.173569	0.011	0.001	1	0	Il17re
0.00105234	0.0611872	0.304	0.266	1	0	Pim2
0.0010659	-0.0599848	0.002	0.007	1	0	Egr3
0.0010744	-0.00872981	0.001	0.002	1	0	Gm38336
0.00107912	-0.0373147	0.333	0.33	1	0	Prc1
0.00108638	0.00468243	0.016	0.017	1	0	Zfp119b
0.00109825	-0.00513873	0.307	0.305	1	0	Lrrc8c
0.00110778	0.0188675	0.006	0.011	1	0	Rimkla
0.00111951	-0.0844248	0.003	0.011	1	0	Lrfn1
0.00113132	-0.00210538	0.227	0.237	1	0	Dtx3l
0.00115169	0.0087808	0.003	0.003	1	0	Sipa1l2
0.00120594	-0.00713884	0.01	0.011	1	0	Usp2
0.00121314	-0.150846	0.025	0.063	1	0	Plek
0.00121675	-0.0311541	0.001	0.003	1	0	Gm10643
0.00121968	-0.0876604	0.01	0.023	1	0	2510009E07Rik
0.00122762	-0.00169779	0.203	0.198	1	0	Ppan
0.00123736	-0.028774	0.001	0.002	1	0	Lrrtm2
0.00124444	-0.0380655	0.018	0.025	1	0	Zfp709
0.0012475	-0.0551547	0.002	0.009	1	0	Arhgef33
0.00124987	-0.0260289	0.323	0.345	1	0	Erdr1
0.00125329	0.115347	0.35	0.31	1	0	Cd9
0.00127537	-0.00103026	0.01	0.011	1	0	Gm17089
0.00129572	-0.0243853	0.012	0.017	1	0	Thnsl1
0.00131771	-0.0991712	0.413	0.447	1	0	Hspa8
0.00133056	0.0019913	0.033	0.034	1	0	Usp46
0.00134498	0.1482	0.124	0.09	1	0	Lmo4
0.00135527	0.0455484	0.005	0.003	1	0	0610031O16Rik
0.00136394	0.135899	0.498	0.429	1	0	Tecpr1
0.00136509	0.0310557	0.28	0.254	1	0	Irf7
0.00136547	-0.0314985	0.145	0.162	1	0	Hist1h2bn
0.0013757	0.0106691	0.118	0.125	1	0	Crmp1
0.00137947	-0.165107	0.35	0.383	1	0	Pkp3
0.00138995	0.00830622	0.033	0.056	1	0	Coro2b
0.00140392	0.0101601	0.004	0.003	1	0	A630014C17Rik
0.00140843	-0.0484691	0.001	0.004	1	0	Dnah7a
0.00142442	-0.00838487	0.039	0.066	1	0	C1qc
0.00144211	-0.0091554	0.004	0.016	1	0	Gm16083
0.00144858	-0.0229461	0	0.002	1	0	Epb41l4a
0.00149402	0.244887	0.348	0.251	1	0	Thada
0.00149892	-0.0415143	0.006	0.011	1	0	Gm16712
0.0015449	-0.044698	0.007	0.012	1	0	Gm8281
0.00156197	-0.402554	0.095	0.13	1	0	Cela2a
0.00158956	-0.00806796	0.028	0.035	1	0	Ccr6
0.0015942	0.00528188	0.004	0.003	1	0	Myo7a
0.0015976	-0.131081	0.026	0.054	1	0	Slc16a3
0.00160167	-0.135542	0.007	0.032	1	0	Cpa2
0.00166315	0.0170526	0.129	0.128	1	0	Map3k8
0.00168825	0.0729874	0.016	0.01	1	0	Gpr34
0.00168913	0.0434469	0.469	0.458	1	0	Rplp0
0.00171555	-0.0146276	0.001	0.002	1	0	4732463B04Rik
0.00172254	-0.0185761	0.018	0.024	1	0	Glce
0.00178319	-0.0118954	0.007	0.025	1	0	Lrrc71
0.00184634	-0.137109	0.106	0.155	1	0	Apex1
0.00184865	-0.0701441	0.013	0.022	1	0	Zfp667
0.00185627	-0.0230192	0.006	0.037	1	0	Tmed6
0.00186031	-0.380685	0.282	0.275	1	0	Tnfsf8
0.00186233	-0.0551034	0.001	0.006	1	0	Gm3512
0.00188398	0.0326404	0.227	0.217	1	0	Ncoa7
0.00189628	-0.0787759	0.008	0.016	1	0	Tle1
0.0019082	-0.305516	0.295	0.341	1	0	Ifi27l2a
0.00192901	0.0274383	0.214	0.221	1	0	Ptger4
0.00193565	-0.0878427	0.003	0.02	1	0	Gata1
0.00195707	-0.162795	0.008	0.025	1	0	Prg4
0.00197115	0.011786	0.004	0.004	1	0	Kcnc1
0.00198926	0.034618	0.23	0.223	1	0	Daxx
0.00202404	0.0552039	0.315	0.303	1	0	Fbxo33
0.00204339	0.0314003	0.007	0.01	1	0	Arhgap27os2
0.00205687	0.0291973	0.037	0.028	1	0	A630033H20Rik
0.00207834	-0.0433121	0.01	0.015	1	0	Lzts1
0.00208895	-0.312505	0.156	0.253	1	0	Cish
0.00211452	-0.0441013	0.002	0.01	1	0	Tlr12
0.00212659	-0.200059	0.009	0.046	1	0	RP23-402A4.1
0.0021472	-0.0452393	0.001	0.004	1	0	Try10
0.00217341	-0.00419062	0.014	0.015	1	0	Lrsam1
0.00222348	-0.0167276	0.021	0.026	1	0	Glyctk
0.00226005	0.00345078	0.003	0.002	1	0	Arhgef40
0.00234357	0.0120103	0.027	0.029	1	0	Lig4
0.00234551	-0.105735	0.003	0.015	1	0	Vdr
0.0023469	0.0520213	0.21	0.203	1	0	Ranbp10
0.00234701	0.00086662	0.025	0.028	1	0	Nefh
0.0023692	-0.104446	0.287	0.315	1	0	Ddit4
0.00237338	0.0857815	0.03	0.022	1	0	9930012K11Rik
0.00238953	0.0351097	0.004	0.004	1	0	Uggt2
0.00247357	-0.0555532	0.018	0.029	1	0	B230354K17Rik
0.00249597	-0.0878496	0.013	0.046	1	0	Nrg2
0.00250306	-0.0403127	0.017	0.024	1	0	Sorbs1
0.00252359	-0.0249415	0.001	0.002	1	0	Srms
0.00254351	0.0801493	0.171	0.141	1	0	Gramd4
0.00255873	-0.185258	0.191	0.226	1	0	Tnf
0.0025694	-0.00783554	0.002	0.009	1	0	Stac3
0.00257071	-0.209019	0.29	0.325	1	0	Tsc22d3
0.00257953	-0.100197	0	0.008	1	0	Clmp
0.00258322	0.0591082	0.012	0.007	1	0	Il4
0.00259135	0.021348	0.093	0.086	1	0	Ramp3
0.00262401	-0.00536546	0.029	0.042	1	0	Meg3
0.00263277	-0.35016	0.088	0.168	1	0	Nrgn
0.00265425	-0.0697622	0.006	0.011	1	0	Slc7a10
0.00266123	0.046146	0.024	0.019	1	0	Shpk
0.00266159	0.0125881	0.003	0.003	1	0	1700088E04Rik
0.00269853	0.074953	0.275	0.245	1	0	Etv3
0.00279044	-0.0339467	0.039	0.071	1	0	E130102H24Rik
0.00280079	-0.0152956	0.009	0.011	1	0	E030037K01Rik
0.00283288	0.0256338	0.015	0.012	1	0	Mnda
0.00287388	0.0326443	0.243	0.223	1	0	Atad2
0.00287466	-0.187118	0.022	0.059	1	0	Gbp10
0.00289889	-0.0123064	0.027	0.032	1	0	Hic1
0.00293698	-0.185253	0.037	0.074	1	0	Sostdc1
0.00297933	-0.023235	0.009	0.012	1	0	Usp54
0.00303518	-0.0031267	0.021	0.022	1	0	Slc39a8
0.00309052	0.0191675	0.298	0.257	1	0	Nrp1
0.00310927	0.114267	0.364	0.321	1	0	Gm26740
0.00311188	-0.0399069	0.001	0.003	1	0	Spa17
0.00313301	-0.147184	0.128	0.181	1	0	Cdk6
0.00314267	-0.111753	0.019	0.038	1	0	Rnf122
0.00315115	0.0823144	0.05	0.037	1	0	B3gnt5
0.00315121	-0.0197164	0.011	0.014	1	0	Zfp458
0.00315858	-0.00257585	0.288	0.269	1	0	Bcl2a1b
0.00316366	-0.395605	0.066	0.1	1	0	Nrn1
0.00316831	-0.427868	0.047	0.111	1	0	Il10
0.00330058	0.0831954	0.37	0.338	1	0	Hspa1a
0.00330586	-0.00696238	0.016	0.019	1	0	Shf
0.003379	-0.107271	0.002	0.013	1	0	Tmprss3
0.00339451	-0.0808652	0.181	0.223	1	0	Ttc3
0.0034241	0.00730747	0.008	0.008	1	0	Serpina9
0.00343202	-0.148396	0.039	0.083	1	0	Ankrd55
0.00344772	-0.192668	0.16	0.218	1	0	Fabp5
0.00349502	0.0123416	0.043	0.043	1	0	Adnp2
0.00354102	-0.0709464	0.293	0.32	1	0	Dbi
0.0035416	-0.0812428	0.033	0.049	1	0	Enpp4
0.00356554	-0.129222	0.418	0.435	1	0	Hsp90ab1
0.00361534	-0.0442098	0.006	0.026	1	0	Kcnh3
0.00361994	0.0449571	0.097	0.097	1	0	Lyst
0.00364056	0.0268211	0.073	0.087	1	0	Cpne4
0.00365739	-0.0014236	0.002	0.002	1	0	2810425M01Rik
0.00368239	-0.0143579	0.015	0.018	1	0	Tmtc3
0.00374377	-0.0434901	0.293	0.296	1	0	Hist1h2bl
0.0037515	-0.100075	0.391	0.405	1	0	Anp32e
0.00375417	0.0203806	0.03	0.028	1	0	Nucb2
0.00377887	0.0626471	0.016	0.011	1	0	Ccno
0.00386664	0.0518013	0.009	0.005	1	0	Itga9
0.00389254	-0.00848213	0.017	0.02	1	0	Zfp40
0.00389827	-0.0072801	0.018	0.022	1	0	Pigg
0.003918	-0.0431974	0.093	0.1	1	0	Gpr155
0.00392069	-0.0130254	0.024	0.038	1	0	Bcar3
0.00393751	-0.0566036	0.013	0.022	1	0	Ift88
0.00401647	-0.00711008	0.003	0.003	1	0	Gm15860
0.0040427	-0.0676989	0.403	0.393	1	0	Cdkn3
0.00404582	-0.137821	0.002	0.019	1	0	Srgap3
0.00420366	0.050023	0.038	0.033	1	0	C1qtnf4
0.00421356	0.0283947	0.017	0.014	1	0	Ndst2
0.00431685	-0.00324386	0.003	0.003	1	0	Gnrh1
0.00439606	0.141796	0.307	0.253	1	0	9930111J21Rik2
0.00442201	-0.0102399	0.002	0.002	1	0	Ankrd23
0.00442271	-0.0965396	0.329	0.36	1	0	Hmgn1
0.00443188	-0.250621	0.371	0.391	1	0	Txnip
0.00451746	-0.181904	0.193	0.205	1	0	Tnfsf11
0.00453641	-0.100177	0.014	0.03	1	0	Trim13
0.00466603	-0.0141221	0.007	0.008	1	0	Aif1
0.00468868	-0.0235157	0.008	0.01	1	0	Mthfd2l
0.00469773	-0.0115476	0.002	0.003	1	0	Tirap
0.00474499	-0.0126314	0.013	0.017	1	0	Zfp58
0.00474667	-0.2379	0.056	0.124	1	0	Tnfsf10
0.00481825	-0.2765	0.267	0.298	1	0	Gbp2
0.00489109	-0.272845	0.035	0.07	1	0	Cpa1
0.00490131	-0.0430017	0.028	0.036	1	0	Acvr1b
0.00492881	-0.0396951	0.002	0.004	1	0	Gm26546
0.00502386	0.0505429	0.491	0.47	1	0	Rpl13
0.00504961	-0.077441	0.016	0.028	1	0	C330013E15Rik
0.00508843	-0.106972	0.024	0.041	1	0	Usp18
0.00513683	-0.0607717	0.001	0.009	1	0	Frs3
0.00514746	-0.00997976	0.03	0.035	1	0	B930041F14Rik
0.00520898	-0.0879046	0.031	0.059	1	0	Pus7
0.00523385	-0.0617875	0.013	0.021	1	0	Zfp882
0.00528509	-0.0259434	0.001	0.002	1	0	Tifa
0.00528567	-0.225868	0.122	0.204	1	0	Isg15
0.00544005	0.0502548	0.007	0.01	1	0	Gm17315
0.00548067	-0.137597	0.169	0.223	1	0	Ppa1
0.00551421	-0.106449	0.258	0.285	1	0	Gbp8
0.00552924	0.15036	0.021	0.02	1	0	Zbtb16
0.0055662	0.00236406	0.126	0.156	1	0	Hsd17b14
0.00560363	-0.103069	0.357	0.359	1	0	Jak2
0.00574333	-0.354244	0.073	0.134	1	0	Irf4
0.00576431	-0.000335572	0.011	0.017	1	0	Klhl4
0.00580173	-0.0247589	0.242	0.258	1	0	Slc1a2
0.00581482	-0.165273	0.004	0.025	1	0	Gm43042
0.00587809	-0.0356428	0.013	0.022	1	0	A130014A01Rik
0.00605257	-0.110736	0.02	0.049	1	0	Cd8b1
0.00621608	0.0346856	0.004	0.005	1	0	B3galt5
0.00622955	-0.0537595	0.004	0.009	1	0	Bicd1
0.00623259	-0.0838005	0.016	0.028	1	0	Bnip3
0.00627376	-0.0549423	0	0.003	1	0	Syne4
0.00629654	0.0250728	0.041	0.04	1	0	Fgf13
0.00632428	-0.00677684	0.005	0.006	1	0	Gm26764
0.00639189	0.0486551	0.494	0.475	1	0	Eef1a1
0.00646887	0.0271461	0.009	0.007	1	0	Dqx1
0.00649001	-0.360184	0.061	0.1	1	0	Prss2
0.00649275	-0.0236933	0.093	0.128	1	0	Nts
0.00652121	-0.0792036	0.104	0.12	1	0	Gadd45g
0.00667067	-0.115752	0.346	0.364	1	0	Efhd2
0.00693944	0.00429881	0.002	0.002	1	0	Rbpms
0.00694762	-0.13106	0.254	0.309	1	0	Skil
0.00699675	0.0104228	0.022	0.024	1	0	Tmem67
0.00703773	-0.0379749	0.008	0.014	1	0	Slc5a6
0.00713536	0.102073	0.049	0.035	1	0	Ust
0.00719668	-0.00492671	0.002	0.002	1	0	4933427G17Rik
0.00720776	-0.101322	0.018	0.035	1	0	Gatsl2
0.00729992	-0.0568377	0.058	0.086	1	0	Mettl1
0.00734352	-0.374815	0.412	0.443	1	0	Stmn1
0.00746338	0.0178424	0.001	0.003	1	0	Neurog2
0.00746893	-0.113884	0.096	0.145	1	0	Trp53i11
0.00747714	-0.148172	0.006	0.032	1	0	Fam83g
[truncated: 18,757 more rows]
