# Supplementary material for: Both soluble and cell surface CD137 expressed by Foxp3+ CD4 T cells restrain autoimmune diabetes
Source: J Exp Med. 2026 Jul 7;223(8):e20252647. doi: 10.1084/jem.20252647 (PMC13340443; doi:10.1084/jem.20252647)
Supplement: Table S2 — shows CD4 T cell wild-type versus KO DE genes. [file jem_20252647_tables2.xlsx]

## Sheet: CD4 WT versus KO DE genes
p_val	avg_diff	pct.1	pct.2	p_val_adj	Gene	cluster
1.10422e-07	0.647673	0.389	0.313	0.000331267	Ly6a	0
8.27518e-14	0.489909	0.453	0.312	2.48255e-10	Gm26740	0
1.6108e-09	0.391163	0.164	0.101	4.8324e-06	Ctla2a	0
7.61225e-06	0.361537	0.647	0.601	0.0228367	Tmsb10	0
2.6189e-08	0.334102	0.314	0.241	7.8567e-05	AW112010	0
3.79169e-08	0.317318	0.35	0.258	0.000113751	Bcl2	0
9.59635e-07	0.296599	0.52	0.447	0.0028789	Cd52	0
8.19301e-06	0.254954	0.557	0.503	0.024579	Hcst	0
1.63939e-06	0.238996	0.184	0.115	0.00491818	Gm11707	0
3.6888e-06	0.233429	0.598	0.514	0.0110664	Thy1	0
3.76985e-06	0.228913	0.658	0.577	0.0113095	Tmsb4x	0
1.9702e-06	0.214932	0.564	0.482	0.0059106	Emp3	0
1.81704e-06	0.203278	0.218	0.165	0.00545111	BC018473	0
7.81005e-06	0.168871	0.536	0.461	0.0234301	mt-Nd1	0
7.88348e-06	0.152868	0.563	0.491	0.0236504	Rps2	0
9.47641e-06	-0.173671	0.3	0.378	0.0284292	Pkp3	0
1.26736e-07	-0.203087	0.397	0.476	0.000380208	Mcl1	0
2.0294e-08	-0.20497	0.202	0.271	6.0882e-05	Hif1a	0
3.72425e-07	-0.224762	0.37	0.445	0.00111728	Hsp90aa1	0
2.95568e-07	-0.227007	0.417	0.497	0.000886703	Btg1	0
8.38817e-06	-0.244776	0.46	0.528	0.0251645	Emb	0
9.8671e-08	-0.255449	0.389	0.477	0.000296013	Hsph1	0
2.74003e-07	-0.262546	0.418	0.507	0.000822008	Slfn1	0
6.5699e-09	-0.269692	0.237	0.31	1.97097e-05	Zfp36l1	0
1.204e-09	-0.335835	0.335	0.442	3.612e-06	Gm26825	0
3.65071e-07	-0.371383	0.399	0.48	0.00109521	Zfp36	0
5.68987e-18	-0.379655	0.327	0.471	1.70696e-14	Hsp90ab1	0
1.37851e-05	-0.422686	0.423	0.497	0.0413552	Socs3	0
5.91636e-16	-0.46142	0.25	0.36	1.77491e-12	Nfkbia	0
1.45061e-45	-0.532511	0.289	0.486	4.35184e-42	Hspa8	0
9.71106e-54	-0.601337	0.241	0.497	2.91332e-50	Dnaja1	0
1.0021e-11	-0.644826	0.228	0.334	3.0063e-08	Ifi27l2a	0
2.05421e-05	0.165964	0.626	0.544	0.0616264	Rps5	0
2.05741e-05	-0.186462	0.147	0.226	0.0617224	Ugcg	0
2.33762e-05	0.16596	0.109	0.06	0.0701285	Coro2a	0
2.61992e-05	0.368594	0.397	0.341	0.0785976	Ctsw	0
3.06456e-05	0.178044	0.427	0.365	0.0919367	Ifi27	0
3.20104e-05	-0.153304	0.34	0.415	0.0960312	Kmt2a	0
4.42432e-05	-0.153541	0.392	0.444	0.13273	Slfn2	0
5.01412e-05	0.335078	0.307	0.21	0.150424	St6galnac2	0
5.6554e-05	-0.141888	0.195	0.236	0.169662	Lef1	0
5.85699e-05	0.0970617	0.42	0.372	0.17571	Nucks1	0
7.2347e-05	-0.178833	0.469	0.534	0.217041	Fam65b	0
7.64976e-05	0.273092	0.337	0.296	0.229493	Rcbtb2	0
8.32534e-05	0.154883	0.352	0.318	0.24976	Dnajc15	0
9.79452e-05	-0.162373	0.343	0.4	0.293836	Tpr	0
9.85449e-05	0.0354354	0.332	0.271	0.295635	S100a6	0
9.8598e-05	0.203215	0.397	0.335	0.295794	Myo1f	0
9.8917e-05	-0.154537	0.309	0.357	0.296751	Ltb	0
0.000108566	-0.15371	0.35	0.41	0.325698	Chd3	0
0.000109052	-0.230476	0.238	0.306	0.327155	Gadd45b	0
0.000112659	0.193666	0.193	0.134	0.337977	Cish	0
0.000114724	0.127308	0.432	0.388	0.344172	Eif5a	0
0.000122844	-0.156788	0.428	0.493	0.368531	Rplp0	0
0.0001234	0.230352	0.544	0.478	0.370201	Klf6	0
0.000125617	0.124909	0.167	0.129	0.376851	L3mbtl3	0
0.000131957	-0.20685	0.416	0.496	0.395871	Tnfaip3	0
0.000137892	-0.203804	0.321	0.411	0.413675	Nfkbiz	0
0.000150128	-0.186857	0.386	0.432	0.450385	Hspe1	0
0.000164096	0.146115	0.514	0.457	0.492288	mt-Nd2	0
0.000177978	0.091817	0.071	0.051	0.533934	Mettl1	0
0.000233857	-0.13079	0.17	0.23	0.70157	Rab3ip	0
0.000242791	0.148223	0.093	0.062	0.728374	Ccr4	0
0.000246874	-0.120768	0.315	0.353	0.740621	Peli1	0
0.000247357	0.170723	0.39	0.343	0.742071	Flt3l	0
0.000249108	0.151494	0.216	0.182	0.747325	Tbx21	0
0.000252217	0.104187	0.172	0.15	0.756651	Srm	0
0.000271578	0.176385	0.049	0.028	0.814735	Ldlr	0
0.000271946	0.129319	0.355	0.318	0.815838	H2-Q7	0
0.00028374	0.18192	0.488	0.407	0.851221	Vim	0
0.000321713	0.181973	0.048	0.028	0.965139	Ctla2b	0
0.000327108	0.109942	0.324	0.271	0.981325	Chd7	0
0.000350743	0.114034	0.318	0.265	1	Cd82	0
0.000368016	-0.255037	0.493	0.538	1	Junb	0
0.000383792	-0.197323	0.482	0.539	1	Lsp1	0
0.000384363	-0.0867986	0.229	0.274	1	Dnajb9	0
0.000390283	-0.177009	0.285	0.314	1	Dusp1	0
0.000416948	-0.156328	0.201	0.253	1	Pja1	0
0.000479541	-0.215171	0.377	0.408	1	Dnajb1	0
0.000489639	-0.191317	0.493	0.546	1	Fam101b	0
0.000517141	-0.151623	0.279	0.344	1	Smc4	0
0.000530673	-0.144372	0.398	0.461	1	Ier5	0
0.000531618	0.146362	0.367	0.334	1	Gimap7	0
0.000554201	0.13171	0.191	0.144	1	Nrm	0
0.000578279	0.121374	0.354	0.302	1	Il2rb	0
0.000669156	0.102292	0.162	0.136	1	Btla	0
0.000745785	-0.15783	0.546	0.585	1	Rps11	0
0.000779591	0.0989126	0.46	0.4	1	Sptssa	0
0.000788851	0.081163	0.162	0.131	1	Serpinb6a	0
0.000793332	0.200836	0.039	0.023	1	Qpct	0
0.000860012	-0.0970721	0.131	0.157	1	Rtp4	0
0.000888277	0.177916	0.513	0.463	1	Arl4c	0
0.00096417	0.116945	0.417	0.371	1	Ptpn6	0
0.000975446	0.109843	0.31	0.271	1	Ppp1r14b	0
0.000990288	0.0950337	0.085	0.063	1	Lair1	0
0.00103736	0.0944176	0.203	0.177	1	Phgdh	0
0.00107833	0.151934	0.329	0.272	1	Adam19	0
0.00108757	-0.153278	0.329	0.389	1	Arap2	0
0.001116	0.138729	0.515	0.479	1	Adgre5	0
0.00112649	0.142312	0.445	0.4	1	Epsti1	0
0.0013069	0.0736214	0.034	0.022	1	Znrd1as	0
0.00131097	0.210405	0.147	0.103	1	Sema4a	0
0.00132113	-0.132518	0.272	0.311	1	Sh2d1a	0
0.00134759	0.0366144	0.105	0.092	1	Lyst	0
0.00145518	0.0809178	0.25	0.226	1	Mybbp1a	0
0.00150236	0.0933875	0.098	0.075	1	Tnfsf14	0
0.00154862	0.0553251	0.291	0.258	1	Podnl1	0
0.00155384	0.118903	0.561	0.522	1	Rps12	0
0.00161872	-0.142459	0.371	0.423	1	Sesn3	0
0.00163265	0.241498	0.135	0.098	1	St6galnac1	0
0.0017401	-0.121157	0.316	0.367	1	Thada	0
0.00174669	0.104829	0.027	0.014	1	Megf9	0
0.00180315	-0.177239	0.396	0.458	1	Sgk1	0
0.00188515	0.111616	0.39	0.34	1	Tuba1b	0
0.00197853	0.152764	0.505	0.455	1	Sit1	0
0.00208815	0.09748	0.072	0.053	1	Prkd3	0
0.00209884	-0.119779	0.423	0.488	1	Cdkn1b	0
0.00215339	0.115045	0.056	0.039	1	Lmna	0
0.00218084	0.145269	0.093	0.076	1	Klk1b27	0
0.00220491	-0.156247	0.47	0.512	1	Ssh2	0
0.00222454	0.146885	0.109	0.082	1	Tnfrsf4	0
0.00238279	-0.102299	0.056	0.073	1	Pnlip	0
0.00252249	0.0597765	0.031	0.018	1	BC049352	0
0.00254725	0.0741333	0.01	0.003	1	Ncf1	0
0.00255897	0.0749331	0.025	0.016	1	Lst1	0
0.00255971	0.131055	0.327	0.284	1	Golm1	0
0.00259409	0.0346627	0.059	0.049	1	Cep290	0
0.00261199	-0.143564	0.241	0.306	1	Rasa1	0
0.00264682	0.0949267	0.308	0.273	1	Hells	0
0.00272825	0.0793936	0.116	0.101	1	Apex1	0
0.00275191	0.41447	0.578	0.519	1	Il7r	0
0.00281177	-0.167453	0.275	0.339	1	Cdc25b	0
0.00285449	-0.117797	0.408	0.447	1	Cytip	0
0.00296602	-0.118687	0.426	0.48	1	Slc38a2	0
0.00297781	-0.150549	0.354	0.397	1	Foxp1	0
0.00308586	0.137006	0.075	0.045	1	Socs2	0
0.00316165	0.232395	0.102	0.081	1	Anxa1	0
0.00316946	0.0223159	0.023	0.019	1	Slc16a10	0
0.00322776	0.086805	0.024	0.016	1	5430421N21Rik	0
0.0032645	0.0815989	0.079	0.059	1	Igsf23	0
0.00329098	0.109428	0.207	0.184	1	Mga	0
0.00350256	0.0664114	0.048	0.04	1	Reck	0
0.0035627	0.0542242	0.023	0.017	1	Plac8	0
0.00365517	0.0562558	0.026	0.019	1	Zc3h8	0
0.00368067	-0.0873193	0.138	0.168	1	Pde4d	0
0.00380402	0.0667889	0.066	0.057	1	Asb2	0
0.00381432	0.0800991	0.195	0.169	1	Tpi1	0
0.00386697	0.103922	0.126	0.095	1	Hist1h3e	0
0.00387098	-0.125906	0.471	0.519	1	Slamf6	0
0.00389758	0.118924	0.486	0.458	1	Ccna2	0
0.00397947	0.0454344	0.023	0.016	1	Glce	0
0.00398991	0.111636	0.432	0.387	1	Ahnak	0
0.004073	0.0579173	0.014	0.007	1	1110019D14Rik	0
0.00411725	0.141604	0.317	0.287	1	Casp1	0
0.0041232	0.121983	0.328	0.292	1	Slco3a1	0
0.00421805	0.0864682	0.39	0.365	1	Ranbp1	0
0.00426023	0.0911605	0.432	0.401	1	Asf1b	0
0.0042731	0.0752414	0.416	0.382	1	Fbxo5	0
0.00429689	0.0852022	0.268	0.236	1	Nolc1	0
0.00431311	0.115945	0.473	0.428	1	Ccnd3	0
0.00440317	-0.0796773	0.026	0.042	1	Reg1	0
0.00442218	-0.130535	0.116	0.178	1	Timp2	0
0.0044601	0.036297	0.011	0.007	1	Slc5a6	0
0.00451645	0.111743	0.019	0.008	1	Il4	0
0.00451892	0.111512	0.269	0.236	1	Rrm1	0
0.00454302	0.0764704	0.034	0.024	1	Tmem186	0
0.00465037	0.066576	0.177	0.155	1	Bmyc	0
0.00472716	0.0248007	0.162	0.135	1	Hist1h2bn	0
0.0047278	0.094197	0.225	0.186	1	Tipin	0
0.00474678	0.093956	0.066	0.047	1	Ier3	0
0.00508663	0.0551887	0.015	0.009	1	Zfp11	0
0.00509109	0.0923338	0.029	0.016	1	Pparg	0
0.00511759	0.0620363	0.159	0.135	1	Jade2	0
0.00513936	0.0655003	0.454	0.427	1	Casc5	0
0.00514906	-0.187721	0.452	0.482	1	Actg1	0
0.00515704	0.0700808	0.038	0.028	1	Trove2	0
0.00519223	-0.141837	0.014	0.027	1	Ifit3	0
0.00520202	0.0589264	0.074	0.063	1	Bcl2l1	0
0.00521604	0.0154187	0.034	0.029	1	Rnf128	0
0.00530871	0.0721875	0.005	0.002	1	Zfp536	0
0.00532442	0.0870706	0.469	0.442	1	Nusap1	0
0.00535489	-0.104877	0.434	0.485	1	Ldha	0
0.00536136	-0.229283	0.446	0.508	1	Nsg2	0
0.00542755	0.0411105	0.007	0.004	1	Alox5ap	0
0.00557966	0.145637	0.668	0.61	1	Itgb1	0
0.00558974	0.243762	0.609	0.592	1	Sidt1	0
0.00565205	0.0470605	0.07	0.054	1	Mpzl2	0
0.00601411	0.0809587	0.068	0.051	1	Slc23a2	0
0.00621291	-0.117269	0.32	0.358	1	Nrip1	0
0.00622237	0.0143051	0.019	0.016	1	Angptl6	0
0.00622813	0.0470161	0.025	0.019	1	Glyctk	0
0.00623101	0.0379125	0.005	0.002	1	Vdr	0
0.00629308	0.0826369	0.023	0.015	1	Zfp599	0
0.00631306	0.0613637	0.005	0.002	1	Plag1	0
0.00631389	0.124173	0.031	0.019	1	Gm10762	0
0.00632015	0.0381597	0.034	0.029	1	Pus7	0
0.00632432	0.0985786	0.353	0.321	1	Prc1	0
0.00633226	0.12374	0.025	0.014	1	1810024B03Rik	0
0.00634314	0.066042	0.012	0.007	1	Fkbp7	0
0.00639355	0.045423	0.003	0.001	1	Kcnj8	0
0.00647027	-0.137675	0.318	0.375	1	Cblb	0
0.00647666	0.0940636	0.008	0.003	1	Zfp493	0
0.00648178	0.0296816	0.009	0.006	1	Sv2c	0
0.00664494	0.0431793	0.011	0.007	1	Gorasp1	0
0.00665673	0.0542299	0.005	0.003	1	Gm20878	0
0.00666067	0.079826	0.22	0.171	1	Cxcr6	0
0.0067063	0.137161	0.01	0.003	1	Slc22a4	0
0.00674778	0.0644739	0.465	0.436	1	Cdca3	0
0.00678861	0.0326343	0.005	0.004	1	1700012B07Rik	0
0.00683771	0.107995	0.006	0.001	1	Fgfr1	0
0.00684533	-0.119291	0.138	0.177	1	Ikzf2	0
0.00685385	0.0235468	0.003	0.001	1	Cib3	0
0.00686553	0.0564638	0.003	0	1	Gm37933	0
0.00697234	0.0533693	0.005	0.002	1	Gm11205	0
0.00705021	0.0826254	0.028	0.02	1	Zfp235	0
0.00711074	0.0880819	0.049	0.027	1	Serpina3g	0
0.0071624	0.0960667	0.365	0.317	1	Ptprcap	0
0.00716614	0.0340304	0.034	0.028	1	Nucb2	0
0.00717782	0.0377421	0.025	0.018	1	Acsl3	0
0.00720219	0.129887	0.384	0.369	1	Ptma	0
0.00721392	0.0490227	0.028	0.02	1	9530036M11Rik	0
0.00723934	0.0798876	0.044	0.034	1	C1qtnf4	0
0.00725491	0.07593	0.118	0.097	1	Hipk2	0
0.00726294	0.0643259	0.437	0.406	1	Ccnb1	0
0.00727998	0.0335149	0.454	0.421	1	Ncaph	0
0.00741421	-0.11573	0.25	0.305	1	Tbc1d4	0
0.00741854	0.0519474	0.088	0.08	1	Hist2h2bb.1	0
0.00742867	0.049743	0.191	0.177	1	Gcc2	0
0.00743012	0.0761771	0.179	0.158	1	Zbtb38	0
0.00748968	0.034471	0.047	0.04	1	Pdcd1lg2	0
0.007496	0.106008	0.019	0.008	1	Tecpr2	0
0.00753451	-0.0453096	0.017	0.018	1	Gm20696	0
0.00754331	-0.168041	0.43	0.482	1	Asap1	0
0.00757074	-0.153597	0.251	0.316	1	Ipcef1	0
0.0075786	-0.170512	0.241	0.32	1	Tob2	0
0.00765606	0.108777	0.016	0.009	1	Zfp683	0
0.00765705	-0.129745	0.258	0.318	1	Trim59	0
0.00769382	0.0885917	0.005	0.001	1	Ripk4	0
0.00772574	-0.0104101	0.008	0.008	1	Nrp2	0
0.00774174	0.0970485	0.113	0.086	1	Trp53i11	0
0.00778893	0.0345184	0.049	0.032	1	Rnf165	0
0.00779648	0.0352649	0.046	0.04	1	Adnp2	0
0.00782222	0.0419146	0.003	0.001	1	Slc18a1	0
0.00787848	0.0830496	0.448	0.408	1	Fbl	0
0.00794843	0.0261814	0.014	0.008	1	Ffar2	0
0.00796023	-0.28277	0.49	0.533	1	S100a10	0
0.00796485	0.058437	0.469	0.44	1	Aurkb	0
0.00797204	-0.00610104	0.005	0.004	1	Gm12534	0
0.00798078	0.10646	0.242	0.215	1	Smurf2	0
0.00809208	0.119045	0.353	0.326	1	Mcm5	0
0.00812338	0.018087	0.004	0.003	1	Cd40	0
0.00820529	0.0181056	0.011	0.008	1	Wisp1	0
0.00821901	0.030799	0.011	0.008	1	Zfp947	0
0.00826242	0.0564292	0.046	0.041	1	Plcb4	0
0.00827836	0.0086847	0.004	0.003	1	Bcl2l2	0
0.00829166	-0.12481	0.381	0.41	1	Ppp1r15a	0
0.00831137	0.0277081	0.003	0.002	1	Slc6a13	0
0.00832846	0.0181686	0.033	0.022	1	Slc16a3	0
0.00832846	0.0542736	0.257	0.233	1	Lrif1	0
0.00836327	0.070859	0.223	0.201	1	Mcm7	0
0.00837454	0.0189243	0.013	0.008	1	Gal	0
0.00852942	0.024519	0.013	0.008	1	Klra5	0
0.008548	0.0454303	0.466	0.437	1	Esco2	0
0.00855347	0.080096	0.379	0.347	1	C1qbp	0
0.0086913	0.0205529	0.207	0.178	1	Ccl20	0
0.00869518	0.0698489	0.039	0.033	1	Zcchc18	0
0.00870407	0.0121916	0.003	0.002	1	Gls2	0
0.00870797	0.0195202	0.004	0.003	1	4930558K02Rik	0
0.00883054	0.0450844	0.01	0.004	1	Tmem91	0
0.00886156	0.083747	0.148	0.129	1	Casp4	0
0.00887626	-0.0709105	0.425	0.471	1	mt-Co1	0
0.00888928	0.0874322	0.382	0.35	1	Cdc20	0
0.00889665	0.0619565	0.005	0.002	1	Aqp9	0
0.00890686	-0.00718112	0.001	0.001	1	Gm26599	0
0.00890913	0.0241352	0.197	0.174	1	H1fx	0
0.00891254	0.00562848	0.075	0.056	1	Procr	0
0.00894895	0.0382978	0.382	0.352	1	Hist1h2bm	0
0.00895294	0.0619445	0.214	0.196	1	Ppan	0
0.00895864	0.0543803	0.023	0.018	1	E130208F15Rik	0
0.00897177	0.117176	0.56	0.514	1	Tagln2	0
0.0090371	0.0274972	0.025	0.024	1	D3Ertd254e	0
0.00912313	0.0234166	0.02	0.015	1	Stk3	0
0.00920112	0.0285208	0.003	0.002	1	Igf2bp2	0
0.00923096	-0.073075	0.078	0.098	1	Clps	0
0.00925207	0.034245	0.002	0	1	Crygn	0
0.00927029	0.0153049	0.002	0.001	1	Actrt3	0
0.009285	0.029076	0.005	0.003	1	Gm44123	0
0.00929089	0.0329627	0.06	0.054	1	Galm	0
0.00929443	0.00783083	0.002	0.002	1	Clhc1	0
0.00932513	0.0457582	0.462	0.433	1	Ckap2l	0
0.0093346	-0.112559	0.277	0.329	1	Arid5b	0
0.00934407	-0.0322064	0.027	0.034	1	Plk2	0
0.0093761	0.129487	0.017	0.007	1	Tff3	0
0.00939037	0.0492531	0.011	0.006	1	Gm4841	0
0.00941658	0.00854564	0.001	0.001	1	Gm14168	0
0.00942852	0.0383747	0.015	0.011	1	A230005M16Rik	0
0.00943808	0.0113557	0.003	0.002	1	Tex35	0
0.00944764	0.0189483	0.002	0.001	1	Lyn	0
0.00946081	0.00869704	0.001	0.001	1	Ptprf	0
0.00950703	0.122827	0.349	0.308	1	Dut	0
0.00951606	0.0984961	0.431	0.401	1	Tubb5	0
0.00951846	0.0424137	0.011	0.007	1	Zeb2	0
0.00952449	0.0298	0.04	0.027	1	Cd8a	0
0.0095734	0.0534025	0.015	0.011	1	Prkar2b	0
0.0095837	0.0246659	0.009	0.005	1	Epdr1	0
0.00964811	0.0194363	0.002	0.001	1	Ppil6	0
0.00965543	0.0401276	0.006	0.003	1	Bicd1	0
0.00967435	0.0926779	0.305	0.271	1	H2-D1	0
0.00968474	0.0160875	0.037	0.028	1	Chad	0
0.00969698	-0.0133735	0.004	0.004	1	Gzmm	0
0.00971536	0.0307415	0.012	0.009	1	5830411N06Rik	0
0.00978303	0.010426	0.142	0.123	1	Gm7293	0
0.00983933	0.00828888	0.002	0.001	1	She	0
0.00985174	0.0661919	0.03	0.023	1	Ick	0
0.0098735	0.00318072	0.009	0.008	1	Samd3	0
0.00989966	-0.0438662	0.071	0.069	1	Oas3	0
0.00991776	0.102011	0.044	0.038	1	Il2	0
0.00994528	0.041225	0.003	0.001	1	2810414N06Rik	0
0.00998417	0.0679004	0.157	0.139	1	Tspan3	0
0.0100011	0.0161025	0.002	0.002	1	Gm3558	0
0.0100043	0.0672988	0.013	0.007	1	Katnal1	0
0.0100087	0.0294292	0.105	0.084	1	Klk1b11	0
0.0100289	0.0278121	0.037	0.028	1	Xcr1	0
0.0100447	0.00640392	0.01	0.006	1	Bzrap1	0
0.0100605	0.0623043	0.021	0.016	1	Ccbl2	0
0.0100991	-0.102584	0.416	0.47	1	Utrn	0
0.0101309	0.000948693	0.054	0.037	1	C2cd4a	0
0.0102031	0.00717765	0.316	0.285	1	Lgals1	0
0.010212	0.0400001	0.456	0.43	1	Plk1	0
0.0102403	0.0367934	0.008	0.003	1	Fgf2	0
0.0102815	0.000949832	0.003	0.002	1	Ccl8	0
0.0103125	0.00834162	0.001	0.001	1	Ecel1	0
0.0103125	-0.00389406	0.001	0.001	1	Adam4	0
0.0103157	-0.0463854	0.034	0.042	1	Atp1b1	0
0.0103203	0.023716	0.003	0.002	1	Acoxl	0
0.0103241	-0.00712165	0.025	0.021	1	Cc2d2a	0
0.0103643	-0.0534895	0.063	0.076	1	Irgm2	0
0.010455	0.0195824	0.046	0.031	1	Mzb1	0
0.0104674	0.0131637	0.007	0.006	1	Farp2	0
0.0104753	0.0016461	0.001	0	1	Rhd	0
0.0104963	0.013598	0.004	0.003	1	Filip1	0
0.0105496	0.00104067	0.005	0.002	1	Cyp1a1	0
0.0105622	-0.0529093	0.026	0.036	1	Bambi	0
0.0105807	0.122692	0.006	0.001	1	Vps37d	0
0.0106059	0.00693288	0.289	0.274	1	Crabp2	0
0.0106059	0.0170267	0.002	0.001	1	Upb1	0
0.0106112	0.0385536	0.004	0.002	1	Inca1	0
0.0106138	0.00083724	0.057	0.041	1	Fcer2a	0
0.0106231	0.00163268	0.34	0.315	1	Mycl	0
0.0106245	0.0738292	0.074	0.061	1	Gm19585	0
0.0106617	0.00447748	0	0	1	Ocln	0
0.0106904	0.00304282	0.025	0.022	1	1110002L01Rik	0
0.0107459	0.00980492	0.278	0.25	1	D13Ertd608e	0
0.0107574	-0.105507	0.268	0.318	1	Rilpl2	0
0.0107984	0.042996	0.466	0.44	1	Hmmr	0
0.0108565	0.0116716	0.026	0.021	1	Gpc1	0
0.0109175	0.00291444	0	0	1	Zc3h12c	0
0.0109175	-0.087412	0.242	0.281	1	Gbp2	0
0.0109189	0.0431454	0.057	0.047	1	Chsy1	0
0.0109871	0.00904997	0.039	0.029	1	1700012L04Rik	0
0.0109981	0.00153835	0.297	0.266	1	Scd1	0
0.0109981	0.00255033	0.123	0.112	1	Spib	0
0.0110036	-0.0127478	0.001	0.002	1	Gm10322	0
0.0110049	0.0120688	0.006	0.003	1	B930094E09Rik	0
0.0111206	-0.0222953	0.02	0.025	1	Ctrc	0
0.011122	0.00265492	0.213	0.182	1	Siglecg	0
0.0111469	0.001552	0.268	0.252	1	Aldh1a3	0
0.0111858	0.0809114	0.47	0.44	1	Crip1	0
0.0112206	0.00161623	0.001	0.001	1	Mcam	0
0.0112248	0.15279	0.041	0.03	1	Tmem176b	0
0.0112429	0.0259355	0.012	0.011	1	Klra4	0
0.0112681	0.0291271	0.003	0.002	1	Stx3	0
0.0112779	0.0412305	0.003	0.001	1	Gm20443	0
0.0113003	-0.007824	0.023	0.017	1	Pdzd4	0
0.0113003	0.00668827	0.002	0.002	1	4732471J01Rik	0
0.0113031	0.00789171	0.008	0.008	1	Qser1	0
0.0113038	0.019674	0.005	0.005	1	C920021L13Rik	0
0.011334	0.0012938	0.065	0.047	1	Ms4a1	0
0.0113361	-0.0185043	0.01	0.011	1	Akap17b	0
0.0113819	-0.00788508	0.216	0.192	1	Bcl11a	0
0.0114039	0.0327563	0.003	0.001	1	Gm15556	0
0.0114102	-0.00144311	0.002	0.002	1	Lhfpl4	0
0.0114343	0.000405254	0	0	1	Gm3696	0
0.0114812	0.0394789	0.02	0.016	1	Plxdc2	0
0.0115182	-0.00769228	0.172	0.154	1	Syk	0
0.0115182	0.0639107	0.005	0.001	1	Scn8a	0
0.0115582	-0.00825314	0.338	0.314	1	Klra17	0
0.0115948	-0.0351516	0.006	0.009	1	Ifit3b	0
0.0116163	0.00484662	0.392	0.37	1	Pgam2	0
0.0116185	0.0202981	0.027	0.016	1	Gm26664	0
0.0117399	0.0849663	0.119	0.102	1	Ms4a6c	0
0.011766	0.024443	0.066	0.062	1	Gm14718	0
0.0117864	0.0186054	0.003	0.002	1	Srgap3	0
0.0117908	0.0338529	0.061	0.053	1	Tnfsf10	0
0.0118521	-0.00748995	0.272	0.252	1	Ptn	0
0.0118719	0.0577161	0.013	0.008	1	Gm17089	0
0.0119019	0.0453236	0.006	0.005	1	9430065F17Rik	0
0.0119122	0.0216902	0.003	0.002	1	Gm15747	0
0.0119152	0.0167384	0.004	0.003	1	Gm26610	0
0.0119196	0.0121169	0.001	0	1	Il13ra1	0
0.0119424	-0.000370947	0.033	0.027	1	Rnase6	0
0.0119638	0.0191546	0.007	0.006	1	Slc7a10	0
0.0119645	-0.0300548	0.035	0.031	1	Siglech	0
0.0119682	-0.00832979	0.216	0.195	1	Kmo	0
0.0119859	0.0671301	0.447	0.413	1	Cdca8	0
0.011997	0.00573699	0.004	0.003	1	4930507D05Rik	0
0.0119978	0.0253811	0.003	0.002	1	Sptbn4	0
0.0120052	0.008245	0.002	0.002	1	Gm26770	0
0.0120437	0.000695924	0.034	0.025	1	Scimp	0
0.0120958	0.0139706	0.004	0.003	1	Adssl1	0
0.0121331	-0.0103184	0	0.001	1	Ttr	0
0.0121376	0.042194	0.023	0.018	1	Cd8b1	0
0.0121608	-0.0141816	0.003	0.004	1	Gm16365	0
0.0121885	0.0300587	0.005	0.003	1	Gstm1	0
0.012211	0.0817052	0.01	0.005	1	Ptprk	0
0.0122502	0.00322533	0.023	0.021	1	0610009L18Rik	0
0.0122622	0.0125199	0.006	0.007	1	Itgb8	0
0.0123075	0.00258606	0.083	0.065	1	Kdr	0
0.0123181	0.00987105	0.068	0.054	1	Ppfia4	0
0.0123295	-0.0066129	0.006	0.008	1	H2-Aa	0
0.0123341	0.00267153	0.002	0.001	1	Slc16a11	0
0.0123591	-0.00079479	0.082	0.062	1	Fcrla	0
0.0123682	0.00841371	0	0	1	Lpar3	0
0.0123849	-0.0088694	0.276	0.258	1	Csf2rb2	0
0.0123941	-0.0155101	0.002	0.003	1	Gm11713	0
0.0124314	0.0203928	0.151	0.131	1	Kif20b	0
0.0124337	0.0273327	0.462	0.444	1	Neil3	0
0.0124337	0.0029703	0.279	0.267	1	Timp1	0
0.0124789	-0.0208579	0	0.001	1	Nckap5los	0
0.0125042	-0.00969293	0.105	0.084	1	Hist1h4k	0
0.0125172	0.0200275	0.018	0.018	1	Tm6sf1	0
0.0125357	0.0503547	0.178	0.161	1	Xaf1	0
0.0125487	-0.00841923	0.38	0.349	1	Csf2rb	0
0.0125611	-0.0186643	0	0.001	1	Enah	0
0.0125657	0.0599309	0.031	0.026	1	Myadm	0
0.012578	0.0187658	0.001	0	1	Epb41l4a	0
0.012578	0.00817327	0.001	0.001	1	Srms	0
0.0126151	-0.0388487	0.012	0.015	1	Tbx6	0
0.0126197	0.00522896	0.064	0.046	1	Tg	0
0.012629	-0.0100349	0.001	0.002	1	BC022687	0
0.0126484	-0.0261663	0.002	0.003	1	Plat	0
0.012674	0.00544671	0.007	0.005	1	Cdh23	0
0.0126756	-0.00869327	0.059	0.046	1	Cox6a2	0
0.012688	-0.0193456	0.207	0.181	1	Lifr	0
0.0127035	0.0250938	0.423	0.391	1	Cdkn3	0
0.0127035	-0.01812	0.167	0.148	1	Blnk	0
0.0127331	-0.000664642	0.037	0.028	1	Gm26909	0
0.0127487	-0.0189228	0.003	0.004	1	Armcx6	0
0.0127706	-0.0144141	0.142	0.12	1	Palmd	0
0.0127988	-0.0134265	0.011	0.008	1	2310040G24Rik	0
0.012816	0.0216656	0.119	0.092	1	Gm11730	0
0.0128223	0.0118472	0.004	0.003	1	Rftn2	0
0.012838	-0.016182	0.297	0.274	1	Batf3	0
0.0128482	0.00957277	0.007	0.003	1	Nfam1	0
0.0128569	-0.00140572	0.144	0.127	1	Cxcl13	0
0.012864	0.0543506	0.02	0.014	1	Mical3	0
0.0128655	0.0532016	0.035	0.028	1	Nckipsd	0
0.0128931	-0.019926	0.014	0.014	1	Igfbp4	0
0.0128994	0.00582154	0.008	0.007	1	St3gal5	0
0.0129026	-0.00844897	0.25	0.222	1	Spns3	0
0.012931	-0.0127102	0.004	0.007	1	Ampd1	0
0.0129389	0.0100524	0.014	0.012	1	Pros1	0
0.01295	0.0157058	0.015	0.012	1	Axl	0
0.0129643	0.031116	0.005	0.003	1	Atp6v1g3	0
0.0129857	0.028169	0.014	0.012	1	Zfp667	0
0.012996	0.0259886	0.002	0.001	1	Slc22a2	0
0.0130055	-0.0204442	0	0.001	1	Thrb	0
0.0130119	-0.00254776	0.004	0.004	1	Gm43042	0
0.0130127	0.0164668	0.033	0.03	1	Mt2	0
0.0130135	-0.019114	0.034	0.028	1	Ly6d	0
0.013031	-0.00763047	0.162	0.136	1	Mef2c	0
0.0130756	0.00130753	0.208	0.182	1	Clcnkb	0
0.0130804	-0.0352381	0.001	0.003	1	Gpnmb	0
0.0130916	-0.0601629	0.005	0.007	1	Pnliprp2	0
0.0131164	-0.0189684	0.015	0.016	1	Nos3	0
0.0131565	-0.00624173	0.033	0.034	1	Nfix	0
0.0131846	-0.0345138	0.002	0.004	1	Gm15879	0
0.0131886	-0.00839747	0.004	0.004	1	5330439K02Rik	0
0.0131942	-0.029027	0.026	0.023	1	3830403N18Rik	0
0.0132119	-0.00674889	0.307	0.285	1	Hist1h2bl	0
0.0132281	0.0206609	0.045	0.036	1	Scin	0
0.0132466	0.0557633	0.003	0	1	Plekha6	0
0.0132588	0.0295974	0.407	0.376	1	Mis18bp1	0
0.0132717	0.0258669	0.004	0.003	1	Gm16279	0
0.0132741	0.0828549	0.023	0.014	1	Pigw	0
0.0132976	0.00134061	0.079	0.061	1	Cebpa	0
0.0133057	0.0202019	0.002	0.001	1	Ccdc106	0
0.0133236	0.0833339	0.006	0.002	1	D930007J09Rik	0
0.0133252	-0.00215773	0.01	0.009	1	Kit	0
0.0133252	-0.0226745	0.07	0.051	1	Il17a	0
0.0133455	0.044012	0.017	0.013	1	C230024C17Rik	0
0.0133764	0.00600664	0.026	0.017	1	Tnfrsf8	0
0.0133837	0.06364	0.448	0.412	1	Tpx2	0
0.013387	-0.00810746	0.031	0.024	1	Apba1	0
0.0134115	0.0916134	0.482	0.454	1	Tk1	0
0.0134393	-0.00969082	0.054	0.039	1	Ly86	0
0.0134892	-0.102701	0.426	0.455	1	Pnrc1	0
0.013555	0.0701153	0.064	0.054	1	Cxxc5	0
0.013569	0.0601828	0.045	0.039	1	Fgf13	0
0.013569	0.0299753	0.029	0.026	1	Lig4	0
0.0135831	0.0355662	0.01	0.009	1	Itga2	0
0.013641	-0.00962201	0.003	0.002	1	Cntf	0
0.0136435	0.0138056	0.003	0.003	1	Lmo2	0
0.013665	-0.0193485	0.002	0.003	1	Plcd4	0
0.0136833	0.00263151	0	0	1	Clmp	0
0.013685	0.00135056	0.08	0.063	1	Tubb3	0
0.013695	0.00254186	0.005	0.006	1	Fam83g	0
0.0136999	-0.00504671	0.175	0.148	1	Cyp11a1	0
0.0137074	-0.00198327	0.007	0.007	1	Plxnd1	0
0.013775	0.00482607	0.047	0.035	1	Ccl1	0
0.0137817	-0.00816398	0.174	0.158	1	Cacna1e	0
0.0137834	-0.0133327	0.001	0.002	1	2700016F22Rik	0
0.0138035	0.0614381	0.464	0.429	1	Cdk1	0
0.0138655	0.0168097	0.015	0.013	1	Mmp10	0
0.0138723	0.0324567	0.003	0.001	1	Gm16196	0
0.013895	0.00889108	0.002	0.002	1	Cav2	0
0.0139211	0.00838207	0.003	0.003	1	Klra1	0
0.0139228	-0.0107175	0.003	0.004	1	H2-Ab1	0
0.013938	0.0779088	0.031	0.022	1	Mgmt	0
0.0139482	0.00592811	0.004	0.003	1	Cdo1	0
0.0139549	0.031992	0.072	0.068	1	Hist2h4	0
0.0139854	0.0470909	0.014	0.01	1	Ift81	0
0.0140091	0.000774556	0.002	0.001	1	Ccdc74a	0
0.0140363	0.0303742	0.164	0.15	1	Mapkapk3	0
0.0140389	0.177627	0.328	0.269	1	Tsc22d3	0
0.0140721	0.0128628	0.002	0.001	1	Col23a1	0
0.0141096	0.0278296	0.006	0.004	1	Kifc3	0
0.0141258	-0.118138	0.471	0.512	1	Stk17b	0
0.0141267	-0.00176636	0.038	0.025	1	Peg3	0
0.0141292	-0.0304212	0	0.002	1	Gm26733	0
0.0141301	-0.010805	0.001	0.002	1	Nr1h3	0
0.0141472	-0.0203183	0.107	0.095	1	Cd209d	0
0.0141986	-0.00574099	0	0.001	1	Dyrk4	0
0.0142021	0.00146645	0.022	0.021	1	Dsp	0
0.0142908	0.00586218	0.002	0.002	1	2810425M01Rik	0
0.0143141	0.00175609	0.009	0.01	1	Lzts1	0
0.0143817	0.00161515	0.003	0.003	1	A530040E14Rik	0
0.0144017	0.0197955	0.03	0.027	1	Apobr	0
0.0144034	-0.0119932	0	0.001	1	Fsd1l	0
0.0144086	-0.12803	0.422	0.462	1	Crlf3	0
0.0144121	0.0446415	0.013	0.009	1	Gm42469	0
0.0144321	-0.013838	0.002	0.003	1	Gm44226	0
0.0144461	-0.00702476	0.189	0.163	1	Mtap7d3	0
0.0144758	9.59198e-05	0.011	0.012	1	Rpgr	0
0.0144915	-0.051968	0	0.003	1	Gm14493	0
0.0145002	0.0385793	0.003	0.001	1	Prx	0
0.0145265	0.0166584	0.005	0.003	1	Arhgef40	0
0.0145282	0.0224578	0.005	0.003	1	Eno2	0
0.014551	0.00377246	0.001	0.001	1	Adra2a	0
0.0145554	-0.0367971	0	0.002	1	Nrip3	0
0.0145844	0.0310434	0.004	0.003	1	Fxyd7	0
0.0146894	0.045706	0.009	0.006	1	Zfp518b	0
0.0147248	0.0191163	0.033	0.026	1	Meg3	0
0.0147257	0.00626067	0.003	0.002	1	Gm7467	0
0.0147585	0.0266177	0.002	0.001	1	4732463B04Rik	0
0.0147594	0.0292018	0.009	0.007	1	Ttn	0
0.0147648	-0.143087	0.267	0.333	1	Ripk2	0
0.0147941	-0.0181293	0	0.001	1	Grifin	0
0.0148128	0.00533025	0.002	0.002	1	Cxcl2	0
0.0148628	-0.00881052	0.001	0.002	1	Sh3yl1	0
0.0148646	0.0018251	0.069	0.057	1	1810009J06Rik	0
0.0149102	-0.0304176	0.012	0.013	1	Ift88	0
0.0149102	-0.11565	0.22	0.252	1	Maf	0
0.0149309	-0.0383863	0.015	0.025	1	Gbp10	0
0.0149363	-0.0349665	0.013	0.015	1	Lrsam1	0
0.0149461	-0.0304906	0.004	0.006	1	Gm3667	0
0.0150588	0.0193718	0.008	0.006	1	Aif1	0
0.015095	0.057399	0.348	0.327	1	Ddx21	0
0.0150987	0.0779524	0.044	0.037	1	Rnf144a	0
0.0151113	0.0725537	0.017	0.012	1	Myo19	0
0.0151132	0.0389981	0.023	0.017	1	Nxt2	0
0.0151168	-0.0500516	0	0.003	1	Smarcd3	0
0.0151877	-0.0322172	0.001	0.003	1	Smim20.1	0
0.0151895	0.0140302	0.023	0.02	1	Gpsm1	0
0.0152205	-0.00809571	0.02	0.017	1	Col24a1	0
0.0152224	-0.00637944	0.001	0.002	1	Phf11d	0
0.0152379	-0.00313331	0.001	0.001	1	Lrrtm2	0
0.0152388	-0.00459291	0.002	0.002	1	Zfp85os	0
0.0152498	0.00421443	0.017	0.017	1	Wnt3	0
0.0152544	-0.0536794	0.003	0.006	1	Snrpn	0
0.0152663	0.03364	0.357	0.332	1	Gm20628	0
0.0152717	0.035278	0.004	0.002	1	Gm43291	0
0.0152727	0.0627461	0.3	0.274	1	Galnt6	0
0.0152846	0.0618879	0.026	0.018	1	Il12rb2	0
0.0152974	0.00203181	0.017	0.014	1	Il17rb	0
0.0153057	0.00467977	0.023	0.019	1	H2-DMb2	0
0.0153543	-0.0236709	0.001	0.002	1	Mmp17	0
0.0153617	0.0202535	0.001	0	1	Glt28d2	0
0.0153672	0.0635454	0.004	0.001	1	Slc12a5	0
0.0153801	0.00507859	0.012	0.013	1	Pltp	0
0.0153829	-0.0113633	0	0.001	1	2900026A02Rik	0
0.015393	0.00276239	0.075	0.053	1	Fcmr	0
0.0154022	0.0055322	0.015	0.011	1	Cbfa2t3	0
0.0154078	0.0188802	0.001	0	1	Armc2	0
0.0154318	-0.0506541	0.001	0.004	1	2810408A11Rik	0
0.0154429	-0.0192737	0	0.001	1	Dnah7a	0
0.0154706	-0.0118586	0.027	0.017	1	Zdbf2	0
0.0154966	0.0572954	0.404	0.371	1	Kif22	0
0.0155458	-0.0418865	0.006	0.01	1	Dennd2c	0
0.0155486	0.0143943	0.113	0.081	1	Nts	0
0.0155635	-0.0126105	0.063	0.046	1	Il17f	0
0.0155924	-0.0678604	0.339	0.372	1	Agfg1	0
0.0156045	0.144108	0.165	0.147	1	5830405F06Rik	0
0.0156288	0.0211987	0.01	0.007	1	Serpina9	0
0.0156522	-0.0082413	0.006	0.008	1	Penk	0
0.0156859	-0.0207608	0.001	0.003	1	Gm43057	0
0.0157018	0.00942626	0.169	0.153	1	Bdh2	0
0.0157074	0.0238348	0.004	0.002	1	Ajuba	0
0.0157093	0.00845226	0.001	0.001	1	Spa17	0
0.0157262	0.0265566	0.039	0.034	1	Klra6	0
0.0157328	-0.0536324	0.009	0.016	1	Lypd6b	0
0.0157648	-0.0081555	0.004	0.004	1	Gm16702	0
0.0158393	-0.0100471	0.038	0.042	1	Cela3b	0
0.0158497	0.00391606	0.004	0.003	1	Gm29666	0
0.0158687	-0.0311579	0.015	0.02	1	Map4k5	0
0.0159037	0.0028037	0.01	0.011	1	Rgs8	0
0.0159123	0.00038497	0.001	0.001	1	Gm4858	0
0.0159246	-0.0461269	0.016	0.02	1	Ankrd35	0
0.0159303	0.11187	0.488	0.457	1	Rrm2	0
0.0159455	-0.00961481	0.015	0.011	1	Fcer1g	0
0.0159951	-0.0117362	0.013	0.014	1	Mx1	0
0.0160151	-0.0314637	0.181	0.197	1	Adrb2	0
0.0160237	-0.00606108	0.014	0.013	1	Sh3d19	0
0.0160399	0.00670602	0.004	0.002	1	Gm15860	0
0.0160955	0.012284	0.005	0.005	1	Ret	0
0.0161022	0.00350768	0.004	0.004	1	2010300C02Rik	0
0.0161194	-0.00674669	0.016	0.016	1	Slc26a6	0
0.0161598	-0.0217422	0.005	0.004	1	Gm27194	0
0.0162834	-0.0264771	0.001	0.002	1	Egr3	0
0.0163319	0.00291164	0.049	0.04	1	Siglece	0
0.0163766	0.0378606	0.154	0.124	1	Dnase1l3	0
0.0164205	-0.0254766	0.003	0.004	1	Aqp11	0
0.0164459	0.00711184	0.002	0.002	1	Rbpms	0
0.0165272	-0.0333883	0.002	0.004	1	Ict1os	0
0.0165291	0.00947602	0.004	0.002	1	Gm12000	0
0.0165311	-0.00440308	0.012	0.01	1	Rapgef4	0
0.0165448	-0.00623977	0.002	0.003	1	Fgf16	0
0.0165724	0.00146393	0.077	0.057	1	Sorcs1	0
0.016594	-0.0264376	0	0.002	1	Gm15655	0
0.0166019	0.0204237	0.092	0.069	1	Il1r2	0
0.0166029	-0.0317507	0.01	0.013	1	Arhgef16	0
0.0166236	-0.00136804	0.003	0.004	1	Cd24a	0
0.0166671	0.0300904	0.054	0.041	1	Igfbp7	0
0.016669	-0.0353132	0.004	0.007	1	Gm12185	0
0.016675	-0.00692725	0.022	0.021	1	Tmem67	0
0.0166928	0.00152852	0.014	0.012	1	S100a5	0
0.0167007	0.0016319	0.17	0.138	1	Vpreb3	0
0.0167235	-0.127869	0.405	0.456	1	Rps20	0
0.0167285	-0.0184015	0.001	0.002	1	Gm13247	0
0.0167404	0.00922266	0.003	0.003	1	Ltbr	0
0.0167543	-0.0204105	0.005	0.004	1	Ebf1	0
0.0167602	-0.0078284	0.001	0.002	1	Atp6v0d2	0
0.0167712	0.0180713	0.002	0.001	1	Hebp1	0
0.0167722	-0.00700881	0.001	0.002	1	Gm3512	0
0.0168299	-0.0498698	0.001	0.003	1	Nap1l3	0
0.0168579	0.00976999	0.021	0.02	1	Chn1	0
0.0168778	0.00173019	0.051	0.043	1	1700028P14Rik	0
0.0169159	0.046904	0.449	0.435	1	Clspn	0
0.0169429	0.0110203	0.002	0.001	1	Psd	0
0.016958	-0.0125334	0.002	0.003	1	Gm26767	0
0.0169841	-0.000662071	0.137	0.119	1	Hsd17b14	0
0.0169861	0.00877974	0.089	0.072	1	D630036H23Rik	0
0.0169992	0.0574458	0.033	0.028	1	Tshz3	0
0.0170354	0.00950691	0.002	0.002	1	Gm14820	0
0.017099	-0.00594064	0.257	0.233	1	Slc1a2	0
0.0171132	-0.0299117	0	0.002	1	Ypel4	0
0.0171294	-0.0291693	0.002	0.003	1	Gm26858	0
0.0171436	0.0091737	0.016	0.017	1	Ccr9	0
0.0171659	0.0371535	0.002	0	1	C1qb	0
0.0172055	-0.032056	0.005	0.008	1	Cpa2	0
0.017237	0.0156467	0.005	0.004	1	Gucy1a3	0
0.0172513	0.10439	0.147	0.13	1	Nfic	0
0.0173166	0.0075918	0.071	0.056	1	Xcl1	0
0.0173801	-0.00748617	0.025	0.024	1	RP23-216D14.3	0
0.0174541	0.0259768	0.012	0.01	1	G630030J09Rik	0
0.0174582	-0.0191467	0.013	0.014	1	Ckb	0
0.0174634	-0.00933196	0.01	0.011	1	Gm973	0
0.0175181	-0.0120642	0.002	0.002	1	Tmprss3	0
0.0175408	-0.0087309	0.003	0.002	1	Gm26546	0
0.0177487	-0.0892698	0.002	0.006	1	Dlg5	0
0.0177989	0.00879476	0.032	0.032	1	Galnt14	0
0.0178178	-0.00340448	0.029	0.03	1	Sdc1	0
0.017822	0.014921	0.006	0.005	1	Gm43647	0
0.0178429	-0.0407376	0.018	0.013	1	Cd59a	0
0.0178576	-0.0204858	0	0.002	1	Gm10190	0
0.0178892	0.00348445	0.013	0.013	1	Nrg2	0
0.0178976	-0.00939384	0.026	0.023	1	Bcar3	0
0.0179176	0.0571629	0.028	0.021	1	Prnp	0
0.0179851	-0.0117381	0.001	0.004	1	Ptpn5	0
0.0180074	-0.0275736	0.001	0.003	1	Platr23	0
0.0180074	0.000623476	0	0	1	Gm7628	0
0.0180158	-0.0374714	0.002	0.005	1	Gm15987	0
0.0180179	-0.00505152	0.263	0.238	1	Mylk2	0
0.0180285	0.0916631	0.479	0.455	1	Birc5	0
0.0180391	-0.0483238	0.016	0.024	1	Gm37469	0
0.0181017	0.0247123	0.037	0.03	1	Pdzk1ip1	0
0.0181944	0.0211458	0.03	0.026	1	Gm43672	0
0.0181955	-0.0365132	0.367	0.399	1	Txk	0
0.0182179	0.0194544	0.003	0.002	1	Stra6	0
0.01825	0.0436399	0.006	0.004	1	Tctex1d4	0
0.0183004	-0.00823049	0.005	0.005	1	Itgad	0
0.0183316	0.0687037	0.005	0.002	1	Gm11464	0
0.0183412	-0.000845895	0.034	0.036	1	Gan	0
0.0183466	0.0279791	0.277	0.26	1	Kif15	0
0.0183488	-0.0249355	0.017	0.016	1	Tbc1d8	0
0.0183681	0.0638436	0.004	0.001	1	Ube4bos1	0
0.0183768	0.056814	0.021	0.017	1	Xkr6	0
0.0184177	-0.000457647	0.151	0.138	1	Mest	0
0.0184253	0.0446537	0.026	0.023	1	Cep170b	0
0.0184285	0.036802	0.024	0.023	1	Rasal1	0
0.0184458	-0.0267307	0.006	0.009	1	Rnf24	0
0.0184588	-0.105106	0.043	0.058	1	Klf9	0
0.0184902	-0.000643284	0.073	0.053	1	Fam69c	0
0.0184902	0.0476232	0.019	0.015	1	Trim2	0
0.0184912	-0.0176655	0.006	0.007	1	Lrrc71	0
0.0184999	0.0374582	0.406	0.377	1	Cep55	0
0.0185335	-0.0161586	0.002	0.003	1	Tirap	0
0.0185455	-0.0013462	0.014	0.016	1	Ankrd6	0
0.0186151	-0.0186666	0.123	0.095	1	Prr5	0
0.0186216	-0.0288961	0.006	0.009	1	Gsta4	0
0.0186478	-0.0163141	0.013	0.016	1	Sema7a	0
0.0186521	-0.00635712	0.002	0.002	1	Gm14418	0
0.0186609	-0.0186153	0.002	0.003	1	Fgf23	0
0.018721	0.0288115	0.027	0.025	1	B930036N10Rik	0
0.0187374	0.0022873	0.005	0.005	1	Gm26764	0
0.0187989	0.0130066	0.009	0.01	1	Ccl19	0
0.0188241	0.0087596	0.001	0.001	1	Gm28535	0
0.0188252	-0.0987096	0.282	0.338	1	Rel	0
0.0188858	-0.0170477	0	0.001	1	Tceal3	0
0.018898	0.0223995	0.003	0.002	1	Gm15834	0
0.0189311	0.0162126	0.002	0.001	1	4930590J08Rik	0
0.0190153	0.00781956	0.018	0.018	1	B230354K17Rik	0
0.0190442	-0.0338991	0.02	0.017	1	Fscn1	0
0.0190508	-0.0093479	0.017	0.019	1	Casc1	0
0.0190508	0.000376796	0.161	0.14	1	Slc30a3	0
0.0190842	-0.029891	0.002	0.004	1	Bex1	0
0.0191388	-0.0215964	0.001	0.002	1	Ankrd23	0
0.0191466	0.000455862	0	0	1	Adrbk2	0
0.0191578	0.0190018	0.012	0.012	1	4932438H23Rik	0
0.0191612	-0.156928	0.211	0.272	1	Ccr7	0
0.0191757	-0.0942187	0.26	0.292	1	Irf7	0
0.0191802	0.00371384	0.328	0.298	1	Slc13a3	0
0.0191802	-0.0148159	0.005	0.006	1	Cysltr1	0
0.0191824	-0.00963962	0.004	0.003	1	Col1a1	0
0.0191869	0.0526324	0.004	0.001	1	Pcdhga5	0
0.0192496	0.0265244	0.002	0.001	1	Gm26772	0
0.0192676	-0.0152132	0.005	0.004	1	Kcnc1	0
0.0192754	-0.00953373	0.015	0.015	1	6330408A02Rik	0
0.0192765	-0.0334053	0	0.003	1	Hhex	0
0.0192923	0.0159225	0.008	0.007	1	Hotairm1	0
0.0192968	0.0204115	0.019	0.017	1	Susd2	0
0.0193666	0.0484461	0.017	0.015	1	Gm11695	0
0.0194004	-0.0384128	0.005	0.007	1	Akap2	0
0.0194016	0.00895742	0.005	0.006	1	Cd80	0
0.0194264	-0.0203299	0.015	0.017	1	Baiap3	0
0.0194842	-0.0117846	0.006	0.011	1	Lrrc3b	0
0.0196195	0.0805767	0.143	0.133	1	Il18rap	0
0.0196469	0.0819797	0.025	0.016	1	Zfp850	0
0.0196686	0.0066945	0.024	0.023	1	Plekhg5	0
0.0197212	-0.0289371	0	0.002	1	Gria3	0
0.0197602	-0.0169231	0.003	0.003	1	Amotl2	0
0.0197637	-0.0121552	0.002	0.003	1	Large	0
0.0198626	-0.0232248	0.001	0.002	1	Abcc3	0
0.0198776	-0.0200153	0	0.001	1	Tifa	0
0.0199018	0.0519698	0.102	0.095	1	Spsb1	0
0.0199458	0.0159758	0.025	0.022	1	Stfa3	0
0.0199793	-0.0398949	0	0.002	1	Gm38336	0
0.0199909	-0.0403438	0.001	0.003	1	Ccnd1	0
0.0199979	-0.030965	0	0.002	1	Rap1gap	0
0.0200211	0.00499054	0.096	0.08	1	Rph3a	0
0.020042	0.054158	0.068	0.052	1	Irf8	0
0.0200513	0.0192574	0.003	0.001	1	Asap3	0
0.0201351	-0.0179521	0.005	0.008	1	Zscan10	0
0.0201561	0.00560626	0.001	0.001	1	5330417C22Rik	0
0.0201632	0.149105	0.36	0.336	1	Cd5	0
0.0202228	0.00120187	0.001	0.001	1	Atg4c	0
0.020238	0.0215385	0.449	0.42	1	Ncapg	0
0.0202392	-0.059482	0.005	0.008	1	Pxdc1	0
0.0202544	0.0175148	0.003	0.002	1	Pifo	0
0.0202568	0.015725	0.002	0.001	1	Syt6	0
0.0202756	-0.0139622	0.006	0.008	1	1110032F04Rik	0
0.0202885	-0.010358	0.003	0.004	1	Mctp1	0
0.0203143	-0.101922	0.385	0.429	1	Sptbn1	0
0.0204192	0.0156439	0.004	0.003	1	1700063D05Rik	0
0.0204618	0.0269876	0.002	0.001	1	Gspt2	0
0.0205257	0.0154045	0.024	0.021	1	Gucy2g	0
0.0205424	0.00681948	0.005	0.005	1	A130051J06Rik	0
0.0205875	-0.00260361	0.009	0.007	1	Acvrl1	0
0.0205947	-0.00949258	0.007	0.008	1	Ric3	0
0.0205982	-0.0224298	0.004	0.005	1	Myo7a	0
0.0206137	0.0664746	0.006	0.001	1	Mid2	0
0.02069	-0.00152397	0.013	0.014	1	Dusp14	0
0.0207235	0.0111197	0.005	0.005	1	Prox2	0
0.0207582	0.0249493	0.004	0.003	1	Asah2	0
0.0208422	0.0663042	0.008	0.002	1	Gm38250	0
0.0209157	-0.00538557	0.002	0.004	1	Glp1r	0
0.0209181	-0.0510006	0.014	0.019	1	Zfp40	0
0.0209278	0.0404717	0.112	0.104	1	Klf7	0
0.0209676	0.0683306	0.49	0.461	1	Ubb	0
0.0210851	-0.0120093	0.018	0.018	1	Gm13889	0
0.0210949	-7.86631e-05	0.004	0.004	1	Bcl2a1a	0
0.0211459	-0.0137546	0.004	0.005	1	Cldn23	0
0.0211508	-0.0432859	0.003	0.006	1	Erp27	0
0.0211557	-0.0151156	0.025	0.027	1	Gm28874	0
0.021163	-0.0146162	0.008	0.01	1	Slc35e4	0
0.0211935	-0.0331425	0.005	0.009	1	H2-Ob	0
0.0212631	-0.0700636	0.016	0.016	1	Mpeg1	0
0.0212705	-0.0140327	0.118	0.128	1	Ctrb1	0
0.0213391	-0.058997	0.102	0.087	1	Fes	0
0.0213403	-0.00262244	0.002	0.002	1	L3hypdh	0
0.021488	0.00638021	0.004	0.006	1	Mmp15	0
0.0215115	-0.00430294	0.015	0.018	1	Aldh2	0
0.0216143	-0.0298151	0.003	0.003	1	Gnrh1	0
0.0216255	-0.00716295	0.001	0.002	1	Dgkg	0
0.0217275	-0.114674	0.408	0.453	1	Ubald2	0
0.0218287	-0.00447629	0.006	0.008	1	Cysltr2	0
0.0218362	-0.0417208	0	0.002	1	Crnde	0
0.02186	0.0272534	0.01	0.008	1	Gnao1	0
0.0218914	0.00880823	0.029	0.02	1	Cdkn2a	0
0.0219177	-0.000707731	0.015	0.025	1	2900079G21Rik	0
0.0219479	-0.00160496	0.012	0.012	1	Bace2	0
0.0219982	0.070309	0.032	0.026	1	Ccr6	0
0.0220613	0.0498264	0.032	0.02	1	Tmem163	0
0.0220664	-0.0207129	0	0.001	1	Gldc	0
0.0222121	0.0317247	0.056	0.051	1	Alcam	0
0.0222554	0.0473339	0.018	0.014	1	Zfp94	0
0.0222898	0.0110852	0.003	0.002	1	Gm17039	0
0.0222949	0.0891413	0.299	0.272	1	Mcm3	0
0.0223	0.0588281	0.019	0.013	1	Wdr5b	0
0.0223485	0.0167504	0.005	0.003	1	Slc3a1	0
0.0223638	0.00651923	0.034	0.033	1	Hap1	0
0.0223894	-0.0402322	0	0.002	1	Cabyr	0
0.0224022	0.00727534	0.014	0.012	1	Tsc22d1	0
0.0224432	-0.0402782	0	0.002	1	Spaca1	0
0.0224945	0.0199275	0.012	0.014	1	Mt1	0
0.0225254	0.0292148	0.005	0.004	1	Marcks	0
0.0225267	0.0270973	0.009	0.008	1	Usp54	0
0.0225473	-0.0124297	0.011	0.014	1	Dnajc25	0
0.0225563	0.0312576	0.031	0.031	1	Fam214b	0
0.0225704	0.0299617	0.015	0.011	1	Tnip3	0
0.0225924	0.0504199	0.049	0.036	1	Cd74	0
0.0226272	-0.0291119	0.003	0.008	1	Arhgap29	0
0.0226272	-0.0223433	0	0.002	1	Srsf12	0
0.0226453	-0.0132518	0.001	0.002	1	4930432B10Rik	0
0.0226712	0.0250361	0.148	0.123	1	Cdkn2c	0
0.0227139	-0.0606858	0.003	0.006	1	Tacstd2	0
0.0227255	0.00459259	0.023	0.021	1	Spata1	0
0.0227502	0.0186693	0.002	0.001	1	Cpne8	0
0.0227736	-0.00244938	0.001	0.001	1	Gnmt	0
0.0227904	-0.033256	0.009	0.012	1	Rad9b	0
0.0227969	0.0336265	0.024	0.016	1	Klre1	0
0.0228099	-0.0643531	0.139	0.168	1	Bach2	0
0.0228451	0.0709961	0.486	0.447	1	4930523C07Rik	0
0.0228646	-0.0209408	0.023	0.024	1	Napepld	0
0.0228737	0.0211479	0.028	0.026	1	Gm28592	0
0.022909	0.0210812	0.074	0.065	1	Dpep2	0
0.0229116	0.0238493	0.003	0.002	1	Gm27201	0
0.0230044	0.0171	0.002	0.001	1	Gm15859	0
0.0230477	0.0360192	0.025	0.022	1	Selm	0
0.0230582	-0.0177006	0.009	0.011	1	Rpl39l	0
0.0231292	-0.029927	0.025	0.029	1	Nbea	0
0.0231727	0.0796311	0.016	0.009	1	Thnsl1	0
0.0231793	0.000330985	0.015	0.008	1	Klri2	0
0.0232175	-0.0180859	0.01	0.013	1	Gm17484	0
0.0232374	-0.00102391	0.005	0.005	1	Dntt	0
0.0232506	-0.013721	0.006	0.01	1	RP23-402A4.1	0
0.0233247	0.0175149	0.012	0.02	1	Teddm3	0
0.0233951	0.0154477	0.105	0.094	1	Kif23	0
0.0235404	-0.0224382	0.001	0.002	1	Fam161b	0
0.0235698	0.0150396	0.002	0.001	1	2410017I17Rik	0
0.0235859	0.0633621	0.005	0.001	1	D230017M19Rik	0
0.0235872	-0.00819419	0.009	0.011	1	Elmod1	0
0.0235926	0.0656598	0.316	0.3	1	Ucp2	0
0.0235966	0.0349203	0.282	0.267	1	Hist1h1a	0
0.0236234	-0.00875786	0.045	0.049	1	Rbfox2	0
0.0236247	0.0894892	0.372	0.348	1	Pa2g4	0
0.0236288	0.0075494	0.064	0.065	1	Bcl6	0
0.0236529	-0.000727634	0.003	0.002	1	Gm15775	0
0.0236972	0.0338605	0.011	0.008	1	9330160F10Rik	0
0.023712	-0.0383164	0.09	0.097	1	Cela2a	0
0.0237389	0.0259752	0.008	0.003	1	Dsg2	0
0.0237457	0.00602358	0.024	0.025	1	Mmp24	0
0.0237524	-0.00600671	0.004	0.004	1	Gm15559	0
0.0237861	0.0359977	0.018	0.017	1	Gpr15	0
0.0237982	-0.0402282	0.003	0.005	1	Lbhd1	0
0.0238023	0.0227374	0.007	0.006	1	Cyp2d22	0
0.023809	0.018661	0.001	0	1	Gabre	0
0.0238834	0.032232	0.13	0.123	1	Cyth3	0
0.0238956	-0.0109556	0.021	0.016	1	Abca17	0
0.0239539	0.00957237	0.006	0.007	1	Lefty1	0
0.0240096	-0.014409	0.008	0.01	1	Cep131	0
0.0240313	0.0122655	0.011	0.013	1	Zfp760	0
0.0240395	0.00139469	0.004	0.003	1	Gm16174	0
0.0240531	-0.00925386	0.004	0.005	1	Plxnb2	0
0.0240722	-0.00905054	0.044	0.028	1	Fmnl2	0
0.0240858	0.0344389	0.017	0.013	1	Tmtc3	0
0.0241158	0.0376571	0.002	0	1	Neo1	0
0.0241841	0.00783039	0.015	0.018	1	Ssx2ip	0
0.0242389	0.0381256	0.003	0.001	1	Gm43254	0
0.024254	-0.0506019	0.001	0.004	1	Agrp	0
0.0243268	-0.0193664	0.002	0.005	1	Sh3gl3	0
0.0243323	-0.0197676	0.078	0.058	1	Tppp3	0
0.0245117	-0.0011353	0.015	0.013	1	Atp2b2	0
0.0245297	-0.0205067	0.001	0.004	1	Bend5	0
0.0245436	0.0517132	0.454	0.423	1	Cenpf	0
0.0245782	-0.0407259	0.001	0.004	1	Boll	0
0.0246282	-0.0283849	0.002	0.004	1	Cd1d2	0
0.0247034	0.00602467	0.022	0.017	1	Lgmn	0
0.0247508	0.0118041	0.013	0.015	1	Mmp14	0
0.0248683	0.0122254	0.025	0.021	1	Fbn2	0
0.0249076	-0.0118182	0.003	0.006	1	Pkdcc	0
0.0249357	-0.000997059	0.009	0.011	1	Krt17	0
0.0249582	0.0290885	0.022	0.019	1	Rcn3	0
0.0249582	0.00851108	0.005	0.003	1	Pkib	0
0.0249722	0.0117569	0.105	0.101	1	Tgfbr1	0
0.0249807	-0.00437406	0.003	0.004	1	Mfsd9	0
0.0250427	-0.0787894	0.358	0.393	1	Fyn	0
0.0250539	0.00429548	0.021	0.021	1	Slc39a8	0
0.0250808	-0.0201671	0.015	0.016	1	Them4	0
0.0250808	-0.0228726	0.013	0.014	1	Dusp23	0
0.0250991	0.0772798	0.18	0.163	1	Ppa1	0
0.0251345	-0.0476283	0.071	0.086	1	Klhdc1	0
0.0251359	-0.0136131	0.036	0.038	1	Ascl2	0
0.0251798	0.00487492	0.005	0.004	1	Tmem108	0
0.0252692	-0.0115984	0.006	0.01	1	Ston1	0
0.0252791	-0.00437332	0.012	0.013	1	Sv2a	0
0.0253275	0.0144586	0.005	0.006	1	Spred1	0
0.0255462	-0.0294858	0.057	0.05	1	F8	0
0.025552	-0.0109009	0.001	0.002	1	Zfp647	0
0.0256684	0.0701823	0.02	0.014	1	Pam	0
0.0256785	0.0175062	0.126	0.105	1	Cilp2	0
0.0257651	-0.00945796	0.005	0.006	1	Zfp629	0
0.0258143	-0.0187493	0.02	0.025	1	Cpb1	0
0.0258505	-0.00239107	0.005	0.006	1	Vangl1	0
0.0258897	-0.07266	0.056	0.051	1	Pld4	0
0.0258926	0.00502271	0.004	0.003	1	Prkcg	0
0.0258984	-0.00331096	0.003	0.003	1	Gata1	0
0.0258998	-0.175008	0.174	0.251	1	Tgif1	0
0.0259536	-0.0016703	0	0.001	1	Spp1	0
0.0259681	-0.00537296	0.013	0.014	1	Cd177	0
0.0260118	0.0058695	0.002	0.002	1	Edn3	0
0.0260439	0.0132182	0.045	0.04	1	Shtn1	0
0.0260454	0.0326153	0.114	0.086	1	Enpp2	0
0.0260585	0.0235152	0.011	0.012	1	Eomes	0
0.0260643	-0.0377764	0.094	0.073	1	Ctsh	0
0.0260643	-0.0949756	0.437	0.477	1	H3f3b	0
0.0260833	0.000977207	0.019	0.021	1	Ccdc88a	0
0.0261023	-0.04132	0	0.002	1	Adm	0
0.0261199	-0.0889504	0.001	0.005	1	Xlr3a	0
0.0262459	0.0885137	0.305	0.278	1	Bcl2a1b	0
0.0262841	0.0537865	0.485	0.465	1	Spc24	0
0.0263018	-0.0711744	0.028	0.036	1	Ifit1	0
0.0263813	-0.0462786	0.002	0.004	1	1700008O03Rik	0
0.0264315	-4.37456e-05	0.063	0.051	1	Cd160	0
0.0264641	0.0787874	0.279	0.25	1	Kpna2	0
0.0264922	0.0408906	0.012	0.008	1	Spin2c	0
0.0265248	-0.0238739	0.023	0.026	1	Nefh	0
0.0265707	0.0580778	0.093	0.075	1	Sytl2	0
0.026593	-0.0193391	0.004	0.006	1	Zfp354c	0
0.0265945	-0.00872662	0.006	0.006	1	Fbxo27	0
0.0266034	-0.0162406	0.091	0.072	1	Psrc1	0
0.0266064	-0.00735905	0.274	0.256	1	Acta2	0
0.0266183	-0.0297757	0.003	0.004	1	Cfap74	0
0.0267285	-0.0126039	0.024	0.019	1	Eng	0
0.0267315	-0.0336836	0.009	0.013	1	Nek3	0
0.0267404	0.0531209	0.462	0.434	1	Ccnb2	0
0.0267703	0.00890654	0.005	0.003	1	Gm33994	0
0.0267703	-0.0567196	0.234	0.258	1	Satb1	0
0.0268691	-0.00948129	0.064	0.057	1	C77080	0
0.0269591	-0.0109803	0.003	0.004	1	Serpine2	0
0.0270419	-0.0100306	0.011	0.014	1	A130014A01Rik	0
0.0270886	-0.00197854	0.008	0.009	1	Sp6	0
0.0271053	0.0235998	0.014	0.012	1	Gm15886	0
0.0271068	-0.0309191	0.025	0.028	1	Cel	0
0.0271491	-0.121778	0.302	0.365	1	Aff3	0
0.0272218	-0.0122218	0.003	0.004	1	Gm17178	0
0.0272916	0.00370318	0.016	0.016	1	Bnip3	0
0.027508	-0.0230186	0.002	0.004	1	Itgam	0
0.0275111	0.0110759	0.002	0.002	1	Gm4419	0
0.0275371	-0.0168508	0.003	0.004	1	Gm20632	0
0.027606	-0.00986448	0.084	0.07	1	Itgax	0
0.0276321	-0.0781261	0.004	0.009	1	Gm17315	0
0.0277752	-0.0435086	0	0.003	1	4930539E08Rik	0
0.0277953	-0.0122327	0.001	0.002	1	Catsperd	0
0.0278138	0.00063772	0.008	0.007	1	4732465J04Rik	0
0.0278277	0.0165179	0.002	0.001	1	Gm10851	0
0.0278401	-0.0098524	0.008	0.009	1	Ppy	0
0.0278401	-0.00884882	0.233	0.2	1	Wipf3	0
0.027854	0.0145957	0.026	0.023	1	Pde11a	0
0.0278679	-0.0304949	0.019	0.013	1	Parm1	0
0.0278911	-0.0401861	0.004	0.007	1	Gabrr2	0
0.0279081	0.0256088	0.003	0.002	1	Oplah	0
0.0279112	0.0136979	0.004	0.003	1	F830016B08Rik	0
0.027936	0.0174027	0.002	0.001	1	Foxb1	0
0.0279577	0.102711	0.279	0.25	1	Hist1h2al	0
0.0280509	0.00750248	0.002	0.002	1	9230104M06Rik	0
0.0280852	-0.0127583	0.002	0.003	1	Rasgef1b	0
0.0281257	0.0510844	0.019	0.016	1	Evi5	0
0.0281335	-0.00144581	0.027	0.026	1	Ifngr2	0
0.028135	-0.0154049	0.012	0.014	1	Phlda3	0
0.0281397	-0.00275037	0.005	0.007	1	Lonrf1	0
0.0281647	0.00428549	0.004	0.003	1	Cnn3	0
0.0281725	0.183149	0.025	0.008	1	Specc1	0
0.0282726	0.00899076	0.052	0.029	1	Ly6c2	0
0.0283541	-0.0335905	0.034	0.039	1	Calcrl	0
0.0283761	-0.00211721	0.001	0.001	1	Gm15056	0
0.0284138	0.0377869	0.027	0.022	1	Usp18	0
0.0284295	0.0236256	0.013	0.012	1	Nradd	0
0.0284768	-0.000618239	0.006	0.006	1	B230118H07Rik	0
0.0284799	0.00196474	0.002	0.002	1	5031414D18Rik	0
0.0285968	0.0053247	0.008	0.008	1	Hlf	0
0.0286252	-0.000617766	0.017	0.013	1	Wfikkn1	0
0.0287521	0.0145467	0.004	0.003	1	Gm16751	0
0.0287903	-0.0622992	0.045	0.036	1	Gas7	0
0.0289241	0.0116589	0.017	0.018	1	Gatsl2	0
0.0289833	0.0393244	0.02	0.017	1	Pomc	0
0.0290185	0.0589636	0.336	0.322	1	Nop58	0
0.0290634	0.0588637	0.018	0.016	1	Sorbs1	0
0.0290842	0.00636931	0.37	0.346	1	Aspm	0
0.0290907	-0.0118916	0.028	0.03	1	3010003L21Rik	0
0.0291003	0.0608902	0.235	0.216	1	Fam162a	0
0.0292016	0.000192515	0.064	0.063	1	Bmp7	0
0.0292386	0.00600291	0.006	0.007	1	Sema6c	0
0.0292548	0.0205447	0.005	0.006	1	Gm26802	0
0.0293808	0.00842262	0.009	0.007	1	Adcy6	0
0.0294375	-0.0178628	0	0.001	1	Pld1	0
0.0294391	-0.0129134	0.001	0.002	1	Gm42749	0
0.0294634	0.0318396	0.058	0.052	1	Gm2663	0
0.0294651	0.0159099	0.003	0.002	1	Colq	0
0.029504	0.0093597	0.004	0.003	1	Scpep1os	0
0.0295203	0.0269883	0.009	0.009	1	Gm15965	0
0.0295398	-0.0174286	0.009	0.013	1	Dgki	0
0.0295463	0.030543	0.004	0.003	1	Pip5k1b	0
0.0295593	-0.000925272	0.005	0.006	1	4930579G18Rik	0
0.0296767	0.00356011	0.007	0.008	1	Jrk	0
0.029729	0.00269917	0.122	0.102	1	Ntng1	0
0.0297322	0.0354244	0.433	0.408	1	Kif11	0
0.029742	-0.0338623	0.011	0.016	1	Nfia	0
0.0297846	-0.0101867	0.007	0.008	1	Gm38112	0
0.0297977	0.00081645	0.161	0.127	1	Ppp1r3g	0
0.0298896	0.0635192	0.172	0.162	1	Hist1h4d	0
0.0299225	0.00945906	0.005	0.005	1	Egfl8	0
0.0299389	-0.0231606	0.06	0.061	1	Slamf7	0
0.0300114	-0.0262434	0.002	0.003	1	Pcdhgb4	0
0.0300213	-0.000660821	0.003	0.003	1	Fam186b	0
0.030046	0.0363626	0.025	0.023	1	Gm44148	0
0.0300889	-0.0330666	0.003	0.005	1	Gprc5b	0
0.0301501	-0.0468598	0.005	0.008	1	Il23r	0
0.0301832	-0.0264576	0.002	0.003	1	Gdpd3	0
0.0302363	-0.0154489	0	0.001	1	5730420D15Rik	0
0.0302512	-0.0123536	0.013	0.018	1	Prf1	0
0.0303094	-0.00112974	0.078	0.06	1	Pla2g4f	0
0.030316	0.0309093	0.081	0.073	1	Pacsin1	0
0.0304593	0.0195338	0.062	0.059	1	Gnaq	0
0.030476	-0.0182619	0.073	0.06	1	Eno3	0
0.0306049	0.0737198	0.034	0.026	1	Col6a4	0
0.0306435	0.0103473	0.006	0.007	1	Ccdc157	0
0.0306703	-0.103599	0.005	0.009	1	Ifitm1	0
0.0307443	-0.0713312	0.008	0.013	1	Il17re	0
0.0308083	0.02638	0.003	0.001	1	Itgb5	0
0.0308488	-0.0159293	0.009	0.012	1	Zfp458	0
0.0308556	-0.0177932	0.019	0.021	1	Zbtb16	0
0.0309147	0.0516071	0.03	0.025	1	Swsap1	0
0.0309469	-0.0051745	0.005	0.006	1	Rragd	0
0.0309638	-0.039548	0	0.003	1	Nupr1l	0
0.0309773	-0.0277602	0.009	0.013	1	Erbb3	0
0.0310689	0.0558207	0.059	0.056	1	Gm44160	0
0.0311165	0.00840021	0.011	0.01	1	Gm26686	0
0.0311284	-0.0236614	0.003	0.005	1	Agpat9	0
0.0311506	0.374781	0.397	0.348	1	Hspa1b	0
0.0313896	0.0264467	0.03	0.03	1	Tmem176a	0
0.0315115	0.0124484	0.099	0.079	1	Vcam1	0
0.0315442	-0.0104401	0.01	0.013	1	6330403K07Rik	0
0.0315683	-0.0472979	0.006	0.01	1	Dqx1	0
0.0316821	-0.0953836	0.309	0.337	1	Irf1	0
0.0316924	0.0174456	0.032	0.026	1	Ggt5	0
0.0317512	-0.0174911	0.031	0.036	1	Try5	0
0.0317547	0.0432782	0.041	0.031	1	Il2ra	0
0.031876	-0.00679988	0.002	0.003	1	Syp	0
0.0319734	0.0123862	0.028	0.031	1	Gxylt2	0
0.0320291	0.0196137	0.003	0.004	1	Cttnbp2	0
0.0320466	0.000760086	0.011	0.011	1	Ankrd60	0
0.0320535	-0.010237	0	0.001	1	Hoxaas3	0
0.0321164	0.0016794	0.004	0.007	1	Slc15a3	0
0.0321583	0.0883771	0.148	0.133	1	1700017B05Rik	0
0.0322319	-0.0543358	0.001	0.004	1	Kcna2	0
0.0322494	-0.00748487	0.005	0.005	1	Gp2	0
0.032288	0.000547752	0.017	0.015	1	Ascl1	0
0.0323372	-0.037622	0.017	0.026	1	Egr2	0
0.0323407	0.0249005	0.015	0.012	1	Pdk2	0
0.0323548	0.00624924	0.012	0.015	1	Cd79b	0
0.0324305	0.0159179	0.011	0.01	1	Pnliprp1	0
0.0325098	-0.0287913	0.006	0.01	1	Slc25a27	0
0.0325699	0.0227464	0.005	0.003	1	Sh2d4b	0
0.032577	-0.0839131	0.275	0.323	1	Irgm1	0
0.0325788	-0.129996	0.461	0.481	1	Camk4	0
0.0328432	-0.0165053	0.025	0.025	1	Cd68	0
0.0330075	-0.00874382	0.029	0.029	1	Mstn	0
0.0330146	0.0412111	0.247	0.227	1	Tmem154	0
0.0330397	-0.0248878	0.009	0.012	1	Tmem147os	0
0.0331365	0.0238465	0.01	0.008	1	2310068J16Rik	0
0.0331796	-0.0701462	0.128	0.148	1	Ctla4	0
0.0331939	0.0702587	0.038	0.027	1	Laptm4b	0
0.0332371	0.00760799	0.006	0.007	1	Ntn4	0
0.0333434	-0.136343	0.138	0.199	1	Zc3h12a	0
0.0333705	-0.0594292	0	0.003	1	Gm11201	0
0.033403	0.000144375	0.021	0.018	1	Efnb2	0
0.0334609	0.0283553	0.195	0.196	1	Esf1	0
0.033479	-0.00504071	0.002	0.002	1	Gm15915	0
0.0334971	0.0725114	0.396	0.381	1	Tubb4b	0
0.0335007	-0.00845986	0.044	0.048	1	Gm26615	0
0.0335025	-0.0279192	0.012	0.016	1	Napsa	0
0.0335732	-0.154613	0.314	0.348	1	Pim1	0
0.0335769	-0.0417444	0	0.002	1	Gm26668	0
0.033595	-0.0212507	0.027	0.032	1	Ggt1	0
0.0336241	-0.0310123	0.029	0.031	1	Bricd5	0
0.0336423	0.00730473	0.007	0.004	1	1700120B22Rik	0
0.0339379	0.0324276	0.014	0.01	1	Sap25	0
0.034048	0.00993806	0.052	0.053	1	2900060B14Rik	0
0.0340572	-0.0208741	0	0.001	1	Oaz3	0
0.0340645	0.00226342	0.003	0.003	1	Best1	0
0.03407	0.0764625	0.017	0.013	1	Zfp30	0
0.0340737	0.00113475	0.054	0.03	1	Wfdc17	0
0.0340866	0.016871	0.005	0.003	1	Cdh13	0
0.0341547	-0.0424255	0.03	0.03	1	Gzma	0
0.0343097	0.00288136	0.025	0.023	1	Ebi3	0
0.0343819	0.067857	0.453	0.426	1	Cxcr3	0
0.0344616	0.181325	0.072	0.039	1	Fgl2	0
0.034482	0.0536572	0.387	0.358	1	2700094K13Rik	0
0.0344839	0.00355451	0.006	0.009	1	Tubb2b	0
0.0346999	-0.0283968	0.002	0.004	1	Tyrobp	0
0.0347167	0.00171202	0.004	0.005	1	F730311O21Rik	0
0.0348158	-0.0395282	0.016	0.023	1	Tsix	0
0.0348308	0.0689907	0.012	0.006	1	Tdrkh	0
0.0349771	-0.0102727	0.031	0.037	1	Myo3b	0
0.0350072	-0.0206356	0.015	0.018	1	Ybey	0
0.0350524	0.0122251	0.069	0.061	1	Fam84a	0
0.0351202	-0.024045	0.017	0.017	1	Cadm1	0
0.0351863	0.0793214	0.226	0.208	1	Rgcc	0
0.0352449	0.00161073	0.038	0.036	1	Sostdc1	0
0.0353055	0.0240451	0.003	0.002	1	Gm2885	0
0.0354345	0.0191755	0.026	0.026	1	Plekho1	0
0.0355182	-0.00991217	0.003	0.003	1	Bank1	0
0.0357436	-0.0288049	0	0.002	1	Jup	0
0.0358452	-0.099381	0.387	0.423	1	Gna13	0
0.0358586	0.105661	0.053	0.039	1	Tnfrsf23	0
0.0358816	0.0135962	0.024	0.021	1	Jdp2	0
0.0358932	-0.00449186	0.003	0.004	1	Pls1	0
0.0359105	-0.0854716	0.283	0.305	1	Igtp	0
0.0359316	-0.0166195	0.005	0.004	1	Gm9830	0
0.0360125	-0.016332	0.043	0.027	1	Cd14	0
0.0360858	0.0291462	0.015	0.014	1	Mgll	0
0.0361167	-0.0368432	0.001	0.004	1	Kcnh2	0
0.0362831	-0.0676412	0.002	0.007	1	A930011G23Rik	0
0.0362831	-0.0221554	0.013	0.018	1	Sh3pxd2a	0
0.0363414	0.0149863	0.009	0.008	1	Nuak2	0
0.0364366	-0.0255483	0.015	0.018	1	Ppm1l	0
0.0364775	0.0570828	0.204	0.184	1	Incenp	0
0.0364873	-0.108512	0.348	0.403	1	Cmah	0
0.0365223	0.0596041	0.008	0.004	1	Kcnh3	0
0.0365282	-0.075085	0.001	0.006	1	Gm19331	0
0.0365633	-0.0430927	0.004	0.007	1	Gm43661	0
0.0365633	-0.0289108	0.006	0.01	1	Il1r1	0
0.036661	-0.0593905	0.012	0.015	1	Pdzd2	0
0.0366728	-0.02212	0.008	0.01	1	Adam12	0
0.0366806	-0.00981773	0	0.001	1	Rnf138rt1	0
0.0367904	-0.0148487	0.038	0.038	1	Pkp4	0
0.0369496	-0.0110393	0	0.002	1	Oasl1	0
0.0369575	-0.104808	0.328	0.372	1	Sepp1	0
0.0369673	0.0119	0.003	0.002	1	Lyz2	0
0.0370107	-0.0540311	0.001	0.004	1	Gm27241	0
0.0370364	-0.0027647	0.003	0.003	1	Rsf1os2	0
0.0370423	0.0631396	0.004	0.001	1	4933427G17Rik	0
0.0371233	0.0131974	0.032	0.032	1	Irak1bp1	0
0.0371589	0.0374772	0.005	0.005	1	Ccdc136	0
0.0371846	0.022414	0.041	0.029	1	Rln3	0
0.0371886	0.018658	0.004	0.003	1	C3	0
0.0373354	0.0680737	0.298	0.284	1	Lig1	0
0.0374687	0.288052	0.365	0.333	1	Gm42418	0
0.0374787	0.0334527	0.016	0.015	1	Fgd6	0
0.0375266	0.0700409	0.229	0.201	1	Fam129a	0
0.0376705	-0.069874	0.468	0.507	1	Dgka	0
0.0377106	0.0192771	0.018	0.014	1	Amigo2	0
0.0377627	-0.0130087	0.001	0.002	1	Tbc1d22bos	0
0.0378813	-0.228293	0.17	0.235	1	Id3	0
0.0379034	-0.0311983	0.019	0.023	1	Ctrl	0
0.0379235	0.0288805	0.007	0.005	1	9330179D12Rik	0
0.0382449	0.0268451	0.08	0.078	1	Lztfl1	0
0.0383606	0.0073234	0.002	0.002	1	Nr6a1os	0
0.0383728	-0.0163751	0.024	0.028	1	Creb3l2	0
0.0384013	-0.0650602	0.025	0.023	1	Adgrg5	0
0.0384258	0.00890181	0.014	0.014	1	Trim13	0
0.0384869	0.00245683	0.085	0.09	1	BC094916	0
0.0384951	-0.0365671	0.053	0.065	1	Gm26532	0
0.0385726	0.0148316	0.003	0.003	1	Il17rc	0
0.0385869	0.214711	0.188	0.152	1	St3gal6	0
0.0386033	0.0162115	0.012	0.012	1	Tmem170b	0
0.0386544	-0.0763749	0.013	0.018	1	Actg2	0
0.0386954	-0.014215	0.007	0.009	1	Gm15340	0
0.0387138	0.0814818	0.023	0.015	1	Pigg	0
0.0388061	0.032785	0.025	0.021	1	Gm26669	0
0.0388205	0.0619666	0.19	0.173	1	Fen1	0
0.0388801	0.0296356	0.015	0.015	1	Lsr	0
0.0389316	0.104942	0.293	0.276	1	Aim1	0
0.038948	0.0511621	0.012	0.008	1	Tmem81	0
0.0391276	0.0751378	0.023	0.013	1	Zbtb8a	0
0.0391504	0.065515	0.069	0.053	1	Entpd1	0
0.0392975	-0.0415989	0.004	0.009	1	Ifi202b	0
0.0394139	-0.00333272	0.045	0.046	1	Arc	0
0.0394389	0.0238967	0.032	0.028	1	Fam84b	0
0.0395431	0.00132547	0.057	0.032	1	Cnih2	0
0.0395472	-0.00995644	0	0.001	1	Jchain	0
0.0397836	0.0501636	0.177	0.168	1	Pmepa1	0
0.0399033	0.0413546	0.004	0.001	1	Lypd1	0
0.0401225	0.0173555	0.005	0.004	1	Lrig3	0
0.0402114	-0.0308541	0.211	0.182	1	Ckmt1	0
0.0402283	-0.0199596	0.003	0.004	1	Rorb	0
0.0402325	-0.0207487	0	0.001	1	Aldh1l1	0
0.0402495	-0.0109305	0.06	0.057	1	Gm10334	0
0.0405832	0.0266552	0.014	0.016	1	Popdc2	0
0.0406579	0.0158183	0.003	0.002	1	4732487G21Rik	0
0.040973	0.0520923	0.333	0.318	1	Mink1	0
0.0409751	0.0667239	0.004	0	1	Creg2	0
0.0410139	-0.00881165	0.005	0.004	1	Slc37a2	0
0.0410526	0.00171007	0.007	0.01	1	Ier5l	0
0.0411777	0.0589709	0.01	0.007	1	4921507P07Rik	0
0.0412339	0.0472723	0.015	0.014	1	1700049G17Rik	0
0.0414658	0.031805	0.023	0.016	1	Rgs11	0
0.0414745	0.000839731	0.008	0.013	1	Sccpdh	0
0.0417381	0.100699	0.446	0.41	1	Atp2b1	0
0.0418233	0.0138915	0.005	0.004	1	Gm16083	0
0.0419088	0.0264327	0.319	0.314	1	Nop56	0
0.0422342	-0.00757309	0.008	0.01	1	Ly6g5b	0
0.042327	-0.0121647	0.012	0.008	1	Prr18	0
0.0424642	-0.0432132	0.049	0.058	1	Cela1	0
0.0426641	-0.0557879	0.019	0.018	1	Chdh	0
0.0427287	0.292791	0.404	0.35	1	Hspa1a	0
0.0428112	-0.031346	0.002	0.002	1	Gm26521	0
0.042905	0.0330273	0.029	0.022	1	Parp12	0
0.0430035	0.00843083	0.035	0.035	1	Cpa1	0
0.043264	0.0537232	0.123	0.123	1	Dusp6	0
0.0433046	-0.027822	0.016	0.019	1	Sestd1	0
0.0433948	0.00828294	0.015	0.017	1	1810044D09Rik	0
0.0434354	0.0188359	0.033	0.027	1	Tnfrsf9	0
0.0434626	0.0994404	0.495	0.48	1	2810417H13Rik	0
0.0434806	-0.0194558	0	0.002	1	Lrrn4	0
0.0435576	-0.0332323	0.005	0.009	1	Capn3	0
0.0437436	-0.018731	0.003	0.004	1	D130051D11Rik	0
0.0437504	-0.0253361	0.002	0.005	1	Gm10638	0
0.0437755	-0.0286998	0.002	0.005	1	Ctsl	0
0.043821	-0.00131352	0.001	0.001	1	Snx22	0
0.0441704	0.12032	0.319	0.287	1	Nrp1	0
0.0442071	-0.0181863	0.001	0.003	1	Gpr135	0
0.0442897	-0.0277089	0.003	0.005	1	Mlana	0
0.044292	-0.0204038	0	0.002	1	Frs3	0
0.0443081	0.0191528	0.003	0.003	1	Arhgap20	0
0.0443471	-0.01495	0.039	0.04	1	Tubb2a	0
0.0444254	-0.00151829	0.015	0.01	1	Pou4f1	0
0.0444392	0.0216874	0.016	0.017	1	Bbs2	0
0.0444991	0.0366057	0.07	0.058	1	1700019D03Rik	0
0.0446238	-0.00439212	0.161	0.136	1	Fam20c	0
0.044707	-0.000249002	0.047	0.051	1	Synpo	0
0.0447094	0.0694998	0.313	0.29	1	Tesc	0
0.0447858	0.00916658	0.032	0.023	1	Ltb4r1	0
0.0449298	-0.0564899	0.236	0.242	1	Scml4	0
0.0449879	0.0192974	0.017	0.015	1	Inafm1	0
0.0449949	0.0933793	0.292	0.268	1	H2afx	0
0.0450158	0.0823234	0.436	0.398	1	Gimap6	0
0.0453124	-0.0164581	0.005	0.006	1	Cd72	0
0.0454437	-0.0137678	0.065	0.07	1	Fcrl1	0
0.0454624	0.0557987	0.022	0.019	1	Klrd1	0
0.0454765	-0.0583427	0.01	0.017	1	Rasl11a	0
0.0455306	0.106626	0.166	0.151	1	Esm1	0
0.0457827	-0.00304629	0.001	0.001	1	Rgag4	0
0.045811	0.113906	0.027	0.015	1	Zfp595	0
0.0459104	0.0195484	0.008	0.006	1	Adgrb2	0
0.0462047	0.0731668	0.522	0.48	1	Itgb7	0
0.0462905	-0.0102347	0.002	0.001	1	Pcdhgb2	0
0.0464911	0.0547115	0.018	0.015	1	Sox4	0
0.0465294	-0.00422104	0.018	0.02	1	Cdh24	0
0.0465534	-0.0154682	0.02	0.018	1	Cacna1d	0
0.0465629	-0.0610285	0.131	0.148	1	Rrad	0
0.0465917	0.0254045	0.041	0.042	1	Litaf	0
0.0469138	-0.0126755	0.041	0.045	1	Apobec2	0
0.0469186	-0.0101787	0	0.001	1	Syne4	0
0.0471215	-0.0414002	0.003	0.007	1	Atp1a3	0
0.0472815	-0.00950113	0.075	0.067	1	Rilp	0
0.0472936	0.052887	0.009	0.005	1	Wnt5b	0
0.0473835	-0.0214359	0.007	0.008	1	Nupr1	0
0.0474833	-0.0320002	0.004	0.005	1	Nav1	0
0.0476027	-0.00125556	0.015	0.02	1	Tmem158	0
0.0476125	0.057441	0.034	0.016	1	Arnt2	0
0.0476564	-0.0225713	0.005	0.011	1	Smim3	0
0.0476858	-0.00308357	0.017	0.021	1	A330069E16Rik	0
0.0477616	0.032402	0.003	0.002	1	Tlr7	0
0.0479111	0.0606147	0.016	0.01	1	Tmie	0
0.0479283	-0.0193846	0.045	0.05	1	Treml2	0
0.0479283	-0.0231686	0.154	0.156	1	Igf2r	0
0.0479626	0.00210231	0.025	0.025	1	Sycn	0
0.04797	-0.0127599	0.008	0.009	1	Syde2	0
0.0480142	0.00198482	0.028	0.027	1	Cmpk2	0
0.0480167	0.0142318	0.024	0.022	1	Cacnb3	0
0.0481003	-0.0745975	0.322	0.361	1	Nfkb1	0
0.0481743	-0.00212262	0.034	0.046	1	Cd81	0
0.0482063	-0.0818427	0.012	0.02	1	Tgfb3	0
0.0483792	0.00937498	0.02	0.017	1	Scn1b	0
0.048404	0.00253844	0.063	0.041	1	Ppp2r2c	0
0.0486023	0.0190903	0.002	0.001	1	Dock3	0
0.0486272	-0.00344492	0.02	0.023	1	Zfp446	0
0.0487491	-0.103632	0.475	0.509	1	Dennd2d	0
0.0489361	-0.0648561	0.004	0.006	1	Il22	0
0.0490561	0.0190345	0.013	0.012	1	Pla2g1b	0
0.0491864	0.0559722	0.005	0.002	1	Hykk	0
0.0491965	0.00120935	0.005	0.005	1	Iglon5	0
0.0492517	0.0308654	0.335	0.318	1	Gimap5	0
0.049317	-0.0442328	0.016	0.025	1	Maged1	0
0.0493522	0.0813586	0.422	0.4	1	Hist1h1b	0
0.0493799	-0.116581	0.42	0.454	1	Dusp10	0
0.0495892	-0.0158126	0.034	0.035	1	Zfp846	0
0.0495993	0.0147188	0.013	0.007	1	Gm3739	0
0.0497409	0.0479315	0.022	0.014	1	Rnf8	0
0.0497865	0.000307384	0.015	0.016	1	1110035H17Rik	0
0.0497865	-0.0017389	0.002	0.002	1	Rsg1	0
0.0498677	-0.0404808	0	0.002	1	Gm26561	0
0.0498905	-0.025168	0.01	0.011	1	Bloc1s6os	0
0.0501246	-0.0111834	0.002	0.003	1	Oprm1	0
0.0504184	-0.021645	0.03	0.034	1	Rxra	0
0.0504466	0.0345822	0.155	0.139	1	Csrp1	0
0.0507008	-0.0055187	0.024	0.022	1	Plekha7	0
0.0508657	0.0267734	0.387	0.364	1	Tacc3	0
0.0509018	-0.0198654	0.003	0.005	1	Gm10382	0
0.0510129	0.000142101	0.005	0.005	1	Sco2	0
0.0511346	0.0203451	0.053	0.056	1	Bmpr2	0
0.0511735	0.00100241	0.016	0.019	1	Plagl1	0
0.0512643	-0.0245265	0.019	0.023	1	Zfp764	0
0.0513319	0.0155795	0.012	0.011	1	Klhl4	0
0.0516343	-0.0492149	0.024	0.032	1	Gm13212	0
0.0517179	0.00997026	0.001	0.001	1	Cd79a	0
0.0517755	-0.0309557	0	0.002	1	Nkapl	0
0.0517939	-0.0555411	0.002	0.007	1	Ddc	0
0.0518017	-0.0314009	0.004	0.006	1	Spink1	0
0.051967	-0.0244608	0.005	0.008	1	Gm26910	0
0.0520748	-0.000130989	0.003	0.003	1	Slc24a3	0
0.052138	0.0125727	0.005	0.004	1	Tdrd7	0
0.0521511	-0.0990599	0.191	0.215	1	Pde3b	0
0.052167	0.0709706	0.507	0.481	1	Rpl13	0
0.0521801	0.146232	0.11	0.08	1	Rnase4	0
0.0522593	0.0196223	0.014	0.006	1	Fam217b	0
0.0524867	0.00348275	0.007	0.009	1	Prg4	0
0.0525927	0.0251328	0.003	0.002	1	Rep15	0
0.0527229	0.0730738	0.3	0.276	1	Gmnn	0
0.0528746	0.00752158	0.013	0.021	1	Prss3	0
0.0529386	-0.00341146	0.017	0.021	1	Fbxw10	0
0.0529733	0.0899233	0.475	0.448	1	Gimap3	0
0.0529946	0.0591502	0.5	0.476	1	Rpl22l1	0
0.053273	-0.0397828	0.003	0.007	1	Maml3	0
0.0532756	-0.0161505	0.018	0.025	1	Dhrs3	0
0.053375	-0.0881428	0.218	0.24	1	Pik3r5	0
0.0534018	-0.00505341	0.008	0.01	1	Gm10521	0
0.0534368	-0.015868	0.017	0.02	1	Btbd11	0
0.0535121	-0.0156621	0.03	0.035	1	Usp46	0
0.0536442	0.0338816	0.006	0.004	1	Gm27162	0
0.0537549	0.0445591	0.221	0.194	1	Dctpp1	0
0.0539036	0.0284981	0.099	0.096	1	Cxcr5	0
0.0540148	-0.00438338	0.03	0.019	1	Gm10941	0
0.0541153	-0.0934658	0.223	0.248	1	Gbp9	0
0.0545542	0.0393124	0.003	0.001	1	Cfap77	0
0.0546418	0.076602	0.398	0.389	1	H2afz	0
0.0546446	0.0705619	0.267	0.242	1	Cd2	0
0.0546884	0.00616822	0.005	0.005	1	Dnajc6	0
0.0548449	0.0226901	0.005	0.003	1	A630014C17Rik	0
0.0552252	0.00436433	0.102	0.08	1	Nrgn	0
0.0558751	-0.0195181	0.023	0.025	1	Cdkl3	0
0.0560203	-0.0101438	0.044	0.043	1	Gm15880	0
0.0560427	0.025731	0.068	0.068	1	Gm9889	0
0.0561547	-0.0350975	0.002	0.004	1	Vwa3b	0
0.0562332	-0.00751514	0.001	0.002	1	Cables1	0
0.056413	-0.00980268	0.003	0.003	1	Pde6a	0
0.056413	0.0145753	0.034	0.032	1	Plcb3	0
0.0564468	0.0537413	0.005	0.002	1	Gm12089	0
0.0564609	-0.00651716	0.02	0.013	1	Lamc2	0
0.0564947	-0.0584836	0.009	0.016	1	Whrn	0
0.0565172	0.0606562	0.018	0.015	1	Stxbp1	0
0.056944	0.0021489	0.007	0.007	1	Gm16069	0
0.056978	0.0113745	0.42	0.397	1	Cenpe	0
0.0570859	0.0515977	0.128	0.114	1	Gbp5	0
0.0571769	-0.00704404	0.014	0.018	1	Amica1	0
0.057325	0.0271616	0.004	0.003	1	1810012K16Rik	0
0.0574505	-0.00425008	0.021	0.015	1	Rbpms2	0
0.0575906	-0.00053149	0.001	0.001	1	Gm10643	0
0.0576737	0.00879994	0.005	0.003	1	Ascl4	0
0.057774	0.0364563	0.019	0.014	1	Fbf1	0
0.0578516	-0.00504009	0.015	0.017	1	Gm9887	0
0.0578573	-0.067664	0	0.005	1	1810019N24Rik	0
0.0579608	-0.000386597	0.005	0.007	1	Tmed6	0
0.0580991	-0.0173499	0.002	0.004	1	Ly6g	0
0.0581452	0.0391307	0.344	0.325	1	Tle4	0
0.0581798	0.000815786	0.053	0.032	1	Slc17a6	0
0.0582434	-0.0217999	0.089	0.079	1	Greb1l	0
0.0585415	-0.0360327	0.002	0.005	1	Oas2	0
0.0586141	0.00920762	0.025	0.025	1	Zfp763	0
0.0587886	-0.000891434	0.256	0.234	1	Ncapd2	0
0.0589693	-0.0381668	0.01	0.013	1	Zfp946	0
0.0592266	0.0399195	0.201	0.196	1	Sdf4	0
0.0593674	0.00447474	0.02	0.023	1	Usp11	0
0.0593791	-0.0149719	0.021	0.027	1	Cnrip1	0
0.0594467	-0.00331504	0.023	0.026	1	Iqcb1	0
0.0596232	0.0307538	0.01	0.008	1	H2-Eb1	0
0.0597028	0.0221703	0.103	0.089	1	1700027F09Rik	0
0.0597028	-0.0206272	0.086	0.078	1	Nap1l5	0
0.0597323	0.0132144	0.007	0.007	1	P2ry1	0
0.0598267	0.0300189	0.224	0.211	1	Zfpm1	0
0.0600783	0.0274853	0.019	0.016	1	Ndst2	0
0.0600931	0.0324144	0.105	0.104	1	Dtl	0
0.0601198	0.0623404	0.009	0.005	1	Col11a2	0
0.0603396	-0.00784952	0.138	0.143	1	Jade1	0
0.0603485	0.0165862	0.044	0.038	1	Pdlim4	0
0.0605869	-0.0154658	0.172	0.178	1	Cd55	0
0.0605959	0.0482434	0.103	0.094	1	Kat6b	0
0.0606855	-0.034243	0.012	0.014	1	Zfp882	0
0.0606885	0.000766332	0.002	0.002	1	Ly6k	0
0.0607423	0.0473703	0.125	0.131	1	Chchd10	0
0.0607662	0.0126439	0.024	0.023	1	4932422M17Rik	0
0.0607812	0.0413851	0.019	0.018	1	Slc16a5	0
0.0608022	-0.0210757	0	0.001	1	Rbm24	0
0.060886	-0.0631473	0.005	0.008	1	Gm37068	0
0.060982	-0.0907808	0.319	0.369	1	Cd9	0
0.061039	0.128073	0.338	0.293	1	Lpar6	0
0.0615817	0.00190102	0.013	0.013	1	Rita1	0
0.0615877	-0.0549011	0.015	0.024	1	Zfp119a	0
0.061615	0.0161728	0.055	0.06	1	Ankrd26	0
0.0618514	-0.0421438	0.01	0.017	1	Irf6	0
0.0618909	0.0996395	0.017	0.008	1	Per3	0
0.0619608	-0.0261322	0.018	0.021	1	Fv1	0
0.0620826	0.0558418	0.015	0.012	1	Gm10392	0
0.0621679	-0.0953961	0.377	0.403	1	Vgll4	0
0.0624428	-0.0511973	0.009	0.01	1	Gm26773	0
0.062449	-0.0116398	0.123	0.124	1	St8sia6	0
0.0625041	-0.0271596	0.015	0.018	1	Tshz2	0
0.0625041	0.0205754	0.027	0.028	1	Swap70	0
0.062596	-0.038692	0.245	0.271	1	Tcp11l2	0
0.0628325	-0.00040131	0.005	0.008	1	Tmem204	0
0.063076	0.0540305	0.006	0.003	1	Gca	0
0.0631933	0.0195789	0.005	0.004	1	Sst	0
0.0633047	0.0251742	0.268	0.247	1	Mcm2	0
0.0633418	0.011299	0.004	0.002	1	2600014E21Rik	0
0.0633697	0.00712144	0.001	0.002	1	Adamts14	0
0.0637206	0.074586	0.26	0.246	1	Parp4	0
0.0639825	0.000967735	0.127	0.112	1	Gda	0
0.0644711	-0.0487341	0.007	0.016	1	Rasgef1a	0
0.0645089	-0.0461497	0.005	0.011	1	Tceanc	0
0.0645907	-0.0874844	0.322	0.35	1	Ifi47	0
0.0645969	0.00894034	0.021	0.016	1	Rwdd3	0
0.0646442	-0.0272912	0.008	0.015	1	Hk1os	0
0.0646473	-0.0382974	0.055	0.047	1	Lgals7	0
0.0647229	-0.0406898	0.019	0.021	1	Padi4	0
0.064805	-0.136883	0.339	0.372	1	1600014C10Rik	0
0.0648523	-0.111696	0.214	0.263	1	Etv6	0
0.0649692	0.0185197	0.001	0	1	Gm14377	0
0.0650199	-0.0967779	0.013	0.023	1	Platr17	0
0.0650357	-0.0819648	0.335	0.382	1	Pde4b	0
0.0653369	0.0387601	0.017	0.015	1	1700040L02Rik	0
0.065356	-0.0411969	0.012	0.014	1	Gdpd1	0
0.065426	-0.0349008	0.018	0.023	1	Nedd4l	0
0.0654323	-0.0342553	0.005	0.008	1	Frmd4a	0
0.0657479	-0.0159246	0.001	0.005	1	Cib2	0
0.0657766	-0.0517397	0.1	0.093	1	Myb	0
0.0658341	-0.0133061	0.007	0.009	1	A930007I19Rik	0
0.0658661	0.00350974	0.015	0.015	1	Gprasp2	0
0.0660422	-0.156927	0.172	0.231	1	Ranbp10	0
0.0661673	-0.0577404	0.025	0.033	1	Crip2	0
0.0662637	0.0593649	0.015	0.009	1	Gm7967	0
0.0663699	0.0668777	0.014	0.01	1	Gcg	0
0.0665793	0.0224041	0.093	0.086	1	Dgat1	0
0.0668217	-0.0144708	0.009	0.012	1	Cerk	0
0.0668703	-0.00813656	0.02	0.022	1	Gm26617	0
0.0669092	0.0516837	0.218	0.212	1	Ptger4	0
0.0669578	-0.0444266	0.005	0.01	1	Cldn10	0
0.0671233	-0.00270563	0.001	0.001	1	Ppp4r4	0
0.0671298	0.00279377	0.003	0.003	1	Lrfn1	0
0.0671753	-0.136613	0.378	0.417	1	Gpr183	0
0.067185	-0.0954388	0.543	0.566	1	Stk38	0
0.0671915	0.0266435	0.064	0.061	1	Cyp2s1	0
0.0674847	0.0619547	0.341	0.329	1	Gpcpd1	0
0.0675467	0.0294676	0.005	0.004	1	Gpat2	0
0.0675761	0.00843606	0.023	0.021	1	Osgin1	0
0.0676055	-0.0414157	0.002	0.005	1	Gzmc	0
0.0676316	-0.032151	0.01	0.009	1	Cuzd1	0
0.0677036	-0.0490675	0.221	0.236	1	Frat2	0
0.0677101	-0.0665899	0.117	0.124	1	Gzmk	0
0.0679198	-0.0102405	0.04	0.038	1	C1qc	0
0.0682814	-0.0107957	0	0.002	1	Cadm4	0
0.0683078	0.0155488	0.037	0.038	1	Ccdc141	0
0.068321	0.0319394	0.032	0.032	1	Zfp3	0
0.0684298	0.0415031	0.036	0.029	1	Ecm1	0
0.0685851	0.027186	0.008	0.004	1	Comp	0
0.0686049	0.0633777	0.354	0.336	1	Tyms	0
0.0687175	-0.0332257	0.014	0.019	1	Rilpl1	0
0.0687904	-0.126551	0.162	0.211	1	Tnfsf11	0
0.0688401	-0.0233433	0.021	0.025	1	Cdk5r1	0
0.0690094	0.023347	0.006	0.005	1	Dnajc28	0
0.0690294	-0.0256344	0.001	0.002	1	Aph1c	0
0.0690826	0.0473221	0.179	0.169	1	Kcnq1ot1	0
0.0691358	-0.0108838	0.007	0.008	1	Fam212b	0
0.0691458	0.0578148	0.044	0.036	1	E130102H24Rik	0
0.0692624	0.0848646	0.359	0.344	1	Top2a	0
0.0692957	0.00141912	0.058	0.035	1	Klrg1	0
0.0693091	0.0387781	0.023	0.022	1	Gm19261	0
0.0695161	-0.0222774	0.111	0.117	1	Gpr18	0
0.0695362	-0.0631383	0.012	0.019	1	Rbm12b2	0
0.0695964	-0.000994735	0.022	0.027	1	Plek	0
0.0698579	-0.0341765	0.025	0.029	1	Carf	0
0.0699082	-0.0427819	0.002	0.005	1	Basp1	0
0.0700057	0.0348539	0.032	0.025	1	Amer1	0
0.0700259	-0.0682542	0.01	0.019	1	Wrb	0
0.0701875	-0.173302	0	0.009	1	Ccr10	0
0.0701976	-0.0327422	0.015	0.019	1	Zfp709	0
0.070265	-0.0528664	0.319	0.366	1	H2afv	0
0.0702718	-0.07314	0.142	0.15	1	Sell	0
0.0702886	-0.0634289	0.005	0.013	1	Ctxn1	0
0.0704102	-0.000689113	0	0.001	1	Ccdc80	0
0.0704812	-0.0629901	0.08	0.103	1	Zbtb4	0
0.0705658	-0.0421069	0	0.002	1	Gm2564	0
0.0708913	0.0159787	0.005	0.002	1	Gm43949	0
0.0710069	-0.00932887	0.002	0.005	1	Setbp1	0
0.0711397	-0.0451109	0.007	0.012	1	2510009E07Rik	0
0.0711806	-0.0246515	0.128	0.132	1	Matk	0
0.0715462	0.00398737	0.01	0.01	1	Tmem86a	0
0.0718205	-0.0496594	0.001	0.004	1	RP24-330M21.1	0
0.0720818	0.0138013	0.026	0.019	1	Gpr55	0
0.0720887	-0.0351862	0.025	0.023	1	Utf1	0
0.0722853	0.0577352	0.185	0.169	1	Hist1h1d	0
0.072344	0.073822	0.034	0.023	1	Stx1a	0
0.0726104	-0.0172678	0.007	0.012	1	A830010M20Rik	0
0.0726104	0.0200071	0.027	0.026	1	Adamts6	0
0.0727387	-0.0110249	0.015	0.017	1	C330013E15Rik	0
0.0727387	0.0464327	0.42	0.398	1	Uhrf1	0
0.0728151	-0.0926087	0.01	0.021	1	Xlr3b	0
0.0730377	-0.0126339	0.332	0.314	1	Hist1h2ak	0
0.0731875	-0.0291037	0.006	0.012	1	Tmem86b	0
0.0734005	-0.0427595	0.004	0.012	1	Cdkn2b	0
0.0734564	-0.0666392	0.011	0.018	1	Tcf4	0
0.0736736	0.0366049	0.013	0.008	1	RP23-428N8.3	0
0.0738596	0.0187816	0.039	0.023	1	Klrc1	0
0.0739686	-0.0308118	0.004	0.004	1	Pyy	0
0.0742187	-0.0536125	0.005	0.011	1	Gm10827	0
0.0742576	-0.0203661	0.001	0.002	1	9130008F23Rik	0
0.0743741	-0.0796629	0.304	0.337	1	Tpm4	0
0.0744943	-0.0172108	0.003	0.006	1	Gm568	0
0.0744979	0.0242387	0.008	0.005	1	5930430L01Rik	0
0.0745651	-0.129448	0.25	0.291	1	Gramd3	0
0.0748169	0.0303168	0.003	0.001	1	Hcn3	0
0.0748737	0.00189835	0.003	0.002	1	Amy2a5	0
0.0751655	0.0319789	0.005	0.005	1	Epb41l1	0
0.0751869	0.0188154	0.032	0.028	1	Trio	0
0.0755298	-0.000260811	0.015	0.01	1	Prph	0
0.0756122	0.0253075	0.009	0.009	1	Snn	0
0.0756588	0.0761226	0.009	0.003	1	4930553M12Rik	0
0.0757305	0.00316979	0.016	0.021	1	Tacc2	0
0.0758884	0.0650648	0.016	0.012	1	Ppp1r14c	0
0.0760034	0.00643369	0.015	0.008	1	Serpina3i	0
0.0762555	-0.0134222	0.021	0.024	1	Prr5l	0
0.0765952	0.0247162	0.03	0.029	1	1810062O18Rik	0
0.0769469	-0.00254804	0.001	0.001	1	Gm28497	0
0.0770524	-0.021399	0.003	0.005	1	Mfsd2b	0
0.0772271	-0.0333806	0.004	0.005	1	Avil	0
0.0772781	0.068411	0.059	0.043	1	Ifit1bl1	0
0.0773146	-0.0169823	0.005	0.006	1	Gm9885	0
0.0777313	0.10446	0.358	0.324	1	Gm26917	0
0.0778193	-0.0483474	0.041	0.047	1	Car2	0
0.0778633	-0.0102622	0	0.001	1	Pcsk1	0
0.0779734	-0.01174	0.071	0.08	1	Hist2h2ac	0
0.0780175	0.000957425	0.027	0.014	1	Fam110c	0
0.0780322	-0.0817439	0.032	0.036	1	Smtn	0
0.078091	-0.0475139	0.002	0.007	1	Prdm9	0
0.0784963	-0.0100083	0.025	0.027	1	Gm20481	0
0.0789331	0.0825065	0.323	0.309	1	Ccnd2	0
0.0789776	-0.000718161	0.009	0.011	1	Gpr83	0
0.0791038	0.0409578	0.015	0.009	1	Amy1	0
0.0791633	-0.106088	0.499	0.53	1	S1pr4	0
0.0793271	-0.0121571	0.028	0.017	1	Dyrk3	0
0.079342	0.0238245	0.22	0.212	1	Foxp4	0
0.0794053	0.0189572	0.015	0.015	1	A230072E10Rik	0
0.0795135	-0.0506847	0.02	0.028	1	Crtam	0
0.0797002	-0.038846	0.039	0.048	1	Ms4a4c	0
0.0801349	0.00837277	0.064	0.067	1	Marcksl1	0
0.0803303	-0.0107953	0.01	0.015	1	Gcnt1	0
0.0804696	-0.00362635	0.025	0.027	1	Zfp420	0
0.0805941	0.0152269	0.008	0.007	1	Galc	0
0.0806847	0.0218102	0.003	0.002	1	Efcab9	0
0.080798	0.016729	0.204	0.201	1	Nin	0
0.0811616	-0.00332266	0.091	0.074	1	Tff1	0
0.0813059	-0.0456494	0.023	0.017	1	Wdr95	0
0.0813705	-0.0195149	0.017	0.028	1	Ces2c	0
0.0815303	-0.0302593	0.014	0.02	1	Ino80dos	0
0.0816141	-0.0104514	0.018	0.025	1	Elmod2	0
0.0817247	0.00106959	0.209	0.2	1	Cdca7	0
0.0817629	0.0230416	0.003	0.002	1	Arhgef33	0
0.0819998	0.0236049	0.025	0.025	1	Serpinb1a	0
0.0821453	-0.183422	0.395	0.412	1	Cd69	0
0.0827834	-0.00260616	0.043	0.048	1	Phlpp1	0
0.0828219	0.00287305	0.003	0.003	1	Col9a3	0
0.0828605	-0.0205603	0.023	0.027	1	Zfp658	0
0.0829918	0.0019379	0.008	0.007	1	Tff2	0
0.0829995	-0.0181016	0.015	0.023	1	2310015A10Rik	0
0.0830381	-0.00268105	0.001	0.001	1	RP23-272F2.2	0
0.0832936	-0.0426337	0.015	0.022	1	Cd22	0
0.0834487	0.137306	0.025	0.012	1	Klrk1	0
0.0834487	-0.0015575	0.006	0.005	1	Adgrg3	0
0.0835496	0.040856	0.008	0.005	1	Muc6	0
0.0836079	0.0202862	0.025	0.023	1	BC068281	0
0.0836274	0.00883172	0.21	0.205	1	Rgs3	0
0.0838063	-0.0846506	0.006	0.016	1	Xlr	0
0.0840481	-0.0748386	0.081	0.067	1	Lif	0
0.084216	0.00368386	0.007	0.007	1	Agrn	0
0.0843412	-0.0814874	0.378	0.398	1	Xist	0
0.084353	0.00280908	0.015	0.018	1	Ncald	0
0.0846902	-0.0394066	0.012	0.024	1	Pdzrn3	0
0.0849694	0.0133922	0.055	0.05	1	Mob3b	0
0.0851349	-0.0671951	0.548	0.561	1	Rps10	0
0.0853046	0.0113149	0.064	0.064	1	Gm15441	0
0.0857401	0.00120444	0.006	0.003	1	Tmc3	0
0.0858592	-0.00998742	0.029	0.017	1	S1pr5	0
0.0858671	-0.0104494	0.015	0.016	1	Zfp119b	0
0.0859028	0.0646817	0.396	0.38	1	Mki67	0
0.0859307	0.00196443	0.003	0.003	1	Coch	0
0.0863447	0.0262957	0.002	0.001	1	A230083N12Rik	0
0.0865724	0.100031	0.017	0.008	1	4930486L24Rik	0
0.0865924	-0.036563	0.005	0.005	1	Gm43064	0
0.0868005	-0.00330672	0.038	0.037	1	A930029G22Rik	0
0.0873467	-0.0723493	0.015	0.021	1	2610035D17Rik	0
0.0874152	-0.1598	0.37	0.396	1	Ifngr1	0
0.0874354	-0.0705703	0	0.005	1	Rsad2	0
0.0874515	-0.0171005	0.046	0.042	1	Als2cl	0
0.0874515	0.0075242	0.003	0.003	1	Cybrd1	0
0.0875281	0.0457363	0.267	0.255	1	Baz2a	0
0.0877259	-0.0281031	0.003	0.005	1	Akap7	0
0.0877825	0.0707933	0.511	0.498	1	Smpdl3a	0
0.0878108	-0.0118967	0.165	0.164	1	Vav3	0
0.0880496	0.0360092	0.006	0.004	1	Sarm1	0
0.0884353	0.105166	0.61	0.569	1	Zfp36l2	0
0.0885045	0.0333172	0.009	0.007	1	Irak3	0
0.0887367	-0.0718522	0.025	0.041	1	Cnksr3	0
0.0889531	-0.0857204	0.021	0.036	1	Magi3	0
0.0897404	0.0147567	0.009	0.007	1	Dip2c	0
0.0899464	-0.0103382	0.002	0.002	1	Khdrbs3	0
0.0899794	-0.0502443	0.323	0.343	1	Zcchc11	0
0.0900949	-0.0211548	0.028	0.035	1	Cxcl10	0
0.0900949	-0.0714439	0.484	0.512	1	Tcf7	0
0.0901362	-0.0440903	0.023	0.032	1	Mgarp	0
0.090194	-0.0669813	0	0.004	1	1700034H15Rik	0
0.0903429	-0.0712144	0.005	0.013	1	Cask	0
0.0903801	-0.0185186	0.009	0.015	1	Mttp	0
0.0904961	0.135516	0.023	0.015	1	Nr1d1	0
0.0907449	-0.0456468	0.292	0.33	1	Mxd4	0
0.0908156	0.00333804	0.109	0.091	1	Cacnb4	0
0.0908446	0.0343193	0.222	0.216	1	Pcna	0
0.0909985	-0.0276152	0.027	0.031	1	Frmd6	0
0.0917585	-0.0338232	0.013	0.016	1	Raver2	0
0.0919304	-0.010481	0.004	0.004	1	Il11ra1	0
0.0921026	-0.0810592	0.325	0.359	1	Efhd2	0
0.0926713	-0.0168271	0.024	0.032	1	Matn2	0
0.0926882	-0.0584651	0.434	0.464	1	Itpkb	0
0.0929715	0.118746	0.008	0	1	Rab6b	0
0.0930732	0.0889124	0.006	0.001	1	4921511C10Rik	0
0.0932258	-0.0324827	0.016	0.021	1	Gdap10	0
0.0933107	-0.0681274	0.006	0.01	1	Itga9	0
0.0933574	-0.104578	0.202	0.24	1	Ldlrap1	0
0.0936595	0.000417258	0.08	0.089	1	Unc93b1	0
0.0937191	-0.00367954	0.013	0.015	1	Adh1	0
0.0938129	0.0140635	0.002	0.001	1	Spata7	0
0.0940391	-0.0184209	0.034	0.038	1	Ephb6	0
0.0940434	-0.0130486	0.003	0.004	1	Clcn2	0
0.0942915	0.0612963	0.45	0.417	1	Irf2bpl	0
0.0945273	-0.0318457	0.019	0.027	1	Zfp839	0
0.0946904	0.0714382	0.505	0.471	1	Rplp1	0
0.0950691	-0.0678028	0.431	0.471	1	Rps29	0
0.0959735	0.0763935	0.032	0.024	1	Lrrc75b	0
0.096056	-0.0652562	0.49	0.512	1	Prr13	0
0.0963084	0.0669365	0.271	0.266	1	Elmsan1	0
0.0963824	0.0349707	0.019	0.015	1	Tanc2	0
0.0967228	-0.0516924	0.226	0.269	1	P2ry10	0
0.0983906	0.0248701	0.004	0.002	1	Tcp11l1	0
0.0983995	-0.0230107	0.014	0.017	1	Tmem240	0
0.09871	0.0779422	0.506	0.485	1	Btg2	0
0.0987233	-0.164355	0.028	0.032	1	Ifitm3	0
0.0990392	0.0757364	0.429	0.406	1	Il6ra	0
0.0990792	-0.0400345	0.009	0.016	1	Rasd1	0
0.0991862	-0.0180983	0.045	0.027	1	C1qa	0
0.0994898	0.00256891	0.021	0.019	1	Akr1c13	0
0.0995882	-0.0183735	0.083	0.069	1	Gzmb	0
0.0997762	0.0202995	0.025	0.021	1	Tnfrsf12a	0
0.0998031	0.0364627	0.261	0.249	1	Pdia6	0
0.099839	-0.0486931	0.052	0.067	1	Mtss1	0
0.100707	-0.0208892	0.019	0.024	1	Elmo3	0
0.100725	-0.0944869	0.328	0.351	1	Samhd1	0
0.100974	0.0465839	0.016	0.015	1	Ccno	0
0.101173	0.117927	0.245	0.207	1	Rara	0
0.101286	-0.0292845	0.002	0.005	1	Pygm	0
0.101336	-0.00241857	0.002	0.003	1	Cldn12	0
0.101409	-0.0649773	0.029	0.036	1	Coro2b	0
0.101527	0.0963642	0.039	0.026	1	Qsox2	0
0.101572	0.0553558	0.514	0.483	1	Ptprc	0
0.101845	-0.045622	0.325	0.351	1	Prkca	0
0.1021	-0.0589909	0.033	0.043	1	Oas1a	0
0.10216	-0.00302694	0.016	0.021	1	Ikzf4	0
0.102324	-0.0199143	0.226	0.195	1	S100a4	0
0.103012	-0.0562613	0.086	0.099	1	Neurl3	0
0.103173	-0.0156028	0.003	0.003	1	Gm15853	0
0.103504	-0.100806	0.262	0.3	1	Csrnp1	0
0.103578	0.00334504	0.006	0.005	1	4831440E17Rik	0
0.103943	-0.0465357	0.008	0.013	1	Cacna2d2	0
0.103953	0.059022	0.422	0.402	1	Cd96	0
0.104138	0.071131	0.423	0.393	1	Pag1	0
0.10417	0.0429901	0.045	0.046	1	Pogk	0
0.104639	-0.0728599	0.312	0.359	1	Trib2	0
0.1047	-0.00151001	0.078	0.083	1	Iigp1	0
0.105152	0.0250738	0.037	0.039	1	Akap12	0
0.10526	0.0189334	0.002	0.001	1	Gfpt2	0
0.105522	-0.0205083	0.111	0.092	1	BC100451	0
0.105555	-0.0656105	0.365	0.408	1	Mif4gd	0
0.105728	-0.0314123	0.004	0.006	1	Dnah17	0
0.105935	-0.11977	0.308	0.353	1	Hist1h1e	0
0.105944	0.0522168	0.411	0.393	1	Ctsd	0
0.10601	-0.0475973	0.246	0.278	1	Pyhin1	0
0.106024	0.0568044	0.113	0.107	1	Cyfip1	0
0.106033	-0.0256203	0.009	0.013	1	Stxbp4	0
0.106434	0.113188	0.061	0.043	1	B3gnt5	0
0.106594	-0.0236581	0.002	0.004	1	Ryr2	0
0.106892	0.0518497	0.287	0.287	1	1110034G24Rik	0
0.107751	0.050301	0.018	0.014	1	Snhg9	0
0.108252	0.0167097	0.061	0.058	1	Ciart	0
0.108281	-0.0371068	0.011	0.017	1	Zfp365	0
0.108338	-0.0236242	0.017	0.02	1	Zfat	0
0.108827	-0.0517548	0.02	0.028	1	Gm17509	0
0.109139	0.0206082	0.03	0.03	1	Cmtr2	0
0.109506	-0.0729835	0.004	0.006	1	0610031O16Rik	0
0.109554	0.023653	0.061	0.055	1	Klf4	0
0.109863	-0.00785257	0.001	0.002	1	Nhsl1	0
0.110236	0.0550657	0.143	0.135	1	Cst7	0
0.110318	-0.0346623	0.005	0.007	1	Nol4l	0
0.110799	-0.00258506	0.154	0.159	1	Trib1	0
0.110804	0.0689127	0.027	0.019	1	Gm12258	0
0.110921	-0.0112821	0.004	0.003	1	Ptprn	0
0.11097	0.00461811	0.05	0.055	1	Arrdc3	0
0.111209	-0.0112543	0.007	0.008	1	Klhl35	0
0.111409	0.0907971	0.426	0.405	1	Stmn1	0
0.111517	0.0998591	0.497	0.465	1	Kbtbd11	0
0.111889	-0.00904069	0.061	0.069	1	Rap2a	0
0.111948	0.00852063	0.028	0.035	1	Angptl2	0
0.112096	-0.0068075	0.018	0.013	1	Dlg2	0
0.112716	-0.0116754	0.012	0.008	1	Iapp	0
0.11277	0.0113544	0.001	0.001	1	2610204G07Rik	0
0.112884	-0.0397027	0.001	0.003	1	Pstpip2	0
0.113013	0.0236733	0.015	0.015	1	Gm28529	0
0.113201	0.0574662	0.004	0.001	1	Bend6	0
0.113627	-0.0129349	0.005	0.007	1	Gm16712	0
0.114284	-0.047354	0.015	0.018	1	C030034L19Rik	0
0.114504	-0.00461915	0.033	0.035	1	Zfp623	0
0.114614	-0.0558489	0.013	0.022	1	Sbf2	0
0.114809	0.0577371	0.031	0.02	1	D730003I15Rik	0
0.114889	0.0318841	0.267	0.247	1	Skil	0
0.114954	0.036376	0.085	0.064	1	Prdm1	0
0.115024	-0.0395322	0.028	0.017	1	Cd63	0
0.115582	-0.0604607	0.289	0.328	1	Arl6ip1	0
0.115587	-0.0143434	0.188	0.19	1	Ptpre	0
0.115718	0.0643289	0.039	0.028	1	Zfp39	0
0.11591	0.0100863	0.044	0.051	1	Itgb3	0
0.11597	0.0156118	0.044	0.042	1	Man1c1	0
0.116021	0.0297191	0.021	0.017	1	Zg16	0
0.116268	-0.0503604	0.498	0.519	1	Hmgb2	0
0.116618	0.0192287	0.003	0.002	1	Gm3411	0
0.116638	-0.10727	0.262	0.306	1	Phlda1	0
0.116973	0.0465565	0.02	0.016	1	Zfp605	0
0.117064	0.0231859	0.171	0.154	1	Fabp5	0
0.117676	0.0541461	0.327	0.31	1	Cyth4	0
0.118531	0.0454041	0.392	0.371	1	Ccdc88c	0
0.118824	-0.0393026	0.023	0.034	1	Sh3rf2	0
0.119442	0.050558	0.005	0.002	1	Hmga2	0
0.119473	0.00744979	0.003	0.003	1	Kctd12b	0
0.119499	0.0664986	0.027	0.017	1	Plekhm3	0
0.120084	0.0367231	0.071	0.074	1	Irf4	0
0.120333	-0.0283072	0.017	0.018	1	Qrfp	0
0.120562	0.0803561	0.01	0.006	1	Epha3	0
0.120749	-0.0252114	0.051	0.034	1	Rnf208	0
0.122289	-0.065266	0.208	0.241	1	Syt11	0
0.122446	-5.25285e-05	0.013	0.013	1	Zfp85	0
0.122985	-0.00669511	0.014	0.015	1	Mnda	0
0.123223	-0.0177123	0.042	0.051	1	Mir155hg	0
0.123228	0.00588451	0.112	0.118	1	Abcb1a	0
0.123228	-0.0348933	0.004	0.006	1	Pik3ap1	0
0.123307	0.0383039	0.158	0.155	1	Sdhaf1	0
0.123615	0.0244574	0.025	0.021	1	Rnf130	0
0.123891	0.0321397	0.021	0.016	1	Nacc2	0
0.124024	0.00498611	0.113	0.125	1	Itm2a	0
0.124135	-0.0113139	0.019	0.023	1	Rbbp9	0
0.124237	0.0437669	0.291	0.274	1	Dnajc9	0
0.124247	-0.0162953	0.011	0.015	1	Zbtb39	0
0.124279	0.0103115	0.031	0.033	1	Rnase1	0
0.124487	-0.0913397	0.415	0.442	1	Tob1	0
0.12492	-0.022576	0.005	0.008	1	Gm8281	0
0.125059	0.000205521	0.208	0.195	1	1500009L16Rik	0
0.12515	-0.0882467	0.327	0.354	1	Icos	0
0.12522	0.0988964	0.069	0.058	1	Cpne7	0
0.126166	0.0365496	0.036	0.029	1	Serpina3f	0
0.126338	-0.0330603	0.385	0.401	1	Vps37b	0
0.127096	0.0607101	0.399	0.39	1	Hnrnpab	0
0.127497	0.00799481	0.006	0.006	1	Kirrel3os	0
0.127916	0.00289659	0.005	0.004	1	Ndnf	0
0.12796	0.013811	0.033	0.028	1	Ccr8	0
0.128151	0.0664965	0.005	0.002	1	Celsr2	0
0.128326	-0.0606066	0.221	0.246	1	Srgn	0
0.128413	0.0685791	0.592	0.576	1	Pde7a	0
0.129257	-0.0526586	0	0.003	1	Gm31266	0
0.129598	0.13158	0.045	0.028	1	Actn2	0
0.130232	0.00810245	0.033	0.035	1	Tgtp1	0
0.130315	0.041688	0.301	0.304	1	Nedd9	0
0.130503	0.0160563	0.418	0.4	1	Cks1b	0
0.130625	-0.047954	0.001	0.003	1	4930426I24Rik	0
0.131357	0.0530948	0.423	0.411	1	Mif	0
0.131669	-0.0596005	0.002	0.005	1	Ccnb1ip1	0
0.131993	-0.00969182	0.008	0.01	1	Zc2hc1a	0
0.132054	-0.0239673	0.314	0.302	1	Knstrn	0
0.132199	0.00524361	0.004	0.002	1	Scn11a	0
0.132334	0.0398926	0.402	0.376	1	Gm2a	0
0.132457	0.0183852	0.031	0.029	1	Alg11	0
0.132552	0.0445739	0.003	0.001	1	RP24-445D7.2	0
0.132714	-0.0507749	0.104	0.123	1	Irgc1	0
0.132832	0.067906	0.383	0.359	1	Hist1h1c	0
0.132956	0.00275715	0.016	0.018	1	Cass4	0
0.133338	0.000392724	0.062	0.063	1	1700029J03Rik	0
0.134478	0.0526754	0.019	0.015	1	Gm20605	0
0.134563	0.0364711	0.033	0.03	1	Gm4955	0
0.134603	-0.0239157	0.092	0.102	1	L1cam	0
0.134898	0.0345329	0.051	0.048	1	Cacnb1	0
0.135353	0.0185	0.002	0	1	Gm29994	0
0.135433	0.00690634	0.005	0.007	1	Gapdhs	0
0.135455	-0.00897511	0.028	0.026	1	Gpr25	0
0.135655	0.00910386	0.028	0.028	1	Acvr1b	0
0.135878	0.00425698	0.004	0.003	1	Adrb1	0
0.136386	0.0430872	0.005	0.004	1	Gm12167	0
0.136427	-0.0107769	0.035	0.04	1	Gbp6.1	0
0.136621	0.0392366	0.036	0.027	1	Kctd12	0
0.136673	0.0711214	0.006	0.003	1	Pkd1l3	0
0.136828	0.000128023	0.019	0.019	1	Spag1	0
0.136885	-0.0562419	0.009	0.018	1	Zfp438	0
0.136977	-0.000464294	0.002	0.002	1	5033417F24Rik	0
0.137052	-0.138724	0.055	0.076	1	Itga7	0
0.138802	0.000709943	0.016	0.018	1	Trpc1	0
0.139075	0.00033366	0.023	0.031	1	Cd83	0
0.13971	0.0699103	0.067	0.053	1	Ntrk3	0
0.140927	0.043812	0.023	0.021	1	Gm10518	0
0.141398	0.131721	0.097	0.07	1	Fam46a	0
0.14141	-0.0424567	0	0.002	1	Pnma1	0
0.141457	-0.0824627	0.505	0.524	1	Ubc	0
0.141799	0.0481974	0.02	0.015	1	Gm26778	0
0.142899	-0.0397946	0.018	0.025	1	Agl	0
0.143583	0.0657286	0.553	0.52	1	Rps24	0
0.143607	0.132385	0.022	0.011	1	1810011H11Rik	0
0.143828	-0.0125599	0.013	0.015	1	Noxred1	0
0.144013	0.0209908	0.003	0.002	1	Peli3	0
0.144719	-0.0418692	0	0.002	1	Neurog2	0
0.144857	-0.0416229	0.018	0.032	1	Fam20a	0
0.145001	0.0296326	0.21	0.201	1	Ramp1	0
0.145542	-0.0650456	0.019	0.032	1	Hic1	0
0.145891	0.072114	0.007	0.003	1	Gm20342	0
0.14609	0.0165966	0.009	0.009	1	Fggy	0
0.146344	-0.0976406	0.221	0.268	1	A630023P12Rik	0
0.146756	0.00995718	0.017	0.016	1	Zfp869	0
0.147411	-0.106933	0.182	0.235	1	Msi2	0
0.148087	0.015807	0.003	0.002	1	Gm26799	0
0.148307	0.067631	0.436	0.437	1	Sorl1	0
0.148943	0.00100911	0.073	0.058	1	Ccr1	0
0.149458	-0.0244827	0.004	0.007	1	Gm2974	0
0.150197	0.0500571	0.005	0.003	1	Gm26852	0
0.150641	-0.0011545	0.007	0.009	1	Gm15675	0
0.151502	0.0495456	0.644	0.602	1	Ms4a4b	0
0.151651	0.061437	0.23	0.227	1	Tuba1c	0
0.151707	0.0536245	0.349	0.321	1	Psme2	0
0.151881	0.0268765	0.025	0.02	1	Acvr2a	0
0.152068	0.0351525	0.187	0.181	1	Tiam1	0
0.152068	0.0959983	0.007	0.001	1	Ifit1bl2	0
0.152124	-0.0435823	0.374	0.403	1	Ankrd12	0
0.152136	-0.0776378	0.065	0.081	1	Grasp	0
0.152205	-0.0202272	0.006	0.004	1	Gm13481	0
0.152535	0.0549622	0.6	0.569	1	Rps16	0
0.152891	-0.0552859	0.001	0.004	1	Olfml3	0
0.153292	-0.034302	0.016	0.016	1	Gm26531	0
0.154208	-0.00482651	0.002	0.002	1	1700102P08Rik	0
0.154674	-0.0272019	0.146	0.16	1	Nr4a3	0
0.154926	0.00958366	0.047	0.037	1	Snx9	0
0.15523	0.161526	0.389	0.355	1	Dtx1	0
0.155749	0.0259509	0.052	0.05	1	Acss2	0
0.155844	0.015647	0.305	0.276	1	Ddit4	0
0.156435	-0.00366829	0.055	0.034	1	Havcr2	0
0.156804	-0.00421915	0.013	0.015	1	Gm26566	0
0.156906	-0.0025754	0.009	0.009	1	Hes5	0
0.157199	0.0845785	0.485	0.474	1	Sh3bgrl3	0
0.157743	0.0464422	0.338	0.312	1	D16Ertd472e	0
0.157928	0.0422699	0.18	0.179	1	Mdfic	0
0.158937	0.00124775	0.004	0.004	1	Gm17552	0
0.159123	-0.0633635	0.002	0.004	1	Fgf7	0
0.159342	0.0383351	0.014	0.008	1	Cited4	0
0.159497	0.0296052	0.003	0.002	1	Npas2	0
0.15982	-0.0292387	0.012	0.016	1	Zscan12	0
0.159924	0.101156	0.142	0.144	1	Nebl	0
0.160111	-0.126588	0.124	0.156	1	Pgap1	0
0.160312	0.0989292	0.034	0.02	1	Smox	0
0.160597	0.0432963	0.098	0.083	1	Vipr1	0
0.160896	-0.00929689	0.015	0.016	1	Sfmbt2	0
0.161286	-0.0233087	0.005	0.007	1	Arhgap27os2	0
0.161377	0.060473	0.009	0.006	1	Ptpdc1	0
0.162016	0.0314805	0.036	0.031	1	Padi2	0
0.162559	0.0592307	0.064	0.061	1	Zfp318	0
0.163235	-0.00472071	0.026	0.034	1	Xdh	0
0.163333	-0.019189	0.038	0.025	1	Klrc2	0
0.163576	-0.0972486	0.013	0.012	1	Hrh4	0
0.163879	0.00610105	0.042	0.026	1	Ccr3	0
0.163906	-0.0216498	0.004	0.007	1	Zfp708	0
0.164103	0.0329749	0.401	0.388	1	Txn1	0
0.164235	0.021328	0.334	0.325	1	Tcf19	0
0.164315	0.0165297	0.064	0.065	1	Eif4e3	0
0.164585	0.0176833	0.004	0.003	1	Kctd21	0
0.165022	-0.0991958	0.117	0.172	1	Dck	0
0.165559	-0.0126909	0.002	0.003	1	Gm17122	0
0.166031	0.0736875	0.537	0.503	1	Cd40lg	0
0.16649	-0.00697386	0.076	0.065	1	Il1rn	0
0.166597	-0.0162633	0.118	0.124	1	Trps1	0
0.166657	-0.0494159	0.012	0.021	1	Gm13546	0
0.167198	-0.0528898	0.01	0.017	1	Gm16638	0
0.167292	-0.0627763	0.298	0.331	1	Siah2	0
0.167432	-0.0460622	0.407	0.419	1	Gm8369	0
0.169247	-0.0322668	0	0.003	1	Tmem35	0
0.169504	-0.0208438	0.14	0.125	1	Gm10552	0
0.169903	-0.0339351	0.404	0.435	1	Sntb1	0
0.170099	0.0396998	0.395	0.379	1	Gapdh	0
0.17054	0.0374311	0.011	0.006	1	Tle1	0
0.170982	-0.0593528	0.101	0.118	1	Taf4b	0
0.171909	-0.0115457	0.029	0.031	1	9930012K11Rik	0
0.171963	0.0658154	0.032	0.022	1	Zbtb49	0
0.172018	0.0249077	0.087	0.09	1	Cpd	0
0.17264	0.0904554	0.359	0.347	1	Glipr2	0
0.173093	-0.021759	0.029	0.035	1	2210011C24Rik	0
0.1731	0.0351517	0.387	0.365	1	Smco4	0
0.174049	-0.0956173	0.543	0.548	1	Rasa3	0
0.174663	-0.0915402	0.017	0.032	1	Bcorl1	0
0.175335	-0.0255432	0.015	0.019	1	Pard6b	0
0.176049	-0.0910512	0.049	0.071	1	Ift80	0
0.176077	0.0323082	0.045	0.044	1	Dtx4	0
0.17623	0.0179212	0.191	0.19	1	Gpr68	0
0.176746	0.00983685	0.2	0.204	1	Birc3	0
0.17685	-0.0385016	0.008	0.014	1	Tmem120b	0
0.177185	-0.0546733	0.419	0.438	1	Tpt1	0
0.17736	0.0612434	0.172	0.157	1	Eea1	0
0.17757	0.0184894	0.005	0.002	1	Arap3	0
0.177598	0.10413	0.043	0.031	1	Gm26732	0
0.177794	-0.0350939	0.002	0.006	1	Sema6d	0
0.178439	0.0586184	0.258	0.249	1	Dnmt1	0
0.178692	0.0122537	0.054	0.061	1	Twsg1	0
0.179769	-0.072481	0.335	0.374	1	Fam46c	0
0.179875	-0.0199971	0.115	0.126	1	Gnl3	0
0.181427	0.0460348	0.234	0.232	1	Gramd1b	0
0.181904	0.0633795	0.008	0.005	1	Pik3c2b	0
0.181947	-0.0315988	0	0.002	1	Gm26798	0
0.182803	-0.0393858	0.45	0.472	1	Gramd1a	0
0.182853	-0.0789402	0.305	0.343	1	Hmgn1	0
0.183168	0.0533971	0.336	0.292	1	Inpp4b	0
0.18456	0.0524694	0.291	0.276	1	Tnfsf8	0
0.185339	0.0642348	0.489	0.472	1	Bcl11b	0
0.185491	0.000380139	0.153	0.13	1	Pcdhga10	0
0.186004	0.0478962	0.01	0.016	1	Nr3c2	0
0.186229	-0.0519676	0.019	0.027	1	RP23-60P18.10	0
0.186454	-0.00991164	0.016	0.017	1	Zfp341	0
0.186606	-0.0279493	0.022	0.029	1	4930532G15Rik	0
0.186613	0.020048	0.064	0.06	1	Prss2	0
0.186795	-0.00302074	0.004	0.002	1	Apbb2	0
0.18694	-0.047738	0.131	0.15	1	Ptms	0
0.187049	0.0461208	0.529	0.5	1	Tpst2	0
0.187217	0.0137565	0.058	0.064	1	Cd38	0
0.187377	0.0257235	0.017	0.017	1	Il1rl1	0
0.187654	-0.0242495	0.001	0.003	1	Hspa1l	0
0.187734	-0.0180106	0.004	0.005	1	Pak1	0
0.188252	0.142424	0.031	0.016	1	Fktn	0
0.188932	0.0304917	0.227	0.217	1	Slamf1	0
0.189372	0.0123071	0.122	0.131	1	Cdk6	0
0.189614	-0.0635189	0.387	0.404	1	Hspa5	0
0.190158	0.0286157	0.025	0.021	1	Rorc	0
0.190298	0.00617446	0.003	0.003	1	Gm15013	0
0.19142	-9.08002e-05	0.032	0.025	1	Areg	0
0.19145	0.0206973	0.004	0.003	1	Gm37756	0
0.191561	-0.0190117	0	0.001	1	Cyp39a1	0
0.191664	0.0351397	0.026	0.022	1	Spef2	0
0.19219	0.0466249	0.007	0.005	1	Mmp25	0
0.192272	-0.0357897	0.015	0.019	1	9430060I03Rik	0
0.192443	0.0441977	0.054	0.047	1	Ust	0
0.192732	-0.0372823	0.046	0.059	1	Gm43352	0
0.192799	0.00801382	0.001	0.001	1	B230303O12Rik	0
0.193343	0.00184295	0.066	0.053	1	Nckap5	0
0.193417	0.00220166	0.069	0.056	1	Miat	0
[truncated: 22,001 more rows]
