# Supplementary material for: Both soluble and cell surface CD137 expressed by Foxp3+ CD4 T cells restrain autoimmune diabetes
Source: J Exp Med. 2026 Jul 7;223(8):e20252647. doi: 10.1084/jem.20252647 (PMC13340443; doi:10.1084/jem.20252647)
Supplement: Table S3 — shows CD8 T cell cluster marker genes. [file jem_20252647_tables3.xlsx]

## Sheet: CD8 cluster marker genes
p_val	avg_diff	pct.1	pct.2	p_val_adj	cluster	gene
4.49835e-130	4.04257	0.668	0.085	1.34951e-126	0	Igfbp4
0	3.07488	0.832	0.189	0	0	Lef1
3.08685e-282	2.99059	0.796	0.166	9.26054e-279	0	Sell
2.05392e-191	2.79832	0.868	0.368	6.16175e-188	0	Tmsb10
1.51074e-246	2.79193	0.706	0.156	4.53222e-243	0	Ccr7
1.34734e-60	2.30833	0.556	0.098	4.04202e-57	0	Dapl1
4.43769e-287	2.22634	0.873	0.302	1.33131e-283	0	Rps24
6.20375e-122	2.05665	0.659	0.321	1.86112e-118	0	Klf2
3.44795e-257	1.96761	0.849	0.308	1.03439e-253	0	Rps20
7.99067e-96	1.87294	0.606	0.265	2.3972e-92	0	Stat1
3.71337e-50	1.77316	0.545	0.108	1.11401e-46	0	Plaur
2.33325e-105	1.68036	0.594	0.259	6.99976e-102	0	Tsc22d3
9.22962e-70	1.65005	0.637	0.201	2.76889e-66	0	Dtx1
1.26565e-256	1.61946	0.851	0.304	3.79696e-253	0	Rps19
3.28304e-25	1.61068	0.473	0.26	9.84912e-22	0	Hspa1b
3.64291e-61	1.608	0.537	0.333	1.09287e-57	0	Ly6a
9.12005e-54	1.60087	0.581	0.169	2.73602e-50	0	Rgcc
2.60527e-135	1.59293	0.742	0.268	7.81581e-132	0	5730508B09Rik
1.29936e-223	1.53608	0.833	0.342	3.89807e-220	0	Rps8
4.17032e-249	1.49729	0.863	0.332	1.2511e-245	0	Rps29
7.49631e-199	1.49471	0.81	0.353	2.24889e-195	0	Rps27
1.69385e-236	1.47625	0.84	0.338	5.08154e-233	0	Rps16
1.09736e-199	1.45753	0.831	0.346	3.29208e-196	0	Rpl13
1.78124e-37	1.40746	0.513	0.323	5.34372e-34	0	Jun
2.60521e-224	1.36645	0.818	0.32	7.81563e-221	0	Rps4x
4.80398e-257	1.36633	0.848	0.324	1.44119e-253	0	Rps28
8.60978e-242	1.32332	0.853	0.348	2.58293e-238	0	Rps3a1
1.74066e-173	1.29432	0.781	0.361	5.22198e-170	0	Rplp1
1.02806e-23	1.25719	0.485	0.129	3.08419e-20	0	Pik3ip1
9.69983e-77	1.23388	0.67	0.217	2.90995e-73	0	Ramp1
2.7642e-192	1.21063	0.821	0.346	8.29261e-189	0	Rpl23
1.15673e-148	1.20879	0.778	0.377	3.47018e-145	0	Eef1a1
2.8279e-06	1.19426	0.39	0.073	0.0084837	0	Treml2
2.23819e-153	1.18693	0.768	0.37	6.71457e-150	0	Tpt1
1.50078e-118	1.1695	0.415	0.118	4.50235e-115	0	Plac8
4.71723e-211	1.16862	0.833	0.347	1.41517e-207	0	Rps27a
2.45072e-31	1.16689	0.546	0.241	7.35216e-28	0	Tgtp2
9.96866e-184	1.15933	0.796	0.345	2.9906e-180	0	Rps5
6.00034e-30	1.15439	0.55	0.33	1.8001e-26	0	Igtp
2.25444e-14	1.1535	0.454	0.116	6.76332e-11	0	Il6ra
6.50747e-186	1.14594	0.796	0.371	1.95224e-182	0	Rps10
1.94351e-194	1.14219	0.814	0.359	5.83054e-191	0	Rps9
1.73012e-214	1.13976	0.819	0.341	5.19035e-211	0	Rps7
3.29229e-38	1.12923	0.547	0.191	9.87686e-35	0	Sh3bp5
6.27402e-21	1.12669	0.489	0.323	1.88221e-17	0	Fos
7.80239e-147	1.11117	0.717	0.332	2.34072e-143	0	Npc2
6.27464e-124	1.10828	0.638	0.281	1.88239e-120	0	Satb1
4.22364e-161	1.09446	0.79	0.374	1.26709e-157	0	Rpl32
1.78689e-179	1.04831	0.778	0.35	5.36066e-176	0	Rpl12
5.58625e-171	1.03857	0.777	0.354	1.67588e-167	0	Eef1b2
2.99197e-155	1.01413	0.751	0.34	8.9759e-152	0	Rpl36a
1.03705e-07	1.00402	0.481	0.332	0.000311114	0	Gbp2
1.9486e-14	0.984437	0.442	0.242	5.84581e-11	0	Hspa1a
1.90646e-69	0.982483	0.644	0.285	5.71939e-66	0	S1pr1
1.02448e-51	0.971494	0.607	0.343	3.07344e-48	0	Txnip
1.22115e-95	0.962578	0.719	0.402	3.66345e-92	0	Rpsa
4.63944e-148	0.934525	0.768	0.377	1.39183e-144	0	Rps26
4.65935e-128	0.929871	0.766	0.372	1.39781e-124	0	Rps2
2.33067e-110	0.923874	0.691	0.369	6.992e-107	0	Rpl22l1
8.8507e-149	0.917258	0.75	0.358	2.65521e-145	0	Rps21
2.5562e-80	0.907746	0.557	0.288	7.66859e-77	0	Ccnd2
2.1004e-114	0.894727	0.746	0.385	6.30121e-111	0	Rps15a
4.99448e-82	0.88596	0.59	0.291	1.49834e-78	0	Rgs10
1.21677e-36	0.874651	0.608	0.3	3.65032e-33	0	Fam101b
1.2817e-34	0.859386	0.522	0.339	3.84511e-31	0	Irf1
6.52206e-58	0.858686	0.66	0.307	1.95662e-54	0	Txk
1.35941e-18	0.856977	0.193	0.072	4.07822e-15	0	Ifngr2
8.11489e-117	0.845053	0.675	0.318	2.43447e-113	0	Tubb5
1.99002e-23	0.839363	0.519	0.27	5.97005e-20	0	Rab3ip
4.51237e-39	0.8356	0.532	0.331	1.35371e-35	0	Dnajb1
5.1657e-32	0.835478	0.15	0.053	1.54971e-28	0	Auts2
1.85695e-110	0.826562	0.742	0.389	5.57084e-107	0	Rpl18a
5.17171e-78	0.825077	0.626	0.348	1.55151e-74	0	Evl
7.68673e-113	0.823575	0.725	0.388	2.30602e-109	0	Rpl39
6.15837e-63	0.821224	0.55	0.306	1.84751e-59	0	Foxp1
8.42957e-72	0.819828	0.635	0.332	2.52887e-68	0	Arl4c
9.74875e-10	0.814234	0.212	0.06	2.92463e-06	0	Rapgef4
2.3884e-28	0.806393	0.15	0.086	7.16521e-25	0	Gm43698
5.80361e-127	0.774398	0.758	0.378	1.74108e-123	0	Rpl28
2.39152e-26	0.755158	0.162	0.074	7.17457e-23	0	Tgtp1
1.2338e-06	0.7477	0.263	0.077	0.00370139	0	Gm43352
1.97488e-42	0.746739	0.631	0.336	5.92464e-39	0	Cmah
1.10489e-17	0.737528	0.541	0.34	3.31467e-14	0	Gbp4
1.30026e-68	0.73532	0.645	0.337	3.90077e-65	0	Sptbn1
5.51953e-77	0.733837	0.693	0.405	1.65586e-73	0	Rplp0
1.86272e-22	0.724333	0.443	0.212	5.58817e-19	0	Actn1
8.25737e-71	0.712706	0.616	0.368	2.47721e-67	0	Acp5
8.90406e-11	0.699494	0.24	0.1	2.67122e-07	0	Cpne4
3.52658e-58	0.696029	0.597	0.356	1.05797e-54	0	Dgka
1.64923e-28	0.682118	0.531	0.348	4.94768e-25	0	Ifi47
3.35532e-28	0.672758	0.447	0.289	1.0066e-24	0	Klhdc2
4.9668e-31	0.667217	0.122	0.065	1.49004e-27	0	Ampd1
8.90519e-62	0.666981	0.594	0.366	2.67156e-58	0	Rbm38
9.27215e-42	0.664212	0.615	0.339	2.78165e-38	0	Vps37b
1.59733e-18	0.648778	0.57	0.321	4.792e-15	0	Bcl2
1.34111e-59	0.647371	0.601	0.372	4.02332e-56	0	Itgb7
3.54338e-11	0.641475	0.465	0.281	1.06301e-07	0	Sgk1
1.1676e-44	0.640084	0.526	0.348	3.50279e-41	0	Gramd1a
6.98821e-45	0.63576	0.468	0.273	2.09646e-41	0	Myc
6.19403e-54	0.621314	0.203	0.066	1.85821e-50	0	Ggt1
1.37425e-11	0.617198	0.468	0.352	4.12274e-08	0	Zfp36
2.34077e-31	0.616292	0.135	0.061	7.02232e-28	0	Iigp1
7.21916e-80	0.6136	0.627	0.345	2.16575e-76	0	Npm1
2.33028e-16	0.613532	0.196	0.096	6.99083e-13	0	Ssbp2
4.17517e-07	0.597137	0.459	0.311	0.00125255	0	Irgm1
5.47538e-69	0.596119	0.455	0.26	1.64261e-65	0	Pdlim1
5.83014e-10	0.594649	0.416	0.222	1.74904e-06	0	Il6st
1.25712e-53	0.58607	0.094	0.044	3.77136e-50	0	RP23-402A4.1
4.32916e-21	0.582594	0.176	0.052	1.29875e-17	0	Als2cl
2.66717e-34	0.578861	0.143	0.033	8.00151e-31	0	Rcn3
2.1597e-08	0.578163	0.255	0.104	6.47911e-05	0	Sesn1
5.59651e-08	0.572176	0.472	0.253	0.000167895	0	Pag1
3.5632e-47	0.57015	0.581	0.364	1.06896e-43	0	Atp1b3
3.36943e-48	0.561756	0.101	0.065	1.01083e-44	0	Wnt5b
3.44903e-44	0.560636	0.113	0.086	1.03471e-40	0	Slc16a5
1.40228e-05	0.560311	0.264	0.118	0.0420684	0	Inadl
6.34784e-21	0.558337	0.513	0.375	1.90435e-17	0	Ppp1r15a
5.85152e-22	0.55145	0.189	0.078	1.75546e-18	0	St8sia1
7.68797e-33	0.54817	0.514	0.331	2.30639e-29	0	Gm26917
1.04267e-13	0.547261	0.459	0.335	3.12802e-10	0	Dusp10
4.81784e-36	0.543364	0.111	0.075	1.44535e-32	0	Ggt5
2.51577e-29	0.540083	0.508	0.336	7.54731e-26	0	Emb
1.41147e-57	0.535386	0.449	0.288	4.2344e-54	0	Rras2
1.19426e-23	0.533141	0.586	0.381	3.58278e-20	0	4930523C07Rik
2.85801e-27	0.526081	0.441	0.278	8.57403e-24	0	Ddit4
4.9663e-12	0.524119	0.56	0.391	1.48989e-08	0	Snhg12
8.52765e-37	0.522196	0.592	0.376	2.5583e-33	0	Klf13
4.09884e-52	0.516151	0.094	0.055	1.22965e-48	0	Cnr2
2.29776e-16	0.514494	0.208	0.102	6.89328e-13	0	Dirc2
9.09303e-58	0.510423	0.08	0.069	2.72791e-54	0	Amigo2
1.51191e-45	0.50874	0.58	0.351	4.53573e-42	0	Rasgrp2
1.9317e-13	0.503434	0.488	0.372	5.79511e-10	0	Ier2
1.06316e-09	0.499409	0.451	0.33	3.18947e-06	0	Dusp1
8.10742e-28	0.495939	0.553	0.361	2.43222e-24	0	Pde3b
1.37196e-11	0.495161	0.432	0.329	4.11588e-08	0	Pde4b
5.13865e-19	0.494457	0.111	0.061	1.54159e-15	0	Lrrc75b
2.51221e-40	0.488477	0.554	0.363	7.53662e-37	0	Tagln2
1.65761e-63	0.485354	0.077	0.022	4.97284e-60	0	Eng
2.27403e-15	0.481476	0.143	0.047	6.82209e-12	0	Gm19705
7.47956e-45	0.481327	0.071	0.015	2.24387e-41	0	Slpi
4.92654e-22	0.477862	0.139	0.038	1.47796e-18	0	Nedd4l
5.60955e-08	0.475026	0.201	0.071	0.000168287	0	St6gal1
2.95895e-41	0.473879	0.447	0.311	8.87686e-38	0	Bzw2
4.19895e-24	0.470517	0.102	0.02	1.25969e-20	0	Nme4
5.88064e-32	0.469975	0.576	0.407	1.76419e-28	0	Itk
4.23451e-56	0.469645	0.555	0.346	1.27035e-52	0	Tuba1b
7.32842e-42	0.469326	0.585	0.386	2.19853e-38	0	Ptma
1.40351e-27	0.468829	0.239	0.181	4.21052e-24	0	Ppic
2.57697e-63	0.467887	0.061	0.077	7.73092e-60	0	Gria3
1.39825e-65	0.466019	0.069	0.054	4.19476e-62	0	Maml3
8.16827e-46	0.455601	0.096	0.043	2.45048e-42	0	Basp1
6.54221e-08	0.449108	0.476	0.348	0.000196266	0	Itga6
2.53354e-21	0.446137	0.208	0.089	7.60061e-18	0	Rarg
1.33472e-67	0.443937	0.063	0.01	4.00417e-64	0	Cnn3
2.08968e-58	0.442809	0.083	0.061	6.26905e-55	0	Tmie
1.0532e-29	0.43897	0.075	0.045	3.15959e-26	0	Gbp10
4.31958e-61	0.437841	0.065	0.057	1.29588e-57	0	Osbpl6
1.67142e-29	0.436378	0.527	0.368	5.01427e-26	0	Sun2
2.45672e-37	0.435691	0.142	0.047	7.37015e-34	0	Sgk3
6.37582e-27	0.430014	0.146	0.064	1.91274e-23	0	Irgm2
1.55719e-34	0.425711	0.579	0.397	4.67158e-31	0	Hspa8
1.53584e-26	0.423521	0.549	0.41	4.60753e-23	0	Rabac1
2.35003e-24	0.420138	0.547	0.373	7.05009e-21	0	Add1
2.87894e-32	0.413097	0.142	0.055	8.63683e-29	0	Rgs11
4.73045e-23	0.410537	0.135	0.047	1.41914e-19	0	Mtss1
3.84196e-33	0.409441	0.608	0.417	1.15259e-29	0	Rpl41
2.43835e-35	0.405055	0.123	0.041	7.31504e-32	0	Calcrl
5.67463e-25	0.404097	0.576	0.424	1.70239e-21	0	Rps11
1.13007e-56	0.401033	0.078	0.061	3.3902e-53	0	Nrg2
1.85711e-23	0.395186	0.545	0.385	5.57132e-20	0	Rapgef6
1.61937e-19	0.394076	0.228	0.118	4.8581e-16	0	Otud1
1.46017e-53	0.392581	0.1	0.057	4.38052e-50	0	Gm20696
9.55084e-61	0.391477	0.066	0.031	2.86525e-57	0	Gm11695
6.31856e-06	0.390702	0.333	0.213	0.0189557	0	Adrb2
2.35319e-07	0.390562	0.313	0.181	0.000705957	0	Ldlrap1
1.82314e-30	0.387484	0.532	0.374	5.46943e-27	0	Hspe1
1.10219e-24	0.387458	0.174	0.085	3.30658e-21	0	Gm26809
1.00051e-13	0.38257	0.575	0.351	3.00154e-10	0	Dennd2d
4.20011e-06	0.382369	0.27	0.184	0.0126003	0	Cd274
1.78474e-71	0.381198	0.04	0.052	5.35422e-68	0	Acvrl1
4.09814e-33	0.3774	0.555	0.375	1.22944e-29	0	Psme2
1.26963e-20	0.376	0.258	0.179	3.80889e-17	0	Tspan32
1.86939e-07	0.373797	0.283	0.181	0.000560816	0	Dnajb4
4.6767e-65	0.373737	0.073	0.035	1.40301e-61	0	Gm9889
1.99485e-49	0.37351	0.113	0.052	5.98454e-46	0	Ntrk3
3.53375e-11	0.372668	0.26	0.146	1.06013e-07	0	Slfn8
5.29479e-14	0.367317	0.473	0.372	1.58844e-10	0	Fam189b
6.38814e-22	0.365478	0.156	0.065	1.91644e-18	0	Rnf130
1.17352e-14	0.36364	0.258	0.174	3.52056e-11	0	Gm20186
2.16478e-31	0.363221	0.177	0.083	6.49435e-28	0	Znrf3
2.6051e-07	0.360837	0.203	0.109	0.000781529	0	Stx2
1.71206e-25	0.360142	0.576	0.407	5.13617e-22	0	Rps12
6.33716e-32	0.358007	0.111	0.052	1.90115e-28	0	Eya2
1.20701e-59	0.357983	0.087	0.062	3.62102e-56	0	E130102H24Rik
9.25967e-61	0.356194	0.04	0.056	2.7779e-57	0	Gpr83
2.51572e-59	0.355369	0.068	0.046	7.54715e-56	0	Gm12185
5.00546e-27	0.352011	0.111	0.045	1.50164e-23	0	Gbp6.1
4.70593e-60	0.351625	0.076	0.022	1.41178e-56	0	Chst15
6.95006e-52	0.349682	0.081	0.028	2.08502e-48	0	Prickle1
2.78475e-22	0.34762	0.528	0.392	8.35425e-19	0	Cytip
2.45205e-78	0.345502	0.042	0.066	7.35614e-75	0	Gprc5b
1.90494e-72	0.345131	0.056	0.048	5.71481e-69	0	Tle1
3.75301e-62	0.344633	0.068	0.033	1.1259e-58	0	Ctsl
1.25545e-64	0.342481	0.08	0.037	3.76634e-61	0	Abhd15
1.57468e-64	0.338232	0.076	0.044	4.72405e-61	0	Sox4
4.4573e-72	0.337645	0.217	0.138	1.33719e-68	0	Mettl1
4.28562e-18	0.337569	0.343	0.262	1.28569e-14	0	Etv3
4.78727e-50	0.337557	0.077	0.034	1.43618e-46	0	Sh3pxd2a
2.9044e-48	0.335565	0.092	0.089	8.71321e-45	0	Scg5
6.56521e-76	0.334647	0.046	0.066	1.96956e-72	0	Kcna2
1.75767e-57	0.33324	0.099	0.038	5.273e-54	0	Atn1.1
7.03423e-21	0.331548	0.51	0.383	2.11027e-17	0	Gpx1
5.80245e-07	0.330798	0.509	0.374	0.00174074	0	Klk8
9.52553e-61	0.329197	0.057	0.036	2.85766e-57	0	Lypd6b
2.87466e-60	0.328093	0.083	0.069	8.62398e-57	0	Thra
3.31455e-13	0.324702	0.506	0.398	9.94366e-10	0	Pik3cd
1.79615e-72	0.322727	0.037	0.066	5.38846e-69	0	Adh1
1.63603e-38	0.318533	0.041	0.049	4.9081e-35	0	Ryr2
2.59568e-25	0.317471	0.102	0.043	7.78705e-22	0	Macrod1
2.36623e-22	0.317321	0.468	0.344	7.09869e-19	0	Rcsd1
1.59176e-47	0.31652	0.043	0.034	4.77527e-44	0	Gabrr2
1.06366e-12	0.313461	0.52	0.417	3.19097e-09	0	Pnrc1
3.5299e-61	0.312	0.071	0.025	1.05897e-57	0	Bcl9
6.34766e-16	0.310289	0.506	0.379	1.9043e-12	0	Eif4a2
2.03739e-54	0.309733	0.34	0.225	6.11216e-51	0	Srm
4.59265e-17	0.309194	0.554	0.402	1.3778e-13	0	Stk38
1.22202e-22	0.307304	0.1	0.043	3.66606e-19	0	1700056E22Rik
5.42108e-82	0.306361	0.041	0.028	1.62632e-78	0	Oasl2
8.95519e-06	0.305599	0.372	0.248	0.0268656	0	Il7r
5.8923e-54	0.305588	0.34	0.146	1.76769e-50	0	Itgae
3.84213e-16	0.304991	0.535	0.405	1.15264e-12	0	Srsf5
5.06675e-20	0.302641	0.3	0.226	1.52003e-16	0	Sipa1l1
3.94002e-08	0.302454	0.203	0.129	0.000118201	0	Actn2
2.30053e-65	0.302424	0.052	0.025	6.90158e-62	0	Ly6k
2.01847e-66	0.301519	0.165	0.102	6.0554e-63	0	H2-DMa
6.34896e-30	0.301494	0.541	0.358	1.90469e-26	0	Fbl
2.61863e-63	0.295167	0.034	0.06	7.85589e-60	0	RP23-218E6.4
1.90352e-06	0.294957	0.421	0.354	0.00571055	0	Samhd1
6.13361e-16	0.294557	0.508	0.387	1.84008e-12	0	Bst2
9.24709e-93	0.293127	0.045	0.011	2.77413e-89	0	Gm37469
2.03364e-46	0.291741	0.062	0.021	6.10092e-43	0	Tet1
2.49851e-37	0.290442	0.049	0.014	7.49553e-34	0	Bace1
8.42154e-19	0.2896	0.246	0.159	2.52646e-15	0	Fam46a
2.10424e-86	0.288347	0.032	0.033	6.31273e-83	0	Adcy6
2.53022e-27	0.287942	0.146	0.081	7.59066e-24	0	Tlr1
7.48229e-14	0.287419	0.478	0.368	2.24469e-10	0	Zbp1
2.3969e-60	0.286743	0.047	0.056	7.19069e-57	0	Ldhb
2.16273e-55	0.284752	0.055	0.018	6.48818e-52	0	Nfix
2.49271e-47	0.284008	0.054	0.016	7.47812e-44	0	Bend5
9.42164e-41	0.28354	0.253	0.195	2.82649e-37	0	Nab2
3.64582e-19	0.281848	0.171	0.116	1.09375e-15	0	Ets2
1.61778e-19	0.27921	0.331	0.283	4.85334e-16	0	Prelid2
2.11565e-56	0.279135	0.07	0.033	6.34694e-53	0	Cacna2d4
6.67982e-56	0.279048	0.107	0.057	2.00394e-52	0	Ttc28
5.42162e-52	0.278356	0.053	0.02	1.62649e-48	0	Fbxw10
3.01872e-65	0.273564	0.035	0.007	9.05615e-62	0	Pard6g
1.94379e-59	0.272699	0.069	0.031	5.83136e-56	0	Mob3b
6.95847e-18	0.272223	0.188	0.128	2.08754e-14	0	Rrad
1.57662e-34	0.271617	0.19	0.128	4.72986e-31	0	Baz2b
4.98683e-20	0.270989	0.127	0.07	1.49605e-16	0	P2rx4
8.54054e-71	0.270227	0.034	0.042	2.56216e-67	0	Gm26771
2.43225e-13	0.265621	0.504	0.391	7.29675e-10	0	Fam65b
2.17635e-15	0.265107	0.092	0.047	6.52904e-12	0	Avpi1
7.73162e-16	0.263619	0.048	0.016	2.31948e-12	0	Mgmt
4.5075e-52	0.263406	0.101	0.044	1.35225e-48	0	Vipr1
1.63362e-16	0.263229	0.523	0.408	4.90087e-13	0	Srsf2
1.35497e-05	0.263171	0.302	0.207	0.040649	0	Timp2
1.36362e-14	0.261112	0.208	0.134	4.09086e-11	0	Hid1
2.59849e-84	0.261104	0.043	0.022	7.79548e-81	0	Il18bp
1.12556e-05	0.259985	0.234	0.121	0.0337668	0	Tnfsf8
4.29533e-27	0.258284	0.067	0.028	1.2886e-23	0	Ramp3
5.05868e-06	0.258082	0.09	0.04	0.015176	0	Plekho1
9.19982e-06	0.25762	0.11	0.057	0.0275995	0	Smad1
2.86907e-84	0.256991	0.062	0.025	8.6072e-81	0	G430095P16Rik
7.27638e-60	0.255055	0.063	0.028	2.18291e-56	0	Trim13
2.58513e-63	0.254982	0.078	0.041	7.7554e-60	0	Rgmb
2.51769e-25	0.254312	0.212	0.139	7.55307e-22	0	Clcf1
3.43714e-07	0.254062	0.48	0.406	0.00103114	0	Jund
2.78896e-23	0.252223	0.048	0.015	8.36688e-20	0	Stc2
8.77423e-75	0.250827	0.03	0.036	2.63227e-71	0	Kcnh3
2.17831e-08	0.248136	0.309	0.255	6.53492e-05	0	Dnajb9
3.22731e-23	0.247118	0.423	0.34	9.68194e-20	0	Hspa9
2.50764e-20	0.246684	0.034	0.009	7.52292e-17	0	Tmem141
7.28773e-38	0.246645	0.053	0.024	2.18632e-34	0	Gm26640
1.8974e-29	0.245863	0.161	0.1	5.69219e-26	0	Cd79b
5.33549e-85	0.244506	0.026	0.035	1.60065e-81	0	RP23-218E6.2
4.43178e-18	0.244115	0.403	0.343	1.32953e-14	0	Sit1
2.3824e-14	0.242771	0.448	0.347	7.14719e-11	0	Dpp4
4.06559e-23	0.240327	0.534	0.365	1.21968e-19	0	C1qbp
6.72982e-45	0.240089	0.059	0.026	2.01895e-41	0	Gm12840
1.73234e-49	0.237784	0.105	0.056	5.19702e-46	0	Cnga1
1.12139e-41	0.23737	0.043	0.018	3.36418e-38	0	Sfmbt2
7.37445e-21	0.237261	0.205	0.149	2.21233e-17	0	Ppp1r13b
1.75424e-46	0.236722	0.148	0.106	5.26273e-43	0	Gpatch4
4.24461e-73	0.235385	0.063	0.035	1.27338e-69	0	Pdk1
8.28543e-07	0.234298	0.446	0.39	0.00248563	0	Foxo1
2.17822e-60	0.230433	0.036	0.043	6.53467e-57	0	BC106179
9.78939e-63	0.229437	0.07	0.033	2.93682e-59	0	Cuedc1
3.88736e-35	0.229037	0.041	0.014	1.16621e-31	0	Col6a4
3.36891e-99	0.228877	0.031	0.007	1.01067e-95	0	Nacc2
4.84633e-20	0.228418	0.212	0.147	1.4539e-16	0	Taf4b
5.35242e-76	0.22707	0.031	0.054	1.60573e-72	0	Adgrg3
4.16756e-42	0.226829	0.029	0.068	1.25027e-38	0	Dip2c
1.74061e-52	0.226288	0.301	0.222	5.22183e-49	0	Kif23
9.25797e-28	0.224993	0.045	0.017	2.77739e-24	0	Ptov1
7.24122e-29	0.222729	0.094	0.058	2.17237e-25	0	Gadd45a
2.73546e-67	0.222548	0.025	0.005	8.20637e-64	0	Zc3h12b
3.83948e-24	0.222031	0.041	0.015	1.15184e-20	0	Zdhhc14
2.23019e-11	0.221355	0.535	0.398	6.69058e-08	0	Glipr2
3.79996e-23	0.219647	0.297	0.266	1.13999e-19	0	Ppa1
2.47685e-10	0.21908	0.455	0.375	7.43054e-07	0	Ubald2
9.68389e-46	0.219072	0.036	0.023	2.90517e-42	0	Abca1
1.90359e-47	0.218343	0.127	0.074	5.71077e-44	0	Rreb1
3.69321e-72	0.21773	0.021	0.059	1.10796e-68	0	Pde9a
9.66388e-06	0.217411	0.476	0.403	0.0289916	0	Ier5
8.29799e-17	0.214872	0.025	0.007	2.4894e-13	0	Gm43647
2.00187e-61	0.214597	0.096	0.05	6.0056e-58	0	Ppp1r3f
5.35374e-28	0.21372	0.156	0.127	1.60612e-24	0	Gm20324
2.23213e-36	0.213573	0.334	0.278	6.6964e-33	0	Ppan
4.56623e-22	0.213526	0.144	0.1	1.36987e-18	0	Mir142hg
2.29097e-09	0.212441	0.408	0.342	6.87292e-06	0	Mgst2
5.96314e-49	0.21005	0.08	0.05	1.78894e-45	0	Gm28935
3.98875e-83	0.209611	0.049	0.025	1.19663e-79	0	Bambi
1.31979e-64	0.208971	0.024	0.04	3.95937e-61	0	Rragd
2.01382e-08	0.208969	0.075	0.047	6.04147e-05	0	Dag1
8.80801e-48	0.20858	0.045	0.042	2.6424e-44	0	Irs2
1.18374e-41	0.208548	0.083	0.041	3.55122e-38	0	Cnksr3
7.31448e-24	0.2077	0.506	0.36	2.19434e-20	0	Eif5a
1.58669e-16	0.207471	0.531	0.416	4.76008e-13	0	Banf1
8.75198e-22	0.206617	0.127	0.082	2.6256e-18	0	Gm10501
1.00667e-20	0.206261	0.047	0.022	3.02002e-17	0	Tnfrsf10b
9.04143e-75	0.206122	0.048	0.022	2.71243e-71	0	Tlr12
5.98508e-39	0.205579	0.161	0.108	1.79553e-35	0	Zscan26
3.31463e-59	0.204858	0.105	0.064	9.94388e-56	0	AW011738
1.06312e-28	0.203323	0.024	0.006	3.18935e-25	0	Syde1
5.12091e-45	0.202365	0.023	0.031	1.53627e-41	0	Lrp12
5.71882e-30	0.201113	0.018	0.001	1.71564e-26	0	Mical3
4.32697e-26	0.200631	0.024	0.013	1.29809e-22	0	Nim1k
1.53688e-54	0.199571	0.102	0.059	4.61065e-51	0	1810006J02Rik
2.66297e-86	0.19746	0.057	0.025	7.98892e-83	0	Maff
1.53267e-27	0.196969	0.316	0.268	4.59802e-24	0	Mrto4
4.91613e-07	0.196481	0.484	0.401	0.00147484	0	Peli1
6.62456e-36	0.194392	0.055	0.04	1.98737e-32	0	A230072E10Rik
7.28572e-69	0.194001	0.02	0.006	2.18572e-65	0	Gm10640
4.94635e-34	0.193901	0.163	0.123	1.4839e-30	0	Dopey1
8.74738e-18	0.193183	0.173	0.125	2.62421e-14	0	Bcl9l
9.52598e-46	0.192382	0.071	0.043	2.85779e-42	0	Gm19261
1.61092e-79	0.191859	0.021	0.07	4.83277e-76	0	Gm15340
1.97803e-71	0.191477	0.058	0.037	5.93409e-68	0	Aldh6a1
8.85293e-19	0.190436	0.324	0.296	2.65588e-15	0	Dkc1
5.48748e-50	0.189496	0.024	0.017	1.64624e-46	0	Dennd2c
2.11167e-24	0.189476	0.209	0.17	6.33502e-21	0	Dnah8
8.69638e-12	0.188278	0.504	0.384	2.60891e-08	0	Tuba1a
1.70563e-14	0.187901	0.043	0.02	5.11689e-11	0	Txnrd3
2.90973e-64	0.187792	0.127	0.09	8.72919e-61	0	Prkd3
4.25602e-17	0.1852	0.033	0.013	1.27681e-13	0	Whrn
6.66037e-88	0.183491	0.037	0.017	1.99811e-84	0	Cd72
1.44083e-55	0.182454	0.092	0.055	4.3225e-52	0	Dbp
1.66298e-08	0.182141	0.2	0.152	4.98895e-05	0	F2rl1
3.25705e-14	0.181562	0.509	0.41	9.77114e-11	0	Hnrnpab
8.77433e-45	0.180883	0.027	0.016	2.6323e-41	0	Srsf12
3.23791e-42	0.178651	0.119	0.111	9.71372e-39	0	1700097N02Rik
3.95152e-06	0.17813	0.488	0.407	0.0118546	0	Dnaja1
4.42527e-74	0.177643	0.02	0.033	1.32758e-70	0	Card9
1.72346e-59	0.177545	0.086	0.08	5.17039e-56	0	Arhgap5
1.95874e-08	0.177415	0.047	0.03	5.87622e-05	0	Gm26522
3.80643e-52	0.176566	0.078	0.049	1.14193e-48	0	Tha1
4.04965e-43	0.176565	0.068	0.036	1.2149e-39	0	Usp18
1.0684e-38	0.176426	0.168	0.12	3.20519e-35	0	Plekha1
8.97484e-16	0.175963	0.068	0.037	2.69245e-12	0	Raver2
4.00657e-07	0.175496	0.404	0.374	0.00120197	0	Erdr1
1.17387e-29	0.174693	0.031	0.013	3.52161e-26	0	Large
3.9468e-46	0.174687	0.053	0.027	1.18404e-42	0	App
1.50855e-14	0.17431	0.108	0.075	4.52564e-11	0	Enc1
1.10341e-85	0.173645	0.024	0.041	3.31023e-82	0	Gm11345
1.41616e-52	0.172936	0.154	0.119	4.24847e-49	0	Adgrb2
3.76829e-39	0.172808	0.018	0.004	1.13049e-35	0	Zfp503
1.23863e-31	0.172798	0.064	0.04	3.7159e-28	0	Sqrdl
1.0133e-08	0.17279	0.302	0.308	3.03989e-05	0	Cebpb
2.7991e-12	0.172394	0.476	0.366	8.39729e-09	0	Ppp1r14b
1.72222e-60	0.172378	0.031	0.057	5.16665e-57	0	Pde11a
7.03949e-63	0.171939	0.024	0.014	2.11185e-59	0	Afap1
6.91052e-25	0.171721	0.381	0.291	2.07316e-21	0	Hist1h2al
1.60877e-48	0.171427	0.087	0.054	4.82632e-45	0	Insr
2.5227e-34	0.170949	0.018	0.045	7.56809e-31	0	Boll
1.09844e-66	0.169472	0.02	0.006	3.29532e-63	0	Dnajc28
1.2671e-66	0.169376	0.05	0.026	3.8013e-63	0	RP23-26A14.4
1.37947e-33	0.168988	0.017	0.078	4.13842e-30	0	Trnp1
3.47839e-88	0.168522	0.026	0.028	1.04352e-84	0	Syde2
4.10778e-64	0.168219	0.047	0.025	1.23233e-60	0	Igsf23
5.52647e-39	0.167412	0.199	0.158	1.65794e-35	0	Itpr3
8.04941e-54	0.167355	0.097	0.06	2.41482e-50	0	D8Ertd82e
8.87517e-07	0.166426	0.403	0.36	0.00266255	0	Ttc3
5.68817e-86	0.166057	0.038	0.028	1.70645e-82	0	Tnfrsf12a
8.84925e-20	0.165828	0.043	0.021	2.65478e-16	0	Slc30a4
2.9622e-27	0.165148	0.257	0.246	8.88659e-24	0	Cdt1
4.66688e-28	0.165142	0.048	0.027	1.40006e-24	0	Lipe
3.19749e-46	0.164067	0.156	0.108	9.59246e-43	0	Cbx7
1.84523e-07	0.163785	0.481	0.401	0.000553568	0	Ltb
1.06928e-66	0.163694	0.017	0.076	3.20784e-63	0	Grifin
5.42898e-25	0.16274	0.294	0.288	1.62869e-21	0	Parp9
5.6172e-57	0.161818	0.135	0.109	1.68516e-53	0	Ipo4
7.50258e-101	0.160773	0.021	0.007	2.25077e-97	0	Slc25a27
3.46412e-41	0.160277	0.148	0.132	1.03924e-37	0	Fgf13
1.24719e-57	0.15885	0.047	0.038	3.74156e-54	0	2610035D17Rik
8.05464e-22	0.156755	0.02	0.017	2.41639e-18	0	RP23-428N8.3
1.47836e-88	0.156286	0.02	0.009	4.43507e-85	0	Cyp2s1
2.50462e-58	0.156037	0.095	0.108	7.51386e-55	0	Ung
6.17236e-77	0.155461	0.019	0.017	1.85171e-73	0	Gm30948
2.19856e-07	0.155431	0.045	0.027	0.000659567	0	Nmnat3
2.44817e-62	0.1551	0.12	0.105	7.34452e-59	0	Ifrd2
1.03683e-14	0.154517	0.019	0.055	3.11048e-11	0	Laptm4b
8.93493e-46	0.15424	0.164	0.143	2.68048e-42	0	Atad3a
1.0725e-104	0.154004	0.02	0.006	3.21749e-101	0	Hes5
1.00612e-17	0.153899	0.43	0.348	3.01835e-14	0	Mybbp1a
6.18979e-87	0.153176	0.03	0.013	1.85694e-83	0	Gm27008
4.39947e-20	0.152222	0.031	0.014	1.31984e-16	0	Per2
2.60899e-11	0.151981	0.014	0.006	7.82696e-08	0	Art4
2.11422e-07	0.151251	0.323	0.3	0.000634265	0	Fam208b
2.33233e-55	0.150673	0.049	0.028	6.997e-52	0	Arrb1
4.60123e-71	0.150298	0.042	0.021	1.38037e-67	0	Dnajb14
9.84626e-07	0.14953	0.448	0.387	0.00295388	0	Mat2a
1.50862e-24	0.148378	0.312	0.29	4.52586e-21	0	Mcm7
7.70584e-17	0.148013	0.019	0.011	2.31175e-13	0	Plcb4
2.18021e-59	0.14784	0.018	0.005	6.54063e-56	0	Zbtb10
7.27397e-08	0.146107	0.401	0.342	0.000218219	0	Smc4
2.43349e-70	0.145795	0.036	0.021	7.30047e-67	0	As3mt
1.40451e-87	0.145403	0.016	0.026	4.21353e-84	0	Nfam1
5.29638e-11	0.145272	0.283	0.271	1.58891e-07	0	Toporsos
3.40669e-48	0.144792	0.016	0.112	1.02201e-44	0	Pdlim4
1.51304e-96	0.144386	0.031	0.015	4.53913e-93	0	Gm17509
6.50774e-37	0.143867	0.073	0.067	1.95232e-33	0	Trpm1
1.65332e-05	0.143356	0.515	0.425	0.0495995	0	Tapbpl
3.04019e-10	0.143213	0.209	0.18	9.12056e-07	0	Tspyl2
4.84658e-72	0.142922	0.023	0.009	1.45397e-68	0	Gm15675
2.90079e-25	0.140523	0.189	0.16	8.70237e-22	0	Dse
1.65997e-99	0.14047	0.024	0.01	4.97992e-96	0	Fhit
9.43599e-10	0.140425	0.441	0.375	2.8308e-06	0	Cdkn2d
5.27637e-55	0.140217	0.052	0.031	1.58291e-51	0	Fam84b
5.70224e-65	0.140093	0.102	0.088	1.71067e-61	0	Trmt61a
1.79338e-70	0.139949	0.093	0.07	5.38014e-67	0	Arrdc4
2.46861e-25	0.139876	0.199	0.209	7.40583e-22	0	Ncapd3
2.10528e-69	0.139874	0.066	0.053	6.31584e-66	0	Ankrd55
7.63122e-36	0.138624	0.022	0.027	2.28937e-32	0	Gm16008
2.61775e-58	0.138276	0.015	0.081	7.85326e-55	0	Gm29096
1.01495e-39	0.137662	0.211	0.197	3.04485e-36	0	Gnl3
8.07287e-54	0.13765	0.061	0.038	2.42186e-50	0	2810454H06Rik
4.61171e-60	0.137255	0.023	0.021	1.38351e-56	0	Gm37068
4.34805e-102	0.136668	0.034	0.018	1.30441e-98	0	Plk2
2.13891e-89	0.136422	0.02	0.008	6.41673e-86	0	Prrg4
1.013e-11	0.136176	0.489	0.4	3.03901e-08	0	Hsp90ab1
2.59207e-50	0.136168	0.039	0.022	7.7762e-47	0	B930041F14Rik
6.66665e-06	0.136058	0.297	0.312	0.0199999	0	Tet3
2.39264e-33	0.136014	0.203	0.212	7.17791e-30	0	Timeless
5.762e-20	0.135754	0.193	0.176	1.7286e-16	0	Cxcr4
2.07696e-19	0.135659	0.083	0.063	6.23088e-16	0	Arc
1.30963e-08	0.134669	0.046	0.036	3.92888e-05	0	Tex2
4.56027e-10	0.134651	0.396	0.38	1.36808e-06	0	Flt3l
5.2663e-08	0.132798	0.505	0.404	0.000157989	0	Smc6
6.22281e-09	0.132653	0.483	0.401	1.86684e-05	0	Eif4a1
1.1654e-36	0.132481	0.065	0.049	3.49621e-33	0	9030617O03Rik
5.57567e-11	0.132448	0.483	0.383	1.6727e-07	0	Nop56
6.38743e-33	0.131755	0.13	0.151	1.91623e-29	0	Hmgcs1
4.76016e-51	0.130947	0.024	0.01	1.42805e-47	0	Foxp3
1.58083e-82	0.130763	0.035	0.018	4.74249e-79	0	Ppm1l
1.74469e-21	0.130318	0.313	0.303	5.23407e-18	0	Ly75
2.22178e-27	0.129502	0.019	0.008	6.66533e-24	0	Cask
5.644e-06	0.129312	0.291	0.246	0.016932	0	Rara
7.62697e-78	0.129243	0.017	0.017	2.28809e-74	0	Gm16083
2.12727e-09	0.128601	0.015	0.005	6.3818e-06	0	Tbc1d16
9.26313e-58	0.127625	0.019	0.039	2.77894e-54	0	4930432K21Rik
2.4765e-56	0.127599	0.017	0.008	7.4295e-53	0	Col23a1
1.37932e-10	0.127011	0.477	0.381	4.13795e-07	0	Pa2g4
2.1229e-20	0.126656	0.023	0.013	6.36869e-17	0	Zfp286
1.8088e-67	0.125125	0.014	0.035	5.4264e-64	0	Gata1
1.02023e-43	0.124557	0.055	0.036	3.06068e-40	0	Gm42670
2.26582e-84	0.124246	0.016	0.045	6.79746e-81	0	Cdk20
2.31683e-26	0.122089	0.212	0.214	6.9505e-23	0	Apex1
3.59008e-15	0.12199	0.105	0.086	1.07702e-11	0	Lcorl
6.23319e-15	0.120906	0.353	0.341	1.86996e-11	0	Tmem71
2.2614e-10	0.120815	0.029	0.016	6.78421e-07	0	Il1rl2
2.2649e-43	0.120497	0.081	0.055	6.79469e-40	0	Ddx60
1.87142e-13	0.120494	0.275	0.284	5.61427e-10	0	Trim56
1.20683e-21	0.12036	0.013	0.004	3.6205e-18	0	Utp14b
4.73897e-22	0.120166	0.023	0.012	1.42169e-18	0	Trio
2.52685e-22	0.118791	0.237	0.191	7.58055e-19	0	Neurl3
4.20934e-07	0.118732	0.495	0.41	0.0012628	0	Lbr
1.637e-09	0.11795	0.118	0.101	4.911e-06	0	Inafm2
7.34572e-23	0.116945	0.43	0.324	2.20371e-19	0	Cd226
1.59718e-49	0.116794	0.064	0.043	4.79154e-46	0	A630023P12Rik
3.01307e-20	0.116318	0.136	0.129	9.0392e-17	0	Ttyh3
6.10783e-06	0.116099	0.026	0.014	0.0183235	0	Nucb2
1.98455e-12	0.11548	0.197	0.185	5.95366e-09	0	Hvcn1
1.34312e-50	0.115195	0.012	0.049	4.02937e-47	0	Xkrx
6.19868e-21	0.114969	0.254	0.262	1.8596e-17	0	Nop14
9.71051e-84	0.114894	0.021	0.014	2.91315e-80	0	Acsl3
9.22714e-84	0.114883	0.018	0.031	2.76814e-80	0	Trim30c
2.1015e-64	0.11484	0.108	0.098	6.3045e-61	0	Pus7
6.88223e-21	0.114655	0.033	0.019	2.06467e-17	0	Tulp3
8.76682e-92	0.113751	0.013	0.037	2.63005e-88	0	Zfp2
3.67221e-11	0.113744	0.34	0.33	1.10166e-07	0	Nsun2
1.61062e-22	0.112881	0.016	0.008	4.83185e-19	0	Drc1
4.95586e-30	0.112412	0.114	0.1	1.48676e-26	0	Ppargc1b
1.38758e-07	0.112339	0.028	0.016	0.000416274	0	Lhfpl3
3.49066e-68	0.111764	0.013	0.005	1.0472e-64	0	Nuak2
1.15794e-12	0.110969	0.281	0.287	3.47381e-09	0	Mga
2.59072e-42	0.110886	0.012	0.004	7.77217e-39	0	Tmtc2
8.17301e-64	0.110751	0.069	0.073	2.4519e-60	0	Tubb2a
5.12136e-48	0.110164	0.035	0.03	1.53641e-44	0	Ift74
1.70127e-11	0.109587	0.012	0.004	5.10382e-08	0	Oas2
9.33273e-71	0.108539	0.032	0.019	2.79982e-67	0	Cacnb1
3.89122e-09	0.107716	0.328	0.334	1.16737e-05	0	Dtx3l
6.72596e-10	0.106951	0.124	0.108	2.01779e-06	0	Zfp395
2.91875e-21	0.105877	0.419	0.339	8.75626e-18	0	Tubb4b
1.64852e-05	0.10564	0.51	0.408	0.0494555	0	Ifrd1
3.64767e-18	0.10542	0.018	0.009	1.0943e-14	0	Tmem176a
7.97851e-79	0.105339	0.021	0.011	2.39355e-75	0	Gpr34
6.27127e-95	0.105162	0.036	0.025	1.88138e-91	0	Carns1
1.38382e-26	0.104965	0.209	0.207	4.15145e-23	0	Fam26f
2.80762e-08	0.104345	0.024	0.026	8.42286e-05	0	Gk5
7.83545e-76	0.103988	0.078	0.059	2.35064e-72	0	Nckap5l
1.69361e-12	0.103734	0.01	0.003	5.08082e-09	0	Atg4c
1.74762e-20	0.103423	0.235	0.259	5.24285e-17	0	Nrm
1.51615e-33	0.102949	0.029	0.017	4.54846e-30	0	Gm5129
4.72575e-38	0.101895	0.046	0.035	1.41772e-34	0	Gm21887
3.04859e-23	0.101696	0.567	0.424	9.14578e-20	0	2810417H13Rik
4.81998e-13	0.101382	0.018	0.01	1.446e-09	0	Gm7967
2.43433e-57	0.100929	0.127	0.103	7.30298e-54	0	Pkd1
8.30906e-31	0.0999455	0.018	0.011	2.49272e-27	0	Zbtb18
4.81666e-13	0.0997102	0.052	0.044	1.445e-09	0	Xdh
1.79334e-51	0.0995259	0.024	0.016	5.38002e-48	0	Col11a2
2.01895e-38	0.0992572	0.027	0.017	6.05685e-35	0	Susd4
4.47782e-60	0.0990965	0.012	0.007	1.34334e-56	0	Pygm
1.10432e-87	0.09899	0.023	0.025	3.31297e-84	0	Cpq
1.41116e-27	0.0988469	0.18	0.193	4.23348e-24	0	Nop2
1.0364e-78	0.098781	0.086	0.072	3.1092e-75	0	Parp8
6.42497e-21	0.0978555	0.258	0.273	1.92749e-17	0	Tiparp
6.67199e-84	0.0976402	0.013	0.007	2.0016e-80	0	Sgip1
1.16594e-92	0.0974761	0.012	0.025	3.49782e-89	0	0610043K17Rik
1.93968e-28	0.0974664	0.188	0.219	5.81903e-25	0	Sdad1
3.84021e-10	0.0973916	0.01	0.002	1.15206e-06	0	Tlr7
8.47821e-99	0.0973363	0.037	0.026	2.54346e-95	0	Retsat
8.8074e-67	0.097198	0.057	0.044	2.64222e-63	0	Fbxl4
1.00451e-59	0.0970078	0.015	0.006	3.01352e-56	0	Gm34086
3.61705e-11	0.0962211	0.009	0.001	1.08512e-07	0	BC051537
1.6384e-29	0.0957903	0.051	0.046	4.91521e-26	0	Rasd1
2.6474e-58	0.0956527	0.015	0.007	7.94219e-55	0	Mex3a
2.8363e-76	0.0956375	0.013	0.007	8.50891e-73	0	Marcks
4.62508e-06	0.0953805	0.484	0.384	0.0138752	0	Kcnn4
4.98163e-60	0.0953485	0.067	0.072	1.49449e-56	0	Slfn5
1.60466e-48	0.0949674	0.125	0.128	4.81398e-45	0	Insl6
1.04797e-78	0.0949441	0.019	0.012	3.14392e-75	0	Gm26566
3.1244e-25	0.0949161	0.264	0.262	9.37321e-22	0	Rfc4
4.56862e-54	0.0944931	0.012	0.004	1.37059e-50	0	Oasl1
2.0585e-06	0.0943665	0.393	0.394	0.00617551	0	Plcxd2
1.45729e-34	0.0941184	0.221	0.212	4.37188e-31	0	Mdn1
5.97854e-09	0.0938756	0.47	0.38	1.79356e-05	0	Nop58
2.14681e-31	0.0935145	0.123	0.094	6.44042e-28	0	Wls
7.33686e-09	0.0933864	0.187	0.193	2.20106e-05	0	Eef2kmt
1.54761e-11	0.0930825	0.166	0.143	4.64282e-08	0	L3mbtl3
1.08307e-11	0.0928425	0.082	0.072	3.2492e-08	0	Trat1
5.23329e-27	0.0927249	0.272	0.278	1.56999e-23	0	Ndufaf4
1.50536e-53	0.0922815	0.043	0.045	4.51607e-50	0	Gm20442
2.39535e-12	0.0921982	0.359	0.352	7.18605e-09	0	Wdr43
1.27942e-23	0.0921124	0.115	0.114	3.83825e-20	0	Tnfrsf13b
1.40654e-07	0.0917286	0.028	0.019	0.000421961	0	Snhg9
1.58215e-37	0.0916976	0.018	0.01	4.74644e-34	0	Tmem176b
8.85716e-93	0.09129	0.028	0.029	2.65715e-89	0	Rwdd3
6.48948e-17	0.0912117	0.026	0.016	1.94684e-13	0	Pcbp3
4.81239e-43	0.0910424	0.138	0.127	1.44372e-39	0	Fosl2
1.0776e-94	0.0905598	0.015	0.019	3.23279e-91	0	Hes1
6.72393e-13	0.0903693	0.273	0.296	2.01718e-09	0	Racgap1
2.8693e-18	0.0903333	0.017	0.012	8.60791e-15	0	Gm17552
9.23029e-07	0.0900723	0.029	0.021	0.00276909	0	Dus4l
5.79177e-47	0.0897671	0.01	0.006	1.73753e-43	0	1700061G19Rik
1.96958e-30	0.0893792	0.14	0.133	5.90875e-27	0	Parp6
3.41045e-66	0.088832	0.02	0.013	1.02313e-62	0	Atp8a2
7.71099e-47	0.0880625	0.586	0.387	2.3133e-43	0	Nusap1
6.35976e-23	0.0880107	0.022	0.015	1.90793e-19	0	Zscan18
2.2845e-17	0.0879871	0.232	0.216	6.85349e-14	0	Kdm5b
4.55542e-07	0.0879566	0.4	0.357	0.00136663	0	Tcp11l2
2.3106e-28	0.0879104	0.013	0.007	6.93179e-25	0	2510009E07Rik
4.57138e-11	0.0878879	0.148	0.148	1.37141e-07	0	BC005561
6.12231e-34	0.0876741	0.089	0.08	1.83669e-30	0	Gm26532
1.17651e-08	0.087576	0.026	0.021	3.52954e-05	0	Zfp623
3.4337e-33	0.0873503	0.009	0.003	1.03011e-29	0	Cd177
2.12412e-36	0.0868198	0.082	0.099	6.37237e-33	0	Sag
2.01099e-16	0.0867653	0.026	0.018	6.03298e-13	0	Fxyd7
3.69323e-13	0.086384	0.254	0.289	1.10797e-09	0	Lsm2
1.32692e-42	0.0856118	0.029	0.02	3.98076e-39	0	Tmem240
6.07227e-73	0.0854179	0.042	0.058	1.82168e-69	0	Ldlr
1.27576e-17	0.0852036	0.275	0.24	3.82729e-14	0	Card6
1.59997e-87	0.0847212	0.011	0.005	4.79991e-84	0	Cyp2d22
1.54859e-70	0.0840809	0.046	0.051	4.64578e-67	0	Prss12
1.27737e-30	0.0839522	0.127	0.18	3.83212e-27	0	Idi1
8.28628e-83	0.0836686	0.015	0.013	2.48588e-79	0	Gm42809
6.68614e-46	0.0830904	0.401	0.297	2.00584e-42	0	Ndc80
7.29742e-31	0.0829949	0.136	0.185	2.18923e-27	0	Mthfd1
6.29727e-34	0.0819848	0.256	0.241	1.88918e-30	0	Prim1
1.03979e-19	0.0818591	0.016	0.009	3.11936e-16	0	Rps6ka2
1.11903e-86	0.0816439	0.012	0.006	3.3571e-83	0	Plekha6
1.98903e-14	0.0806982	0.04	0.032	5.96709e-11	0	Frmd4a
3.83065e-45	0.0804011	0.012	0.089	1.1492e-41	0	Lman1l
5.53093e-46	0.0802029	0.162	0.152	1.65928e-42	0	Acss1
3.87869e-28	0.0792114	0.121	0.106	1.16361e-24	0	Atg14
1.39604e-06	0.0791892	0.027	0.019	0.00418812	0	Gm28809
2.83719e-45	0.0777164	0.554	0.375	8.51156e-42	0	Fbxo5
3.49536e-72	0.0774485	0.009	0.058	1.04861e-68	0	Dyrk4
3.45037e-14	0.0765357	0.273	0.278	1.03511e-10	0	Gm20069
7.04113e-39	0.0764213	0.009	0.007	2.11234e-35	0	Cacng4
9.52467e-36	0.0758786	0.561	0.389	2.8574e-32	0	Ccna2
5.56061e-49	0.075638	0.029	0.019	1.66818e-45	0	Igf1r
2.92497e-42	0.0752816	0.201	0.185	8.77491e-39	0	Jmy
9.15243e-07	0.0751978	0.089	0.091	0.00274573	0	Fry
1.80393e-07	0.075133	0.427	0.393	0.00054118	0	Tnfrsf18
3.41537e-52	0.0748471	0.093	0.079	1.02461e-48	0	Dnajb2
5.70397e-92	0.0748313	0.01	0.098	1.71119e-88	0	Adam11
2.18798e-47	0.0747352	0.104	0.117	6.56394e-44	0	Cd3eap
8.55576e-13	0.0746562	0.133	0.141	2.56673e-09	0	Usp11
1.0495e-29	0.0735918	0.504	0.375	3.1485e-26	0	Asf1b
7.21862e-15	0.0730433	0.182	0.214	2.16559e-11	0	Klf7
6.4572e-07	0.0730089	0.012	0.007	0.00193716	0	Rpgrip1
7.52083e-80	0.0729002	0.022	0.042	2.25625e-76	0	Gprasp2
5.83026e-90	0.0722137	0.02	0.019	1.74908e-86	0	Gm20732
2.8001e-32	0.0719352	0.209	0.198	8.40029e-29	0	Sfi1
1.62748e-05	0.0718156	0.007	0.001	0.0488243	0	Armcx1
8.0279e-08	0.0706503	0.012	0.012	0.000240837	0	Scamp1
1.24424e-05	0.0705934	0.415	0.398	0.0373273	0	Ddx18
2.12635e-83	0.0704304	0.02	0.054	6.37904e-80	0	Plekha7
1.25644e-55	0.0704089	0.009	0.101	3.76932e-52	0	Hotairm1
1.88027e-13	0.0699233	0.011	0.005	5.64081e-10	0	Gm4419
4.16849e-51	0.0685495	0.127	0.128	1.25055e-47	0	Pprc1
1.30338e-06	0.0682087	0.34	0.336	0.00391015	0	Rnf213
1.78043e-104	0.0681244	0.011	0.015	5.3413e-101	0	Gm10638
1.50766e-27	0.0671615	0.106	0.096	4.52297e-24	0	Bbc3
2.05375e-44	0.0670149	0.091	0.075	6.16124e-41	0	Dusp7
3.93954e-50	0.0668715	0.022	0.018	1.18186e-46	0	Gpr55
4.54549e-42	0.0668255	0.01	0.013	1.36365e-38	0	E230013L22Rik
1.4297e-07	0.0659721	0.014	0.01	0.000428909	0	Efnb1
1.10341e-07	0.0655667	0.45	0.399	0.000331023	0	Anp32e
8.8001e-12	0.0655304	0.008	0.003	2.64003e-08	0	AI429214
2.24991e-24	0.0651384	0.039	0.035	6.74973e-21	0	Mipol1
1.42224e-56	0.0649778	0.009	0.053	4.26671e-53	0	Nhsl1
3.22256e-45	0.0648753	0.096	0.132	9.66769e-42	0	Hist2h2bb.1
2.89232e-13	0.0648733	0.175	0.206	8.67696e-10	0	Ttf1
1.16818e-28	0.0647014	0.211	0.235	3.50455e-25	0	Pim3
6.12579e-21	0.0645942	0.223	0.255	1.83774e-17	0	Rcl1
9.07075e-49	0.0638896	0.037	0.026	2.72122e-45	0	Zfp354c
1.6888e-83	0.0635567	0.021	0.021	5.0664e-80	0	Ift172
3.90184e-31	0.0634398	0.151	0.171	1.17055e-27	0	Hist4h4
1.11533e-89	0.0630877	0.014	0.016	3.346e-86	0	Gm17122
1.1554e-41	0.0627338	0.122	0.161	3.46621e-38	0	Hist2h2ac
5.76605e-45	0.0624475	0.019	0.015	1.72981e-41	0	Gm11696
1.92618e-109	0.0617412	0.011	0.005	5.77855e-106	0	4933440M02Rik
4.75655e-78	0.0615609	0.009	0.034	1.42697e-74	0	Ccnjl
4.07705e-23	0.0613099	0.086	0.078	1.22312e-19	0	Aqp3
6.97867e-95	0.0609335	0.019	0.043	2.0936e-91	0	Fbxo10
5.33694e-84	0.0609081	0.007	0.002	1.60108e-80	0	Pde5a
1.57006e-49	0.0606367	0.103	0.129	4.71018e-46	0	Gpsm2
5.34476e-78	0.0604748	0.006	0.005	1.60343e-74	0	Hacd1
3.83866e-66	0.0601974	0.008	0.025	1.1516e-62	0	Myo5b
1.07435e-36	0.0592713	0.012	0.01	3.22304e-33	0	Wfs1
8.02991e-57	0.0592293	0.02	0.015	2.40897e-53	0	A130014A01Rik
7.11585e-24	0.0587968	0.033	0.026	2.13475e-20	0	Gatsl2
1.04599e-34	0.0586637	0.552	0.387	3.13796e-31	0	Rrm2
2.7867e-17	0.0585945	0.007	0.004	8.3601e-14	0	G0s2
1.44015e-95	0.0584212	0.006	0.012	4.32045e-92	0	Sugct
2.59848e-64	0.0579368	0.008	0.143	7.79544e-61	0	Dntt
4.47348e-11	0.0578655	0.347	0.329	1.34204e-07	0	Nolc1
1.35692e-14	0.0578293	0.095	0.108	4.07075e-11	0	H2-Oa
7.22547e-32	0.0577294	0.014	0.01	2.16764e-28	0	B630019K06Rik
7.18107e-78	0.0575002	0.012	0.016	2.15432e-74	0	Gm15674
6.08045e-96	0.0574818	0.007	0.043	1.82414e-92	0	Nipa1
1.66851e-89	0.0570602	0.026	0.058	5.00552e-86	0	Gm43591
1.59638e-76	0.0563075	0.017	0.013	4.78915e-73	0	Apbb2
1.32474e-51	0.0561023	0.005	0.001	3.97423e-48	0	Fam110b
1.56133e-49	0.0558553	0.561	0.368	4.68398e-46	0	Plk1
4.79188e-59	0.055796	0.016	0.014	1.43757e-55	0	Tssk6
1.81684e-35	0.0555662	0.135	0.152	5.45051e-32	0	Zfand2a
9.48672e-35	0.055422	0.231	0.22	2.84602e-31	0	Atad5
1.17496e-73	0.0549236	0.011	0.057	3.52488e-70	0	Col20a1
4.83494e-69	0.0545606	0.02	0.02	1.45048e-65	0	Zbtb39
2.65279e-48	0.0543735	0.043	0.036	7.95838e-45	0	Arsk
5.5414e-26	0.0543051	0.04	0.036	1.66242e-22	0	Zfp81
3.4954e-28	0.0540649	0.174	0.205	1.04862e-24	0	Nop16
1.5004e-71	0.0540343	0.007	0.004	4.5012e-68	0	Slc27a6
2.12869e-13	0.0537581	0.014	0.01	6.38606e-10	0	Aoc2
4.99784e-11	0.053624	0.25	0.285	1.49935e-07	0	Rps6ka3
4.97132e-47	0.0534361	0.007	0.04	1.4914e-43	0	Cadm4
1.21936e-15	0.0533351	0.225	0.27	3.65807e-12	0	Stat5a
2.49281e-107	0.0530873	0.007	0.048	7.47844e-104	0	Tspan9
2.62904e-46	0.0527418	0.08	0.074	7.88711e-43	0	Ccdc125
5.67096e-06	0.0526588	0.006	0.002	0.0170129	0	Tceal8
4.18309e-48	0.0525231	0.01	0.005	1.25493e-44	0	Scgn
3.44789e-50	0.0523251	0.007	0.029	1.03437e-46	0	Doc2g
3.22363e-24	0.0522493	0.011	0.034	9.67089e-21	0	Spag6l
2.81516e-43	0.0519648	0.56	0.381	8.44549e-40	0	Aurkb
4.6982e-70	0.0518297	0.011	0.01	1.40946e-66	0	Gm20045
1.85819e-36	0.0516831	0.452	0.335	5.57458e-33	0	Rad51
2.5928e-93	0.0512649	0.007	0.083	7.7784e-90	0	Cap2
2.83992e-25	0.0511284	0.51	0.381	8.51976e-22	0	Cks1b
8.67421e-17	0.0506485	0.132	0.138	2.60226e-13	0	Mdc1
6.10475e-38	0.0506413	0.092	0.083	1.83142e-34	0	Zhx2
4.38381e-39	0.0505613	0.019	0.016	1.31514e-35	0	Agrn
1.44034e-54	0.0503971	0.58	0.371	4.32102e-51	0	Esco2
1.28247e-38	0.0500807	0.024	0.024	3.8474e-35	0	Zfp946
6.63647e-35	0.049866	0.547	0.383	1.99094e-31	0	Tpx2
2.81178e-07	0.0498413	0.07	0.074	0.000843533	0	Gm16001
2.59508e-27	0.0493103	0.152	0.175	7.78523e-24	0	Jade1
9.6307e-10	0.0485854	0.119	0.124	2.88921e-06	0	Atf7
6.55383e-44	0.0483792	0.088	0.129	1.96615e-40	0	Hist2h4
2.50405e-81	0.0478928	0.005	0.014	7.51214e-78	0	Gm43691
2.15749e-56	0.0477511	0.018	0.018	6.47247e-53	0	Gkap1
1.41781e-28	0.0477166	0.545	0.392	4.25344e-25	0	Birc5
1.7836e-61	0.0475206	0.005	0.002	5.3508e-58	0	Lefty1
5.6724e-06	0.047465	0.027	0.025	0.0170172	0	Dlg3
3.00328e-32	0.0472249	0.053	0.052	9.00985e-29	0	Mib2
1.83793e-26	0.0469601	0.053	0.048	5.51378e-23	0	Tbc1d30
2.60419e-18	0.0469215	0.267	0.3	7.81257e-15	0	Zbtb11
1.06577e-10	0.0465714	0.02	0.019	3.19732e-07	0	Ss18l1
8.66141e-41	0.045886	0.02	0.015	2.59842e-37	0	Map4k3
1.43283e-07	0.045707	0.006	0.01	0.000429848	0	0610031O16Rik
2.0124e-66	0.0456916	0.02	0.025	6.03721e-63	0	Dnajc25
9.11148e-66	0.045591	0.005	0.002	2.73345e-62	0	Sh3bgrl2
1.94179e-24	0.0455308	0.008	0.02	5.82538e-21	0	Mcmdc2
3.58766e-10	0.0455191	0.386	0.336	1.0763e-06	0	Hist1h1c
5.70462e-15	0.0454113	0.005	0.014	1.71139e-11	0	Clic5
1.80658e-20	0.0453236	0.006	0.008	5.41974e-17	0	Gm13830
1.03071e-99	0.0452181	0.012	0.048	3.09212e-96	0	1500002F19Rik
2.54346e-69	0.0451596	0.032	0.044	7.63039e-66	0	Dstyk
9.65056e-27	0.0446185	0.012	0.01	2.89517e-23	0	B430219N15Rik
4.1299e-78	0.0445482	0.007	0.05	1.23897e-74	0	Tcf7l2
3.03686e-52	0.0445426	0.029	0.031	9.11059e-49	0	Tns1
4.72765e-16	0.0443405	0.006	0.048	1.41829e-12	0	Cyp39a1
3.46614e-34	0.043998	0.008	0.168	1.03984e-30	0	Zfhx3
2.27257e-18	0.0435972	0.039	0.036	6.8177e-15	0	Gpr137c
4.07464e-44	0.043551	0.586	0.395	1.22239e-40	0	Bub1b
9.15022e-88	0.0434907	0.01	0.009	2.74507e-84	0	Gm42555
9.8606e-62	0.0434531	0.021	0.025	2.95818e-58	0	Tmem147os
1.56073e-115	0.0434172	0.006	0.037	4.68219e-112	0	Adm
5.95172e-30	0.0433883	0.554	0.397	1.78552e-26	0	Spc24
3.3894e-55	0.0432326	0.601	0.386	1.01682e-51	0	Mxd3
1.60678e-20	0.0431937	0.042	0.038	4.82033e-17	0	Nlrp1a
3.67971e-69	0.0430455	0.004	0.001	1.10391e-65	0	Msantd1
9.88023e-34	0.0428598	0.555	0.395	2.96407e-30	0	Cdca3
5.11499e-74	0.0427797	0.009	0.009	1.5345e-70	0	Tmem38a
1.3877e-44	0.0427009	0.112	0.129	4.16309e-41	0	D1Ertd622e
7.32702e-19	0.042663	0.249	0.269	2.19811e-15	0	Fen1
1.61991e-86	0.042377	0.007	0.013	4.85973e-83	0	Ube2e2
7.33441e-73	0.0423409	0.096	0.089	2.20032e-69	0	Axin2
3.28681e-23	0.0423252	0.008	0.014	9.86042e-20	0	A730071L15Rik
6.31893e-73	0.0422822	0.009	0.005	1.89568e-69	0	Sox5
2.76664e-38	0.0421385	0.045	0.046	8.29992e-35	0	Phxr4
1.57808e-77	0.0414086	0.007	0.033	4.73423e-74	0	Gm37294
7.39749e-41	0.0413912	0.074	0.081	2.21925e-37	0	Cep290
1.50748e-09	0.041136	0.331	0.374	4.52244e-06	0	Swt1
1.34793e-46	0.0410973	0.574	0.38	4.04379e-43	0	Shcbp1
3.29009e-53	0.0410239	0.011	0.01	9.87027e-50	0	Bex1
2.87682e-104	0.0404438	0.036	0.035	8.63045e-101	0	Pam
1.34819e-05	0.0404201	0.185	0.181	0.0404457	0	Tespa1
5.33095e-10	0.0403854	0.011	0.05	1.59929e-06	0	Klhl14
1.03334e-10	0.0400974	0.209	0.261	3.10003e-07	0	Pcnt
3.4852e-12	0.0398492	0.182	0.264	1.04556e-08	0	Dctpp1
5.18533e-50	0.0398385	0.176	0.169	1.5556e-46	0	Map3k14
1.21636e-36	0.0394544	0.009	0.008	3.64907e-33	0	Lmln
3.29058e-16	0.0393628	0.041	0.045	9.87175e-13	0	Bcorl1
6.92245e-20	0.0393438	0.379	0.336	2.07674e-16	0	Smc2
9.77302e-13	0.0391919	0.016	0.018	2.9319e-09	0	Tsga10
2.9141e-95	0.0391288	0.006	0.033	8.74231e-92	0	Zscan30
4.75613e-34	0.0391215	0.468	0.348	1.42684e-30	0	Tcf19
2.53981e-40	0.0389267	0.006	0.053	7.61943e-37	0	Olig3
1.59344e-28	0.0387265	0.028	0.027	4.78031e-25	0	Cmpk2
2.67041e-38	0.0384816	0.16	0.185	8.01122e-35	0	Hist1h3e
4.02131e-42	0.0383554	0.021	0.025	1.20639e-38	0	Tecpr2
4.87237e-50	0.0380983	0.587	0.386	1.46171e-46	0	E2f8
7.70876e-25	0.0379766	0.018	0.017	2.31263e-21	0	1700010I14Rik
1.44722e-08	0.0374611	0.004	0.003	4.34167e-05	0	Gm29642
1.08038e-55	0.0371084	0.004	0.001	3.24113e-52	0	Gm16157
3.88227e-19	0.0367315	0.006	0.033	1.16468e-15	0	Alox5ap
2.26443e-38	0.0367201	0.085	0.099	6.79328e-35	0	Chd9
1.47378e-37	0.0366676	0.012	0.139	4.42134e-34	0	Gm44031
5.00595e-41	0.0365293	0.554	0.375	1.50178e-37	0	Casc5
1.15617e-83	0.0354928	0.036	0.03	3.4685e-80	0	Zfp658
1.79391e-20	0.0354724	0.035	0.035	5.38173e-17	0	Zfp667
1.86533e-17	0.0353783	0.017	0.015	5.596e-14	0	Per3
5.77314e-35	0.0353473	0.006	0.126	1.73194e-31	0	Art1
7.05853e-63	0.0350265	0.005	0.102	2.11756e-59	0	Sorcs2
7.73126e-64	0.0345246	0.004	0.004	2.31938e-60	0	Acsbg2
5.58371e-61	0.0343595	0.017	0.031	1.67511e-57	0	Bank1
7.63376e-67	0.0338859	0.005	0.135	2.29013e-63	0	E030044B06Rik
4.72348e-45	0.0337758	0.004	0.003	1.41705e-41	0	Gm590
3.19644e-27	0.0337025	0.004	0.03	9.58931e-24	0	Acoxl
6.79591e-42	0.0335587	0.524	0.363	2.03877e-38	0	Ncapg2
7.93402e-29	0.0334399	0.017	0.014	2.3802e-25	0	Gm26778
7.59664e-10	0.0332537	0.024	0.028	2.27899e-06	0	Bnip3
7.99294e-70	0.0331278	0.02	0.022	2.39788e-66	0	Rdh10
2.32651e-53	0.0329368	0.55	0.352	6.97953e-50	0	Spc25
6.81545e-61	0.0325557	0.005	0.007	2.04464e-57	0	Bbof1
6.40485e-72	0.0323518	0.024	0.026	1.92146e-68	0	AA467197
4.58707e-95	0.0322617	0.005	0.056	1.37612e-91	0	Duoxa2
3.30053e-39	0.0321797	0.097	0.102	9.90159e-36	0	Uvssa
1.86223e-66	0.0319923	0.004	0.003	5.5867e-63	0	Slc1a4
6.90925e-50	0.0319627	0.535	0.347	2.07278e-46	0	Hmmr
2.56957e-06	0.0318906	0.452	0.401	0.00770871	0	Nucks1
7.26705e-80	0.0318715	0.004	0.002	2.18011e-76	0	4932438H23Rik
6.78754e-15	0.031711	0.092	0.103	2.03626e-11	0	Vav3
1.12475e-44	0.0317012	0.559	0.379	3.37424e-41	0	Rad51ap1
7.37455e-37	0.0316878	0.229	0.213	2.21237e-33	0	Lncpint
5.37548e-91	0.0315642	0.011	0.008	1.61264e-87	0	Apoe
2.7802e-16	0.0312954	0.125	0.133	8.34059e-13	0	Kat6b
3.40383e-45	0.0309054	0.019	0.017	1.02115e-41	0	Zfp365
4.03015e-71	0.030806	0.004	0.005	1.20905e-67	0	Spry4
1.36999e-06	0.0307901	0.009	0.041	0.00410998	0	Cdh13
5.9586e-40	0.0305944	0.277	0.243	1.78758e-36	0	Hist1h1a
3.36848e-60	0.0305645	0.007	0.006	1.01054e-56	0	Gm26571
2.08056e-103	0.03054	0.007	0.06	6.24169e-100	0	Gm38336
3.82125e-25	0.0304691	0.004	0.002	1.14638e-21	0	Slc3a1
1.38254e-99	0.0304619	0.004	0.004	4.14761e-96	0	Gm12107
5.2071e-41	0.0303959	0.439	0.312	1.56213e-37	0	Cdc20
6.57951e-87	0.0303657	0.005	0.094	1.97385e-83	0	Slc23a3
9.45561e-67	0.0303652	0.557	0.339	2.83668e-63	0	Hist1h2ab
1.07322e-99	0.0303442	0.009	0.012	3.21966e-96	0	Fam132a
7.99381e-48	0.0303264	0.026	0.023	2.39814e-44	0	5830468F06Rik
2.53255e-31	0.0300874	0.516	0.373	7.59765e-28	0	Cdca8
9.98301e-17	0.0300441	0.005	0.003	2.9949e-13	0	Samd15
3.01312e-47	0.0297215	0.017	0.015	9.03935e-44	0	Hic2
6.61108e-107	0.0296519	0.005	0.002	1.98332e-103	0	Gm17455
4.50736e-98	0.0292602	0.005	0.116	1.35221e-94	0	4930458D05Rik
5.35016e-40	0.0292517	0.012	0.01	1.60505e-36	0	Gm17300
6.226e-35	0.0291876	0.007	0.019	1.8678e-31	0	Egf
3.98442e-48	0.0291458	0.556	0.367	1.19533e-44	0	Kif4
6.78823e-51	0.0291177	0.569	0.372	2.03647e-47	0	Neil3
8.00503e-25	0.0290581	0.142	0.173	2.40151e-21	0	Pcgf6
1.79514e-32	0.0285291	0.464	0.351	5.38543e-29	0	Hist1h2ap
7.48766e-66	0.028438	0.017	0.034	2.2463e-62	0	Gm26628
2.40927e-13	0.0282776	0.007	0.034	7.22782e-10	0	BC049762
5.22287e-62	0.0282672	0.017	0.04	1.56686e-58	0	Gm10521
2.94529e-75	0.0281947	0.093	0.089	8.83588e-72	0	Serpine2
4.02162e-54	0.0281341	0.029	0.042	1.20649e-50	0	Cd24a
3.97859e-91	0.0278328	0.004	0.008	1.19358e-87	0	Amigo3
3.33774e-57	0.0277911	0.076	0.091	1.00132e-53	0	Bcl7a
4.29212e-08	0.0276492	0.008	0.042	0.000128764	0	F730311O21Rik
3.23239e-33	0.0275903	0.006	0.007	9.69718e-30	0	A430110L20Rik
3.09636e-09	0.0275887	0.412	0.365	9.28908e-06	0	2700094K13Rik
4.4259e-49	0.0274826	0.007	0.005	1.32777e-45	0	Gm5475
1.06247e-89	0.0274235	0.006	0.007	3.18742e-86	0	Hist2h3b
5.60086e-21	0.02703	0.004	0.002	1.68026e-17	0	4930471M09Rik
1.98521e-86	0.0266641	0.004	0.001	5.95562e-83	0	Ptgdr2
8.76256e-06	0.0262495	0.01	0.009	0.0262877	0	Adgrd1
3.7323e-46	0.0261468	0.004	0.007	1.11969e-42	0	1700112E06Rik
7.89584e-74	0.0261203	0.036	0.04	2.36875e-70	0	Ccrl2
2.9497e-37	0.0259646	0.111	0.109	8.84911e-34	0	Gprasp1
6.78826e-15	0.0256792	0.316	0.321	2.03648e-11	0	Rrm1
8.34527e-48	0.0256168	0.004	0.003	2.50358e-44	0	Itga2b
2.73078e-45	0.0254151	0.072	0.076	8.19235e-42	0	Abcb9
9.74454e-72	0.0253467	0.004	0.004	2.92336e-68	0	Deptor
1.61344e-46	0.0247451	0.005	0.031	4.84031e-43	0	Ccdc39
1.30509e-47	0.0245346	0.012	0.011	3.91526e-44	0	Atf3
1.58261e-69	0.0245133	0.028	0.025	4.74784e-66	0	Rab3a
6.23998e-82	0.0244982	0.008	0.008	1.87199e-78	0	Igf2bp3
2.63168e-74	0.0243629	0.006	0.019	7.89504e-71	0	Slc7a8
4.71809e-55	0.0242229	0.562	0.359	1.41543e-51	0	Kif2c
2.73323e-11	0.0241156	0.004	0.002	8.1997e-08	0	Rftn2
1.91215e-71	0.0240584	0.019	0.024	5.73646e-68	0	Airn
6.04468e-55	0.024017	0.004	0.003	1.8134e-51	0	Gm26635
8.04085e-37	0.0239959	0.005	0.013	2.41225e-33	0	Gm14168
1.94779e-36	0.0236335	0.545	0.383	5.84337e-33	0	Ncapg
6.65293e-46	0.0235616	0.004	0.001	1.99588e-42	0	Gm42982
1.15572e-29	0.0235458	0.119	0.131	3.46717e-26	0	Ms4a4c
1.14403e-44	0.0233688	0.52	0.353	3.43208e-41	0	Ccnb1
1.6801e-28	0.0231545	0.48	0.361	5.04031e-25	0	Tacc3
4.86116e-11	0.0231377	0.023	0.025	1.45835e-07	0	Wdfy2
1.93707e-29	0.0231178	0.007	0.025	5.8112e-26	0	Cdnf
1.00203e-48	0.023007	0.506	0.337	3.00608e-45	0	Kif20a
9.51614e-78	0.0229064	0.022	0.025	2.85484e-74	0	Cacna2d2
1.15073e-37	0.0228374	0.502	0.357	3.45218e-34	0	Cenpe
1.41025e-12	0.0227185	0.047	0.049	4.23075e-09	0	Zmat1
2.01111e-21	0.0225732	0.004	0.015	6.03332e-18	0	Gm26733
3.97431e-95	0.0224183	0.003	0.006	1.19229e-91	0	Gm16196
4.42372e-12	0.0222093	0.016	0.015	1.32712e-08	0	Gm17334
1.6021e-21	0.0219821	0.033	0.043	4.80629e-18	0	Gtf2ird1
1.51093e-96	0.0219172	0.012	0.024	4.53278e-93	0	Napb
1.74986e-28	0.0219098	0.004	0.005	5.24958e-25	0	Scrt1
4.36127e-37	0.0218062	0.513	0.367	1.30838e-33	0	Clspn
1.55641e-37	0.0217874	0.004	0.079	4.66924e-34	0	RP24-63G4.13
6.8891e-33	0.0217528	0.004	0.003	2.06673e-29	0	Rab6b
3.08154e-99	0.021205	0.008	0.007	9.24463e-96	0	Sfxn5
3.56875e-32	0.0210476	0.005	0.125	1.07063e-28	0	Gm128
8.14528e-95	0.0209388	0.013	0.02	2.44358e-91	0	B230118H07Rik
8.04253e-18	0.0209251	0.006	0.034	2.41276e-14	0	Vegfa
6.92726e-84	0.0208835	0.003	0.001	2.07818e-80	0	1700102P08Rik
1.34208e-37	0.0207237	0.005	0.037	4.02624e-34	0	Adra2a
3.32827e-30	0.0206291	0.006	0.149	9.98481e-27	0	RP24-259P13.2
4.09462e-73	0.0206189	0.004	0.095	1.22839e-69	0	Far1os
4.19117e-11	0.0204472	0.006	0.005	1.25735e-07	0	Gnal
1.27455e-46	0.0202648	0.008	0.007	3.82365e-43	0	Adamtsl4
2.73097e-07	0.0199095	0.175	0.178	0.000819291	0	Hsd17b11
5.96026e-06	0.0198111	0.083	0.203	0.0178808	0	Tgm2
1.68732e-57	0.0195835	0.004	0.004	5.06196e-54	0	Ovgp1
2.00953e-86	0.0194856	0.004	0.007	6.02858e-83	0	Lpl
5.23904e-25	0.019231	0.004	0.03	1.57171e-21	0	Gm16158
9.66136e-35	0.0192164	0.078	0.092	2.89841e-31	0	Mpp5
2.7127e-44	0.0192003	0.005	0.005	8.13811e-41	0	St6galnac1
6.52817e-63	0.019112	0.005	0.055	1.95845e-59	0	1700016K19Rik
1.88474e-42	0.0189259	0.115	0.132	5.65422e-39	0	Polr3d
3.94221e-43	0.0188784	0.02	0.063	1.18266e-39	0	D630044L22Rik
3.33211e-51	0.0188277	0.003	0.001	9.99633e-48	0	Exd1
5.78394e-07	0.0187914	0.422	0.453	0.00173518	0	Tnrc6b
1.54861e-103	0.0187307	0.004	0.028	4.64584e-100	0	Phlda2
7.60644e-59	0.0186738	0.019	0.032	2.28193e-55	0	Cox6b2
7.95079e-14	0.0185132	0.245	0.286	2.38524e-10	0	Tipin
3.99295e-74	0.0184932	0.017	0.017	1.19789e-70	0	Pard6b
4.11461e-21	0.0182879	0.004	0.024	1.23438e-17	0	6430562O15Rik
1.33416e-90	0.0180365	0.004	0.052	4.00248e-87	0	Zscan10
8.38393e-77	0.0179806	0.005	0.075	2.51518e-73	0	Gnat1
1.28517e-21	0.0179326	0.004	0.022	3.8555e-18	0	Mkln1os
1.27144e-29	0.0178033	0.031	0.038	3.81433e-26	0	Kctd12
1.12631e-75	0.0175291	0.039	0.035	3.37893e-72	0	Tsc22d1
3.12259e-52	0.017219	0.055	0.062	9.36776e-49	0	Polr1b
9.92523e-45	0.017137	0.01	0.022	2.97757e-41	0	Tmcc3
6.9208e-95	0.0171016	0.006	0.044	2.07624e-91	0	Gm29282
8.28032e-33	0.0168532	0.005	0.023	2.4841e-29	0	Gm13977
6.85071e-80	0.0168299	0.004	0.002	2.05521e-76	0	Mamdc4
1.75775e-53	0.0167114	0.005	0.007	5.27326e-50	0	Gm36266
2.21537e-34	0.0166958	0.004	0.019	6.6461e-31	0	Gm42726
1.24461e-17	0.0165663	0.392	0.341	3.73383e-14	0	Mcm5
1.51376e-44	0.0164164	0.015	0.015	4.54128e-41	0	Fgd6
1.19166e-48	0.0163481	0.022	0.027	3.57498e-45	0	Akap17b
6.08925e-54	0.0162415	0.547	0.349	1.82677e-50	0	Nek2
9.82755e-50	0.0161636	0.077	0.125	2.94827e-46	0	Shmt1
3.69201e-38	0.0161409	0.004	0.003	1.1076e-34	0	Gm16121
3.66768e-13	0.015926	0.012	0.015	1.1003e-09	0	Fam71e1
4.93411e-70	0.0159157	0.012	0.024	1.48023e-66	0	Fxyd4
1.78793e-24	0.0158724	0.345	0.306	5.36378e-21	0	Ncapd2
1.58296e-72	0.0155289	0.004	0.003	4.74889e-69	0	Gm10306
1.76002e-39	0.0154016	0.528	0.364	5.28005e-36	0	Ncaph
2.09614e-49	0.0153917	0.02	0.053	6.28842e-46	0	F830016B08Rik
8.04426e-39	0.0152411	0.518	0.366	2.41328e-35	0	Cenpf
3.78745e-92	0.0151604	0.058	0.053	1.13623e-88	0	Acta1
7.16389e-06	0.0151089	0.011	0.011	0.0214917	0	Kcnh2
6.55248e-16	0.015072	0.006	0.021	1.96574e-12	0	Cd1d2
1.08051e-93	0.0150703	0.004	0.013	3.24152e-90	0	Maoa
6.69857e-33	0.0148813	0.004	0.004	2.00957e-29	0	Prg4
1.78025e-92	0.0148707	0.003	0.002	5.34076e-89	0	5033417F24Rik
5.92974e-63	0.0147823	0.004	0.011	1.77892e-59	0	Gm26608
1.07411e-17	0.0146931	0.28	0.259	3.22232e-14	0	Mylip
7.24509e-35	0.0146412	0.52	0.371	2.17353e-31	0	Cdk1
1.00356e-13	0.0146187	0.165	0.249	3.01069e-10	0	Siva1
1.0685e-36	0.0144711	0.004	0.039	3.20549e-33	0	4933427G17Rik
1.31273e-37	0.0143578	0.54	0.376	3.93818e-34	0	Kif11
9.86985e-09	0.014204	0.013	0.039	2.96095e-05	0	Ift81
2.28307e-52	0.0139801	0.004	0.042	6.84922e-49	0	Amn
1.18648e-26	0.0138841	0.099	0.113	3.55945e-23	0	Pitpnm2
9.05146e-37	0.0138512	0.007	0.022	2.71544e-33	0	Igsf3
1.32825e-51	0.0138007	0.003	0.002	3.98475e-48	0	Gm12061
1.32958e-29	0.013749	0.009	0.09	3.98874e-26	0	Sorbs3
1.57227e-13	0.0135698	0.004	0.006	4.71682e-10	0	Gm10941
1.56659e-06	0.0135424	0.003	0.003	0.00469978	0	Wfikkn1
2.20223e-75	0.0133821	0.153	0.116	6.6067e-72	0	Hist1h2bh
3.5756e-42	0.0133645	0.008	0.01	1.07268e-38	0	Amd2
2.43741e-54	0.0131635	0.009	0.008	7.31223e-51	0	Gm26789
2.54904e-80	0.0130173	0.137	0.111	7.64711e-77	0	Gm13889
1.00184e-05	0.0130143	0.3	0.334	0.0300553	0	Dnmt1
1.42553e-06	0.012943	0.44	0.405	0.00427659	0	Ube2s
8.3379e-47	0.0128168	0.003	0.005	2.50137e-43	0	Crygn
6.99216e-67	0.0128111	0.003	0.002	2.09765e-63	0	Arg2
4.85557e-29	0.0126951	0.004	0.002	1.45667e-25	0	Smim20.1
3.04449e-21	0.0125107	0.006	0.019	9.13346e-18	0	Gm21967
5.79849e-39	0.0124461	0.004	0.002	1.73955e-35	0	Zfyve9
5.49532e-17	0.0121647	0.023	0.072	1.6486e-13	0	Tifa
7.31565e-31	0.0119382	0.143	0.193	2.19469e-27	0	Ccdc34
1.136e-30	0.0118118	0.004	0.003	3.40801e-27	0	Muc4
2.95422e-63	0.0113978	0.152	0.149	8.86265e-60	0	Cryab
6.36811e-43	0.011331	0.019	0.019	1.91043e-39	0	Ksr2
8.21162e-54	0.0113067	0.094	0.087	2.46349e-50	0	Nr1d2
2.44436e-81	0.0113011	0.003	0.002	7.33308e-78	0	Gm10552
2.83291e-32	0.0112938	0.004	0.017	8.49874e-29	0	1700020D05Rik
1.06897e-87	0.0111108	0.004	0.018	3.20692e-84	0	Gm14486
2.41904e-69	0.0107166	0.004	0.019	7.25711e-66	0	Gm37422
7.5983e-46	0.010588	0.011	0.165	2.27949e-42	0	Gapdhs
3.26191e-26	0.0105749	0.018	0.018	9.78572e-23	0	Hspb1
3.10844e-87	0.010537	0.01	0.011	9.32533e-84	0	1700086O06Rik
9.23188e-11	0.0103966	0.29	0.293	2.76956e-07	0	Rgs2
1.24284e-40	0.0102845	0.478	0.344	3.72853e-37	0	Cit
8.77324e-39	0.0102785	0.345	0.274	2.63197e-35	0	Dlgap5
4.37409e-55	0.0100427	0.512	0.327	1.31223e-51	0	Sgol2a
1.31622e-09	0.00998915	0.196	0.253	3.94866e-06	0	Mpp1
1.758e-16	0.00981638	0.007	0.112	5.27399e-13	0	Tom1l1
5.06943e-48	0.00943483	0.02	0.02	1.52083e-44	0	Ppm1n
2.62471e-95	0.00943156	0.038	0.042	7.87413e-92	0	C1qb
7.68149e-15	0.00940115	0.025	0.025	2.30445e-11	0	Rundc3b
1.42556e-41	0.00932214	0.543	0.375	4.27669e-38	0	Mybl2
2.12895e-93	0.0093137	0.068	0.063	6.38685e-90	0	Nptxr
6.13225e-08	0.00924857	0.01	0.07	0.000183968	0	Pygl
8.0516e-33	0.00924319	0.026	0.037	2.41548e-29	0	Tmem158
3.26619e-44	0.00910897	0.004	0.011	9.79857e-41	0	Gcsam
6.8868e-12	0.0090782	0.004	0.003	2.06604e-08	0	Dnah17
2.0578e-22	0.00890884	0.175	0.184	6.17339e-19	0	Zfp945
1.54238e-20	0.00885403	0.189	0.238	4.62713e-17	0	Rfc3
2.03439e-35	0.00883027	0.027	0.049	6.10317e-32	0	Stac3
1.70633e-49	0.00879548	0.003	0.004	5.11899e-46	0	Gm6658
2.71999e-30	0.00854078	0.1	0.117	8.15998e-27	0	H2-T24
3.1307e-94	0.00851915	0.02	0.028	9.39209e-91	0	Gm15775
1.99508e-47	0.00844599	0.004	0.026	5.98523e-44	0	Gm15938
1.59668e-12	0.0082857	0.029	0.032	4.79004e-09	0	Pex26
9.06779e-59	0.00817848	0.012	0.037	2.72034e-55	0	Tle6
7.24889e-48	0.00814362	0.428	0.304	2.17467e-44	0	Gm20628
2.54925e-64	0.00803685	0.004	0.015	7.64776e-61	0	4930558K02Rik
3.7254e-62	0.00782362	0.126	0.125	1.11762e-58	0	Pnpla7
4.04584e-77	0.00766217	0.003	0.004	1.21375e-73	0	Fam167b
5.87469e-84	0.00760162	0.007	0.04	1.76241e-80	0	Zcchc3
4.2805e-43	0.00756074	0.156	0.17	1.28415e-39	0	Cyp4f18
3.86461e-44	0.00755274	0.032	0.074	1.15938e-40	0	Pirb
5.4887e-43	0.00744185	0.038	0.053	1.64661e-39	0	Pou2af1
1.10103e-23	0.00707865	0.527	0.4	3.3031e-20	0	Tk1
7.69523e-18	0.00691941	0.103	0.171	2.30857e-14	0	Fam111a
1.96067e-58	0.00664596	0.002	0.002	5.88201e-55	0	Gm42903
2.47334e-56	0.00658878	0.01	0.024	7.42002e-53	0	Pkib
4.21973e-62	0.00655717	0.002	0.001	1.26592e-58	0	Hk3
9.91357e-07	0.00650679	0.026	0.031	0.00297407	0	Parp16
2.87223e-86	0.00646842	0.012	0.026	8.61668e-83	0	Tmem52
1.39248e-25	0.00645956	0.146	0.155	4.17743e-22	0	Gm11707
5.9104e-16	0.00637987	0.025	0.03	1.77312e-12	0	D130020L05Rik
2.87342e-31	0.0063163	0.018	0.19	8.62026e-28	0	Fabp4
3.26617e-28	0.00591143	0.003	0.002	9.79852e-25	0	Gm13807
3.10645e-34	0.00584655	0.088	0.134	9.31935e-31	0	Tppp
1.19131e-07	0.00557111	0.097	0.117	0.000357393	0	Tec
5.2711e-17	0.00551761	0.014	0.033	1.58133e-13	0	Mitf
8.23116e-80	0.00550041	0.238	0.164	2.46935e-76	0	Gm16907
2.51635e-90	0.00539342	0.176	0.114	7.54906e-87	0	Prkcdbp
2.6645e-19	0.00537055	0.003	0.01	7.99351e-16	0	Rgs9bp
1.28425e-52	0.00532241	0.012	0.021	3.85276e-49	0	Zfp239
7.97162e-27	0.00530716	0.058	0.069	2.39149e-23	0	Zfp12
7.76839e-85	0.00527653	0.077	0.07	2.33052e-81	0	Gm9242
2.51186e-70	0.00524071	0.012	0.016	7.53558e-67	0	Chil5
2.11241e-12	0.00519572	0.004	0.035	6.33723e-09	0	Ppy
4.87731e-10	0.00504912	0.004	0.027	1.46319e-06	0	9230111E07Rik
2.04381e-92	0.00504649	0.373	0.212	6.13143e-89	0	Rasgrp3
1.91257e-96	0.00471755	0.004	0.016	5.73772e-93	0	AC132444.1
2.32264e-49	0.00459749	0.007	0.007	6.96792e-46	0	Cdkl5
1.04196e-24	0.00451864	0.004	0.004	3.12588e-21	0	Efhb
1.81731e-06	0.00445489	0.263	0.33	0.00545192	0	Pcna
7.87383e-47	0.0041536	0.497	0.337	2.36215e-43	0	Mis18bp1
1.00798e-30	0.0037894	0.146	0.187	3.02393e-27	0	Pdcd11
4.10186e-68	0.00373918	0.063	0.077	1.23056e-64	0	Gm15873
1.11784e-08	0.00369136	0.139	0.156	3.35352e-05	0	Lpp
4.69795e-97	0.00355557	0.005	0.031	1.40939e-93	0	Sema6c
1.1629e-22	0.00322946	0.003	0.004	3.4887e-19	0	Gm28556
9.48788e-06	0.00314637	0.004	0.003	0.0284636	0	Kctd21
1.82747e-67	0.00298019	0.003	0.011	5.4824e-64	0	Gm12207
8.90287e-105	0.0028299	0.004	0.065	2.67086e-101	0	4932702P03Rik
1.84373e-15	0.00269864	0.237	0.295	5.5312e-12	0	Esf1
3.73853e-35	0.00265104	0.004	0.095	1.12156e-31	0	Gm26888
2.89637e-80	0.00253396	0.053	0.052	8.68911e-77	0	Dyx1c1
1.97863e-06	0.00244096	0.004	0.005	0.0059359	0	0610039K10Rik
1.46517e-70	0.00235455	0.004	0.01	4.3955e-67	0	Pik3c2b
1.11116e-15	0.00234441	0.034	0.036	3.33347e-12	0	Fktn
5.33198e-09	0.00226273	0.007	0.052	1.59959e-05	0	Gm43689
1.179e-10	0.00223201	0.003	0.002	3.53701e-07	0	Gm15859
2.57858e-83	0.00208357	0.009	0.016	7.73574e-80	0	Gja5
4.37825e-25	0.00196196	0.014	0.058	1.31347e-21	0	Syk
7.6346e-62	0.00179859	0.023	0.026	2.29038e-58	0	Dtx4
1.53097e-69	0.00165561	0.059	0.071	4.59292e-66	0	Peg3
3.91394e-29	0.00162746	0.005	0.028	1.17418e-25	0	Tctex1d4
1.37136e-21	0.00162315	0.194	0.225	4.11408e-18	0	Hist1h4d
5.06482e-44	0.00154622	0.447	0.321	1.51945e-40	0	Cdca2
4.81043e-24	0.00144141	0.355	0.31	1.44313e-20	0	Knstrn
1.81491e-79	0.00133418	0.002	0.002	5.44474e-76	0	Zmynd12
1.8509e-85	0.00127352	0.129	0.096	5.5527e-82	0	Wdfy4
4.85071e-10	0.000997395	0.112	0.135	1.45521e-06	0	Dus2
8.00424e-13	0.000997212	0.004	0.018	2.40127e-09	0	Pcbd1
6.18723e-70	0.000937071	0.004	0.012	1.85617e-66	0	Gm26857
1.88451e-11	0.000923078	0.004	0.024	5.65354e-08	0	Ctnnd2
4.04514e-80	0.000722137	0.2	0.147	1.21354e-76	0	Rnase6
6.07395e-55	0.000715924	0.002	0.003	1.82219e-51	0	2900089D17Rik
9.88757e-43	0.00057477	0.2	0.197	2.96627e-39	0	Gm15892
4.57148e-54	0.00045641	0.005	0.006	1.37144e-50	0	Spats2
2.712e-51	0.000429957	0.076	0.111	8.13601e-48	0	Hmcn2
2.65727e-37	0.000295668	0.005	0.011	7.97182e-34	0	Gm26693
1.29351e-73	0.000287681	0.061	0.069	3.88054e-70	0	Bcas1
3.58139e-80	0.000159163	0.007	0.009	1.07442e-76	0	Nr6a1
1.70403e-19	0.000120939	0.097	0.153	5.11208e-16	0	3830403N18Rik
2.00374e-84	0.000118288	0.138	0.102	6.01123e-81	0	Gm26772
7.14747e-48	7.55353e-05	0.515	0.348	2.14424e-44	0	Cdc6
3.23778e-27	4.31738e-05	0.004	0.015	9.71333e-24	0	Gm42839
7.52505e-83	-6.03716e-05	0.526	0.31	2.25751e-79	0	Serpina9
2.25648e-11	-0.000215585	0.194	0.205	6.76945e-08	0	Errfi1
3.2622e-67	-0.000304417	0.003	0.004	9.78659e-64	0	Ctif
1.3465e-12	-0.000412565	0.008	0.057	4.03949e-09	0	Wnt10a
4.28717e-57	-0.00042162	0.03	0.032	1.28615e-53	0	Map4k5
6.26254e-45	-0.000481366	0.496	0.34	1.87876e-41	0	Ckap2l
2.09555e-08	-0.000638725	0.005	0.007	6.28666e-05	0	A630014C17Rik
2.16313e-94	-0.000666529	0.023	0.034	6.48938e-91	0	Pvrl3
1.12692e-52	-0.000668635	0.004	0.052	3.38075e-49	0	Best1
1.73403e-73	-0.000773709	0.054	0.051	5.20208e-70	0	Hs3st3b1
2.84048e-70	-0.000935231	0.004	0.054	8.52143e-67	0	Gm26583
1.27794e-77	-0.0010068	0.143	0.116	3.83383e-74	0	Cd40
2.19654e-95	-0.00117945	0.057	0.052	6.58962e-92	0	Ccdc96
1.58587e-38	-0.0012069	0.002	0.003	4.75762e-35	0	Rab34
5.25053e-54	-0.00144451	0.002	0.002	1.57516e-50	0	Usp44
7.17257e-70	-0.00144654	0.004	0.013	2.15177e-66	0	Bbs7
1.06318e-71	-0.00178828	0.004	0.011	3.18953e-68	0	Gzmc
7.89546e-36	-0.0018143	0.078	0.078	2.36864e-32	0	Klf4
1.7397e-33	-0.00185964	0.042	0.073	5.21909e-30	0	Cxcl10
5.35114e-61	-0.0019607	0.506	0.316	1.60534e-57	0	Fam64a
1.07051e-12	-0.00214379	0.015	0.019	3.21152e-09	0	9130019O22Rik
4.19293e-81	-0.00222915	0.006	0.02	1.25788e-77	0	Bcas3os1
5.14191e-78	-0.00227779	0.48	0.299	1.54257e-74	0	Crabp2
9.52501e-17	-0.00249033	0.002	0.002	2.8575e-13	0	Gm26867
8.17363e-51	-0.00263833	0.006	0.011	2.45209e-47	0	Tbc1d24
2.553e-79	-0.00264019	0.007	0.013	7.65901e-76	0	Phkg1
2.26859e-22	-0.00272111	0.012	0.013	6.80576e-19	0	Gm11767
4.36785e-68	-0.00272727	0.021	0.022	1.31035e-64	0	Slc25a42
9.99954e-52	-0.00301723	0.025	0.062	2.99986e-48	0	Mzb1
6.94984e-46	-0.00307566	0.078	0.12	2.08495e-42	0	Fcrla
4.71325e-64	-0.00307872	0.005	0.007	1.41397e-60	0	Ccdc180
7.85246e-41	-0.00324957	0.075	0.116	2.35574e-37	0	Irak3
4.01535e-94	-0.00331339	0.061	0.055	1.20461e-90	0	Pou5f1
7.28902e-83	-0.00331596	0.055	0.058	2.18671e-79	0	Baiap3
3.93389e-07	-0.00343728	0.43	0.386	0.00118017	0	Mif
1.28879e-89	-0.00349603	0.442	0.253	3.86636e-86	0	Aldh1a3
5.37525e-34	-0.00380916	0.065	0.068	1.61257e-30	0	Crebl2
1.6808e-57	-0.00388158	0.319	0.231	5.04241e-54	0	Aurka
1.78437e-45	-0.00399677	0.502	0.339	5.35311e-42	0	Depdc1a
6.96033e-88	-0.00423361	0.007	0.016	2.0881e-84	0	Sestd1
2.62946e-70	-0.00423851	0.002	0.003	7.88837e-67	0	Homer2
2.29431e-06	-0.00426614	0.004	0.004	0.00688293	0	F12
3.70794e-12	-0.00428021	0.204	0.26	1.11238e-08	0	Gpr65
4.0722e-81	-0.00438482	0.002	0.003	1.22166e-77	0	9330198N18Rik
1.23203e-68	-0.00445725	0.002	0.005	3.69609e-65	0	Bhlha15
1.55421e-67	-0.00447829	0.133	0.128	4.66262e-64	0	Sdc1
3.48187e-86	-0.00449112	0.002	0.002	1.04456e-82	0	Mfsd2b
2.85873e-09	-0.00456303	0.004	0.012	8.57618e-06	0	Zfp947
2.17988e-16	-0.00463955	0.002	0.002	6.53963e-13	0	Gm12227
1.15679e-23	-0.00468481	0.045	0.067	3.47036e-20	0	Abhd3
3.72287e-10	-0.00471879	0.002	0.002	1.11686e-06	0	9430098F02Rik
1.29036e-08	-0.00474969	0.266	0.286	3.87107e-05	0	Arl5c
9.21516e-94	-0.00495511	0.003	0.005	2.76455e-90	0	Zbtb16
1.73399e-15	-0.0050091	0.003	0.007	5.20196e-12	0	2310001K24Rik
1.28951e-49	-0.00520544	0.002	0.004	3.86852e-46	0	1810008B01Rik
1.36624e-49	-0.00527995	0.002	0.002	4.09871e-46	0	Gm29994
5.30554e-52	-0.00531362	0.015	0.022	1.59166e-48	0	Gm16973
5.50299e-36	-0.00536594	0.446	0.333	1.6509e-32	0	Kif22
2.42333e-66	-0.00537074	0.002	0.003	7.26998e-63	0	Lrp3
2.38667e-18	-0.00546341	0.202	0.225	7.16e-15	0	Jade2
1.30442e-46	-0.00546909	0.002	0.015	3.91326e-43	0	Gyltl1b
1.07579e-05	-0.00553016	0.059	0.1	0.0322736	0	Lamb2
4.25871e-61	-0.00557311	0.002	0.005	1.27761e-57	0	Gm26760
9.06147e-62	-0.00558313	0.396	0.281	2.71844e-58	0	Hck
3.36317e-61	-0.00584726	0.031	0.061	1.00895e-57	0	Cxcl13
1.41775e-33	-0.00596827	0.002	0.002	4.25325e-30	0	Tstd1
2.97664e-79	-0.00603655	0.002	0.003	8.92993e-76	0	Fxyd1
2.76539e-96	-0.0060429	0.004	0.083	8.29618e-93	0	Bend7
1.12704e-82	-0.00617736	0.34	0.214	3.38112e-79	0	Clec2l
2.20177e-25	-0.00619788	0.002	0.003	6.60532e-22	0	4732487G21Rik
1.90139e-07	-0.0062329	0.199	0.288	0.000570416	0	Fkbp2
5.46182e-51	-0.00634732	0.017	0.037	1.63855e-47	0	Tubb2b
1.69132e-63	-0.00636776	0.054	0.075	5.07397e-60	0	Ncr1
4.45355e-69	-0.00642626	0.024	0.043	1.33606e-65	0	Capn5
3.62177e-80	-0.00642866	0.026	0.034	1.08653e-76	0	Vpreb3
2.33872e-73	-0.00655476	0.009	0.026	7.01615e-70	0	Rhov
7.84337e-52	-0.00659958	0.003	0.05	2.35301e-48	0	Slc7a14
9.72471e-89	-0.00661571	0.288	0.176	2.91741e-85	0	Rnf138rt1
1.31019e-93	-0.00673141	0.003	0.048	3.93056e-90	0	Gm9830
7.78092e-16	-0.00676719	0.006	0.009	2.33428e-12	0	Dock4
6.58966e-76	-0.00680501	0.002	0.007	1.9769e-72	0	Cecr2
1.55092e-57	-0.00692113	0.238	0.193	4.65276e-54	0	Hist1h2ai
5.22595e-41	-0.00693555	0.035	0.054	1.56778e-37	0	Mageb3
1.09371e-29	-0.00705186	0.091	0.107	3.28114e-26	0	U2af1l4.1
7.84083e-16	-0.00708921	0.013	0.147	2.35225e-12	0	Gm7102
7.42997e-87	-0.0071558	0.002	0.003	2.22899e-83	0	1700064H15Rik
1.4429e-49	-0.00716169	0.018	0.038	4.3287e-46	0	Ghr
1.41709e-38	-0.00719037	0.106	0.113	4.25126e-35	0	Reck
1.23984e-44	-0.00735493	0.009	0.013	3.71953e-41	0	Notch4
1.30034e-38	-0.00737443	0.01	0.042	3.90101e-35	0	Map1b
5.23516e-100	-0.00745732	0.004	0.098	1.57055e-96	0	Gm9484
3.18883e-87	-0.00747132	0.182	0.123	9.56649e-84	0	Dll1
1.09386e-10	-0.00748061	0.068	0.131	3.28159e-07	0	Kalrn
5.64498e-59	-0.0076235	0.019	0.047	1.69349e-55	0	Sdc4
1.83399e-66	-0.00766986	0.009	0.01	5.50198e-63	0	4930444A19Rik
3.84456e-54	-0.00779096	0.006	0.007	1.15337e-50	0	Egr3
5.07936e-20	-0.0079613	0.055	0.081	1.52381e-16	0	Cilp2
6.34033e-72	-0.0079898	0.026	0.04	1.9021e-68	0	Zfp235
1.00435e-62	-0.00799722	0.003	0.026	3.01305e-59	0	RP23-36D15.6
1.73333e-69	-0.00800036	0.386	0.266	5.19999e-66	0	Rgs9
3.94619e-96	-0.00812341	0.179	0.112	1.18386e-92	0	C1ra
8.31371e-56	-0.00822015	0.01	0.03	2.49411e-52	0	Ccdc112
1.55441e-19	-0.0084396	0.024	0.193	4.66324e-16	0	Gm28085
5.77013e-08	-0.00844101	0.002	0.002	0.000173104	0	Gm19273
4.42838e-69	-0.0085773	0.003	0.004	1.32851e-65	0	C2cd4b
3.26773e-10	-0.00858287	0.266	0.318	9.80319e-07	0	Tuba1c
7.51342e-64	-0.00860968	0.07	0.093	2.25403e-60	0	Bcl11a
1.50627e-93	-0.00885624	0.003	0.007	4.51882e-90	0	Ppp1r3fos
1.33297e-13	-0.00886028	0.004	0.013	3.9989e-10	0	Tmem220
2.96612e-81	-0.00892892	0.007	0.025	8.89836e-78	0	Gm44195
1.17782e-05	-0.00897183	0.362	0.372	0.0353346	0	Tmpo
1.68541e-50	-0.00897747	0.069	0.106	5.05622e-47	0	Atcayos
3.16908e-21	-0.00916897	0.183	0.21	9.50723e-18	0	Ddit3
1.30954e-09	-0.0091781	0.005	0.007	3.92862e-06	0	Gcnt2
2.48843e-19	-0.0091917	0.138	0.203	7.4653e-16	0	Insig1
7.43861e-65	-0.00919881	0.005	0.016	2.23158e-61	0	Tm6sf2
5.30531e-73	-0.00928836	0.104	0.085	1.59159e-69	0	Card10
2.91949e-36	-0.00929741	0.005	0.011	8.75847e-33	0	Plxna1
2.23483e-66	-0.00931634	0.389	0.275	6.7045e-63	0	Acta2
1.83561e-28	-0.0093274	0.002	0.01	5.50683e-25	0	Hpn
8.90957e-06	-0.00944885	0.237	0.267	0.0267287	0	Chd6
8.14903e-77	-0.00944923	0.271	0.173	2.44471e-73	0	Bco1
8.16973e-06	-0.00957754	0.069	0.109	0.0245092	0	Tmem144
7.85582e-31	-0.00984077	0.011	0.031	2.35675e-27	0	AA415398
1.26423e-75	-0.00985085	0.217	0.158	3.79268e-72	0	Cntfr
1.75676e-08	-0.0100206	0.022	0.026	5.27027e-05	0	5830454E08Rik
3.65957e-73	-0.0100991	0.294	0.203	1.09787e-69	0	Gm42884
8.64582e-41	-0.0101509	0.028	0.073	2.59375e-37	0	Ly6d
3.53095e-53	-0.0101881	0.101	0.109	1.05929e-49	0	Gigyf1
9.29031e-67	-0.0101965	0.045	0.056	2.78709e-63	0	Ccl19
4.14007e-84	-0.0102164	0.002	0.003	1.24202e-80	0	Star
8.96532e-87	-0.0104013	0.333	0.201	2.6896e-83	0	Gstt1
1.78291e-66	-0.0104823	0.413	0.282	5.34873e-63	0	Tppp3
8.57324e-33	-0.0104938	0.078	0.104	2.57197e-29	0	Smyd5
3.34305e-50	-0.0105127	0.012	0.037	1.00291e-46	0	Dgkg
5.59945e-08	-0.0106755	0.093	0.16	0.000167984	0	Smagp
1.45766e-19	-0.0108174	0.001	0.002	4.37298e-16	0	Gm11626
5.18866e-84	-0.0108887	0.032	0.041	1.5566e-80	0	Ptf1a
3.64307e-98	-0.0109097	0.004	0.029	1.09292e-94	0	9330136K24Rik
1.80244e-48	-0.0109357	0.158	0.165	5.40733e-45	0	Shtn1
9.81524e-88	-0.0110414	0.004	0.005	2.94457e-84	0	Cited4
4.31027e-95	-0.0111538	0.012	0.023	1.29308e-91	0	Tacstd2
3.35656e-11	-0.0112243	0.02	0.128	1.00697e-07	0	Ica1l
4.84899e-66	-0.0113021	0.005	0.02	1.4547e-62	0	Gm37748
4.98318e-35	-0.0113723	0.151	0.185	1.49495e-31	0	Kif20b
1.42696e-82	-0.0113833	0.011	0.019	4.28087e-79	0	Tmod4
3.16639e-79	-0.0116034	0.418	0.258	9.49918e-76	0	H1fx
7.68846e-95	-0.0116317	0.029	0.039	2.30654e-91	0	Fam135a
4.57013e-75	-0.011639	0.297	0.207	1.37104e-71	0	Cd70
6.83109e-95	-0.0116564	0.001	0.011	2.04933e-91	0	Spred3
1.18464e-37	-0.0120128	0.002	0.003	3.55393e-34	0	Cdkl4
7.71849e-42	-0.0120145	0.107	0.144	2.31555e-38	0	Hs3st1
8.74889e-74	-0.012082	0.038	0.047	2.62467e-70	0	Pxdc1
2.19903e-70	-0.0120972	0.004	0.198	6.59708e-67	0	Pcdhga10
7.22465e-86	-0.0121145	0.143	0.101	2.1674e-82	0	Myo1b
2.77804e-94	-0.0121432	0.001	0.01	8.33413e-91	0	Slc39a5
5.17808e-92	-0.0121542	0.001	0.01	1.55342e-88	0	Gm37787
8.36349e-58	-0.012317	0.011	0.012	2.50905e-54	0	Prpf40b
1.85557e-95	-0.0123952	0.081	0.067	5.5667e-92	0	Platr1
1.99205e-29	-0.0124882	0.153	0.368	5.97615e-26	0	Gm16897
1.19422e-95	-0.0125209	0.115	0.077	3.58267e-92	0	Cd59a
2.67314e-72	-0.0125494	0.01	0.02	8.01942e-69	0	Stag3
1.2117e-88	-0.0127389	0.002	0.004	3.63509e-85	0	C4b
2.91331e-69	-0.0127793	0.003	0.093	8.73993e-66	0	C1qc
2.59023e-88	-0.0127863	0.001	0.002	7.77069e-85	0	Spag6
9.55282e-74	-0.0128375	0.094	0.097	2.86585e-70	0	Fcgr3
5.49165e-79	-0.0128419	0.039	0.043	1.64749e-75	0	Cyb561
1.89068e-71	-0.0128631	0.006	0.01	5.67205e-68	0	Sst
2.1912e-102	-0.0130279	0.004	0.01	6.5736e-99	0	A530083I20Rik
4.95252e-56	-0.013031	0.023	0.054	1.48576e-52	0	Fstl1
2.8117e-62	-0.0130365	0.111	0.119	8.43509e-59	0	Hist1h3i
5.75771e-42	-0.0132775	0.015	0.052	1.72731e-38	0	Csf1r
6.04152e-69	-0.013287	0.029	0.066	1.81245e-65	0	Lmna
3.77952e-36	-0.0133349	0.014	0.019	1.13385e-32	0	Gm28592
3.55066e-27	-0.0133404	0.002	0.003	1.0652e-23	0	Gm2093
8.75328e-06	-0.0133514	0.362	0.374	0.0262598	0	Gramd3
5.57171e-27	-0.0133643	0.002	0.003	1.67151e-23	0	Evi2b
4.24701e-74	-0.013418	0.211	0.158	1.2741e-70	0	Lmo2
4.78228e-33	-0.0134688	0.011	0.012	1.43468e-29	0	Acvr2a
3.7104e-50	-0.0135084	0.002	0.01	1.11312e-46	0	D230017M19Rik
1.16362e-94	-0.0137255	0.003	0.101	3.49086e-91	0	Inha
7.30078e-91	-0.0137509	0.012	0.023	2.19023e-87	0	Zfp536
4.55555e-43	-0.0137777	0.117	0.104	1.36667e-39	0	Yjefn3
2.16822e-61	-0.0138152	0.019	0.025	6.50467e-58	0	Zfp566
3.97581e-93	-0.0139718	0.001	0.003	1.19274e-89	0	Stac2
2.24898e-60	-0.0141161	0.046	0.058	6.74693e-57	0	BC048546
1.78612e-92	-0.0145203	0.017	0.026	5.35835e-89	0	Gm26737
3.05592e-49	-0.014543	0.004	0.024	9.16776e-46	0	Gstm2
2.22114e-29	-0.014612	0.089	0.119	6.66343e-26	0	Noc3l
4.9074e-41	-0.0147155	0.021	0.068	1.47222e-37	0	Chst3
5.41352e-40	-0.0148043	0.003	0.041	1.62406e-36	0	Pram1
1.53485e-52	-0.0149074	0.002	0.003	4.60454e-49	0	Klrb1c
2.11302e-64	-0.0149253	0.002	0.004	6.33907e-61	0	Enah
7.60256e-23	-0.0149278	0.006	0.008	2.28077e-19	0	Cxcl16
5.18869e-82	-0.0149536	0.001	0.002	1.55661e-78	0	Gm44110
2.85775e-54	-0.0150266	0.018	0.053	8.57326e-51	0	Aldh2
1.62602e-75	-0.0151262	0.009	0.025	4.87805e-72	0	Cabp2
1.97638e-60	-0.0152288	0.057	0.085	5.92914e-57	0	Ccr4
9.25956e-66	-0.015231	0.059	0.078	2.77787e-62	0	Slc38a3
7.81173e-72	-0.0154856	0.003	0.004	2.34352e-68	0	Elovl4
6.06962e-91	-0.0156122	0.006	0.015	1.82089e-87	0	1700001D01Rik
1.15742e-49	-0.0156373	0.001	0.006	3.47227e-46	0	Ranbp3l
1.40213e-22	-0.0156644	0.013	0.063	4.2064e-19	0	1700003C15Rik
6.68194e-77	-0.0156714	0.125	0.097	2.00458e-73	0	Ly6c1
8.12849e-61	-0.0156882	0.004	0.008	2.43855e-57	0	Rpl39l
1.35629e-48	-0.0157179	0.001	0.005	4.06888e-45	0	Myh10
8.66151e-22	-0.0157213	0.229	0.251	2.59845e-18	0	Cdca7
7.70444e-49	-0.0157945	0.176	0.176	2.31133e-45	0	Igdcc4
1.28504e-59	-0.015801	0.013	0.022	3.85512e-56	0	Rwdd2a
3.4375e-95	-0.0158668	0.115	0.079	1.03125e-91	0	Mmp10
2.16985e-86	-0.0159126	0.003	0.011	6.50954e-83	0	BC051142
1.97161e-59	-0.0159182	0.013	0.034	5.91484e-56	0	Gm28379
8.35396e-23	-0.0160186	0.048	0.071	2.50619e-19	0	2310047D07Rik
2.90551e-18	-0.0165266	0.032	0.058	8.71652e-15	0	1700028K03Rik
1.87111e-51	-0.0165842	0.324	0.25	5.61332e-48	0	Hist1h2bm
3.85241e-61	-0.0165912	0.038	0.068	1.15572e-57	0	Ovol2
5.12315e-19	-0.0165922	0.003	0.02	1.53694e-15	0	1700109H08Rik
2.93918e-62	-0.0166285	0.003	0.082	8.81754e-59	0	Tgfbi
4.30775e-08	-0.0167498	0.004	0.017	0.000129232	0	Tle2
5.83552e-44	-0.0168209	0.008	0.037	1.75065e-40	0	Gm43951
7.25176e-63	-0.0168883	0.276	0.216	2.17553e-59	0	Bdh2
2.56879e-10	-0.0169273	0.048	0.062	7.70638e-07	0	Ciart
9.05166e-15	-0.0170361	0.013	0.042	2.7155e-11	0	Efna3
3.5615e-28	-0.0171392	0.054	0.105	1.06845e-24	0	Bace2
4.86564e-58	-0.0171836	0.184	0.169	1.45969e-54	0	Blnk
1.77819e-57	-0.0172174	0.002	0.003	5.33457e-54	0	Tbc1d8
2.15397e-48	-0.017261	0.059	0.069	6.46191e-45	0	Btbd11
4.63749e-93	-0.0174577	0	0.01	1.39125e-89	0	1810011O10Rik
2.02102e-28	-0.0176232	0.003	0.016	6.06306e-25	0	Zfp708
4.11919e-07	-0.0176434	0.448	0.441	0.00123576	0	Itpr2
4.06185e-19	-0.01775	0.009	0.093	1.21856e-15	0	Ripk4
1.71152e-20	-0.0177559	0.001	0.002	5.13455e-17	0	Zbtb9
3.319e-50	-0.0179842	0.028	0.033	9.957e-47	0	Cd79a
7.30794e-59	-0.017988	0.001	0.005	2.19238e-55	0	Rnf152
9.5265e-14	-0.0180193	0.346	0.341	2.85795e-10	0	H2afx
4.61795e-88	-0.0181968	0.003	0.016	1.38538e-84	0	Lrrn4
5.5469e-06	-0.018212	0	0.002	0.0166407	0	Cachd1
6.93639e-60	-0.0184639	0	0.003	2.08092e-56	0	Endou
6.66544e-67	-0.0185473	0.007	0.01	1.99963e-63	0	Myo1d
3.06891e-11	-0.0187085	0.324	0.33	9.20672e-08	0	Mcm3
5.87946e-15	-0.0188152	0.073	0.083	1.76384e-11	0	Acadsb
4.54299e-07	-0.0188834	0.192	0.251	0.0013629	0	Bbx
1.18724e-92	-0.0191089	0.004	0.008	3.56171e-89	0	Mafb
1.85266e-72	-0.0191137	0.041	0.051	5.55798e-69	0	Gal
3.72981e-35	-0.0192156	0.005	0.021	1.11894e-31	0	Rcor2
3.20343e-68	-0.0192388	0.025	0.045	9.61029e-65	0	Ebf1
5.6002e-18	-0.0193377	0.283	0.291	1.68006e-14	0	Mcm2
1.24041e-21	-0.0194252	0.007	0.043	3.72122e-18	0	Gm12167
1.34541e-84	-0.0194628	0.027	0.034	4.03622e-81	0	Rorb
1.09858e-72	-0.019495	0.003	0.007	3.29574e-69	0	Ifitm3
2.36039e-61	-0.0195832	0.011	0.035	7.08116e-58	0	Il4i1
1.09129e-76	-0.0196353	0.116	0.104	3.27386e-73	0	Il1r2
1.46934e-90	-0.0197003	0	0.002	4.40803e-87	0	Efcab6
1.60295e-31	-0.0197081	0.005	0.046	4.80886e-28	0	Gm26698
8.56056e-14	-0.0197112	0.008	0.011	2.56817e-10	0	A830010M20Rik
1.68175e-94	-0.0197246	0.002	0.013	5.04524e-91	0	Iapp
2.26865e-07	-0.0197526	0.006	0.009	0.000680595	0	1810019N24Rik
1.00064e-48	-0.0198644	0.038	0.052	3.00193e-45	0	Ephb6
2.27755e-67	-0.0198997	0.001	0.006	6.83265e-64	0	Hoxc9
3.18154e-12	-0.0199095	0.012	0.019	9.54462e-09	0	Zfp58
1.70636e-73	-0.0199262	0.02	0.029	5.11907e-70	0	Zfp760
1.83883e-19	-0.0200231	0.019	0.048	5.5165e-16	0	Coch
1.90882e-59	-0.0200352	0	0.009	5.72647e-56	0	Arhgef26
2.06612e-85	-0.020047	0	0.004	6.19836e-82	0	Cmtm8
4.03488e-69	-0.0201073	0.009	0.022	1.21046e-65	0	Parm1
4.34499e-91	-0.020179	0.001	0.005	1.3035e-87	0	Abca5
2.88614e-91	-0.020229	0.003	0.006	8.65842e-88	0	Ttyh2
1.41723e-60	-0.0202347	0.004	0.018	4.25169e-57	0	Cxcl9
3.9769e-73	-0.020257	0.003	0.011	1.19307e-69	0	RP23-466P2.3
2.21016e-74	-0.0203997	0.052	0.059	6.63047e-71	0	RP23-185P17.2
1.50779e-56	-0.0204286	0.02	0.051	4.52337e-53	0	Tgfb1i1
2.0013e-57	-0.0204657	0.063	0.096	6.00389e-54	0	Cav1
9.02344e-57	-0.020604	0.005	0.01	2.70703e-53	0	Cpne5
1.01247e-29	-0.0206476	0.504	0.372	3.0374e-26	0	Ccnb2
1.36091e-32	-0.0207382	0.001	0.003	4.08273e-29	0	Vtn
1.0435e-95	-0.0207894	0.009	0.02	3.1305e-92	0	Tmem72
5.31665e-43	-0.020828	0.475	0.327	1.595e-39	0	Cdkn3
1.80256e-88	-0.0208761	0	0.004	5.40768e-85	0	Rhbdf1
6.99483e-45	-0.020955	0.004	0.013	2.09845e-41	0	Hmga2
7.88155e-15	-0.0210853	0.004	0.039	2.36446e-11	0	Faddos
3.33965e-35	-0.0210965	0.004	0.009	1.00189e-31	0	Eno2
6.30389e-12	-0.0211414	0.092	0.238	1.89117e-08	0	Ovol1
2.48306e-49	-0.0213511	0.028	0.045	7.44918e-46	0	Gm16892
2.796e-21	-0.0214273	0.02	0.158	8.38801e-18	0	Zdhhc23
3.66301e-93	-0.0214694	0.002	0.007	1.0989e-89	0	Rasal2
4.53839e-16	-0.0214773	0.02	0.025	1.36152e-12	0	Fuk
7.67732e-62	-0.0217424	0.012	0.033	2.3032e-58	0	Cd81
2.14455e-30	-0.0218518	0.006	0.035	6.43364e-27	0	2900009J06Rik
2.0686e-66	-0.021956	0.014	0.035	6.2058e-63	0	Rgag4
4.25275e-33	-0.0220044	0.002	0.025	1.27583e-29	0	Gm36975
5.3697e-76	-0.0220849	0.002	0.07	1.61091e-72	0	Cracr2b
4.78034e-82	-0.0220869	0.004	0.01	1.4341e-78	0	Alpk2
1.57128e-39	-0.022178	0.152	0.171	4.71383e-36	0	Kcnd1
1.51871e-51	-0.0222597	0.006	0.027	4.55613e-48	0	4930590J08Rik
4.84694e-57	-0.0223001	0.118	0.139	1.45408e-53	0	Spib
6.72394e-78	-0.0223049	0.25	0.169	2.01718e-74	0	Tff1
3.15326e-62	-0.0223536	0.193	0.17	9.45978e-59	0	Slc30a3
8.56565e-18	-0.0225031	0.447	0.377	2.5697e-14	0	Uhrf1
5.87835e-59	-0.022537	0.002	0.09	1.7635e-55	0	Gm11521
1.35899e-62	-0.0226804	0.001	0.016	4.07698e-59	0	Wfikkn2
1.01423e-70	-0.0226989	0.097	0.102	3.04268e-67	0	Psrc1
1.46354e-59	-0.0227297	0.001	0.017	4.39061e-56	0	Gm13387
8.84259e-93	-0.0227442	0.003	0.016	2.65278e-89	0	Gm12000
2.64912e-88	-0.0227578	0.002	0.089	7.94736e-85	0	Cym
9.24682e-42	-0.0227836	0.004	0.041	2.77405e-38	0	Gpr135
1.25712e-14	-0.0228027	0.156	0.321	3.77135e-11	0	Sspo
3.50754e-54	-0.0229225	0.013	0.04	1.05226e-50	0	Mef2c
4.84489e-26	-0.0229661	0.009	0.012	1.45347e-22	0	Gm26887
1.21311e-54	-0.0230309	0.003	0.029	3.63932e-51	0	Glt28d2
1.84597e-42	-0.0231036	0.378	0.291	5.5379e-39	0	Hist1h2ak
1.77911e-18	-0.0232821	0.001	0.004	5.33734e-15	0	Slc27a3
2.30109e-22	-0.0234196	0.001	0.006	6.90326e-19	0	Plxnb2
5.82718e-35	-0.0235204	0.086	0.094	1.74815e-31	0	Klra17
2.33083e-58	-0.0237608	0.014	0.043	6.99248e-55	0	Plbd1
1.73998e-77	-0.0238454	0.086	0.078	5.21995e-74	0	Ptgs1
4.96515e-56	-0.0241579	0.029	0.065	1.48954e-52	0	Kif5a
3.55262e-57	-0.0241744	0.073	0.104	1.06579e-53	0	Il9r
1.8467e-84	-0.02418	0.002	0.115	5.54009e-81	0	Gm10033
1.26137e-104	-0.0242299	0.001	0.003	3.78411e-101	0	Zfp85os
6.54086e-76	-0.0242768	0	0.002	1.96226e-72	0	Stox1
1.2095e-25	-0.0243797	0.009	0.016	3.6285e-22	0	Rbm3os
1.2006e-21	-0.0243811	0.027	0.038	3.6018e-18	0	Pik3cb
1.22607e-78	-0.0243993	0.042	0.052	3.67822e-75	0	Nav2
2.00213e-65	-0.0244422	0	0.003	6.00639e-62	0	Ntn1
5.44763e-10	-0.0245192	0.003	0.02	1.63429e-06	0	Gm36551
1.85917e-93	-0.0245736	0.024	0.038	5.57751e-90	0	Il1rl1
7.02899e-44	-0.0245905	0.422	0.306	2.1087e-40	0	Aspm
1.20581e-23	-0.0246071	0.001	0.006	3.61744e-20	0	Glis3
2.26381e-22	-0.024644	0.353	0.315	6.79143e-19	0	Lig1
6.09458e-11	-0.024685	0.119	0.215	1.82837e-07	0	Dck
5.06765e-91	-0.0247487	0	0.003	1.5203e-87	0	Cckar
2.04588e-50	-0.0248426	0	0.004	6.13765e-47	0	Ang
3.74958e-81	-0.0249017	0	0.005	1.12487e-77	0	Gm17354
8.59627e-12	-0.0249243	0.218	0.278	2.57888e-08	0	Ftsj3
9.44033e-88	-0.0250024	0.001	0.004	2.8321e-84	0	Bmp7
9.47754e-63	-0.025282	0.058	0.078	2.84326e-59	0	Ly86
6.77677e-33	-0.0255277	0.013	0.06	2.03303e-29	0	Spats1
1.30389e-14	-0.025537	0.094	0.119	3.91166e-11	0	0610040F04Rik
2.31055e-66	-0.0255793	0.032	0.053	6.93164e-63	0	Areg
2.26266e-24	-0.0255801	0.094	0.151	6.78797e-21	0	Ass1
1.49048e-77	-0.0257147	0.002	0.005	4.47143e-74	0	5830411N06Rik
2.07307e-106	-0.025816	0.002	0.054	6.21922e-103	0	Serpina5
1.15389e-89	-0.0258856	0.003	0.013	3.46166e-86	0	Gm15556
1.96915e-29	-0.0258929	0.037	0.085	5.90746e-26	0	Adam22
3.2883e-09	-0.0259552	0.013	0.019	9.86491e-06	0	Cage1
1.01092e-29	-0.0259648	0.007	0.119	3.03276e-26	0	Tceal3
3.94841e-91	-0.0260077	0	0.003	1.18452e-87	0	Cbs
5.6213e-30	-0.0260464	0.02	0.026	1.68639e-26	0	6720427I07Rik
3.59354e-83	-0.026082	0.009	0.014	1.07806e-79	0	Xlr3b
3.10449e-91	-0.026088	0.003	0.018	9.31346e-88	0	Nphp1
1.92731e-60	-0.0261465	0.373	0.271	5.78192e-57	0	Batf3
5.58202e-23	-0.0261923	0.471	0.371	1.67461e-19	0	Ube2c
1.71583e-68	-0.0263202	0.045	0.061	5.14748e-65	0	Ckap4
6.35524e-25	-0.0263259	0.008	0.04	1.90657e-21	0	Kit
2.19692e-94	-0.0263809	0.151	0.098	6.59077e-91	0	Sulf2
7.47968e-09	-0.0264855	0	0.004	2.24391e-05	0	Ccser1
6.08485e-71	-0.0264932	0.002	0.067	1.82546e-67	0	Gm16350
1.46101e-05	-0.0265659	0.002	0.004	0.0438304	0	Col7a1
1.65269e-88	-0.0267449	0.002	0.017	4.95808e-85	0	Epha1
1.61258e-48	-0.0268375	0.014	0.039	4.83775e-45	0	Ms4a1
1.4237e-26	-0.0269495	0	0.002	4.27109e-23	0	Gm4841
1.00624e-11	-0.0269678	0.001	0.003	3.01871e-08	0	Mettl21b
1.08653e-42	-0.0270699	0.316	0.255	3.25958e-39	0	Ect2
5.77302e-66	-0.0270895	0.016	0.038	1.73191e-62	0	Ctsh
3.77671e-105	-0.0273475	0.02	0.022	1.13301e-101	0	Ccno
1.76494e-70	-0.02735	0	0.003	5.29483e-67	0	Gm43579
1.23513e-67	-0.0273543	0.001	0.003	3.70538e-64	0	Atad3aos
3.4354e-59	-0.0275045	0.036	0.069	1.03062e-55	0	Clnk
1.96047e-92	-0.0275702	0	0.004	5.88141e-89	0	Cfap126
4.50927e-92	-0.0276218	0	0.008	1.35278e-88	0	Gm42904
1.08988e-29	-0.027851	0.449	0.354	3.26963e-26	0	Kif15
2.36359e-69	-0.0278523	0.001	0.005	7.09077e-66	0	A230065H16Rik
2.15337e-70	-0.0278985	0.037	0.053	6.46011e-67	0	Ly6g
4.78163e-32	-0.0283254	0.012	0.016	1.43449e-28	0	RP24-120F8.4
6.40664e-35	-0.028343	0.065	0.113	1.92199e-31	0	Angptl2
1.59442e-13	-0.0286595	0.016	0.028	4.78327e-10	0	Phlda3
3.04189e-31	-0.0286691	0.057	0.259	9.12566e-28	0	Gpr39
7.07851e-36	-0.0286765	0.003	0.007	2.12355e-32	0	Tcp11l1
3.77252e-30	-0.0287472	0.123	0.146	1.13176e-26	0	Gab3
1.84905e-36	-0.0287548	0.002	0.026	5.54716e-33	0	Olfr172
7.7185e-29	-0.0287745	0	0.002	2.31555e-25	0	C3
5.45178e-68	-0.0287754	0.002	0.006	1.63554e-64	0	Dsp
3.99604e-09	-0.0287997	0.054	0.121	1.19881e-05	0	Bst1
2.907e-94	-0.0288154	0.036	0.044	8.72099e-91	0	Dmrt2
3.35765e-30	-0.0290699	0.277	0.296	1.00729e-26	0	Hbp1
6.47856e-66	-0.0291372	0	0.003	1.94357e-62	0	Hsf2bp
8.91848e-67	-0.0291426	0.005	0.013	2.67554e-63	0	Dqx1
8.88969e-14	-0.029236	0.016	0.022	2.66691e-10	0	Proscos
1.10876e-26	-0.0292969	0.035	0.084	3.32627e-23	0	Gm26512
3.93058e-72	-0.0293028	0	0.004	1.17918e-68	0	Nap1l3
2.50034e-48	-0.0293086	0.004	0.023	7.50103e-45	0	Pnmal2
1.74209e-47	-0.0293395	0.006	0.028	5.22628e-44	0	RP23-172P1.4
4.19753e-07	-0.0294696	0.046	0.111	0.00125926	0	Lmo1
3.1054e-14	-0.0295381	0.333	0.325	9.3162e-11	0	Cenpw
2.01433e-39	-0.0296522	0.004	0.092	6.04298e-36	0	Calca
1.10675e-93	-0.0297633	0.008	0.022	3.32024e-90	0	Stard13
2.9871e-39	-0.0299581	0.386	0.297	8.96131e-36	0	Arhgap11a
2.37547e-23	-0.0302506	0.009	0.031	7.12642e-20	0	Gm12148
7.05774e-62	-0.0302757	0.019	0.044	2.11732e-58	0	Adamts14
1.38406e-86	-0.0303035	0	0.007	4.15217e-83	0	Rph3a
1.94848e-79	-0.0303278	0.022	0.038	5.84543e-76	0	Vax2
4.02426e-28	-0.0303498	0	0.002	1.20728e-24	0	C030034L19Rik
3.24189e-69	-0.0303866	0.004	0.023	9.72567e-66	0	Unc5b
3.94674e-13	-0.0304602	0	0.003	1.18402e-09	0	Slc16a11
4.66582e-22	-0.030481	0.295	0.287	1.39975e-18	0	Mad2l1
2.17307e-88	-0.0306316	0.001	0.004	6.51921e-85	0	1300017J02Rik
2.28137e-45	-0.0308969	0.069	0.112	6.84412e-42	0	Siglecg
2.30023e-94	-0.0310673	0	0.013	6.90069e-91	0	Klhl30
5.96531e-25	-0.0311558	0	0.004	1.78959e-21	0	Lgi2
1.48211e-51	-0.0312266	0	0.005	4.44633e-48	0	Copz2
1.3318e-85	-0.0312342	0	0.011	3.99541e-82	0	Adrbk2
5.20183e-37	-0.0313033	0.032	0.082	1.56055e-33	0	Gxylt2
3.06406e-54	-0.0313487	0	0.003	9.19217e-51	0	Tmed11
2.44198e-39	-0.0314271	0.05	0.097	7.32593e-36	0	Blk
1.73354e-50	-0.0314744	0.006	0.021	5.20062e-47	0	Spi1
3.82946e-49	-0.0316315	0.014	0.023	1.14884e-45	0	Zfp458
1.25089e-93	-0.0316353	0.002	0.016	3.75267e-90	0	Crlf1
5.32966e-14	-0.0316678	0.22	0.245	1.5989e-10	0	Atp8b4
5.40025e-19	-0.0318079	0.04	0.093	1.62008e-15	0	Fgd2
5.01458e-73	-0.0318932	0	0.003	1.50437e-69	0	Ces2d-ps
4.55941e-51	-0.0319412	0.017	0.036	1.36782e-47	0	H2-DMb2
2.48259e-16	-0.0320524	0.005	0.053	7.44776e-13	0	Gucy2g
1.48343e-58	-0.0322911	0.072	0.102	4.45028e-55	0	Cd19
1.27352e-44	-0.0323786	0.011	0.029	3.82057e-41	0	Cdk5r1
2.12037e-18	-0.0325383	0.006	0.069	6.3611e-15	0	Sostdc1
1.05987e-72	-0.0326358	0.002	0.004	3.17961e-69	0	Hsd3b7
1.32238e-69	-0.032764	0.011	0.022	3.96713e-66	0	Ins1
2.0084e-43	-0.0328102	0.011	0.018	6.02521e-40	0	Zfp28
4.65308e-30	-0.0329182	0.456	0.346	1.39593e-26	0	Cep55
1.0143e-89	-0.032972	0.004	0.021	3.0429e-86	0	Ankrd23
2.57814e-15	-0.0330555	0.02	0.145	7.73443e-12	0	Ttyh1
5.7819e-56	-0.0331343	0.03	0.069	1.73457e-52	0	Lrrk2
7.13646e-06	-0.0331591	0.004	0.013	0.0214094	0	Gm15440
5.66476e-34	-0.0331936	0.037	0.088	1.69943e-30	0	Fes
7.84127e-76	-0.0340375	0.014	0.026	2.35238e-72	0	Hhex
3.40663e-38	-0.0343195	0.007	0.011	1.02199e-34	0	Zfp119b
1.23875e-15	-0.0343635	0.019	0.025	3.71626e-12	0	Pank1
1.53107e-63	-0.0345096	0	0.003	4.5932e-60	0	Pard3
6.10844e-76	-0.0346353	0	0.004	1.83253e-72	0	Prss3
4.05906e-42	-0.0346777	0	0.004	1.21772e-38	0	Rapgef3
6.51366e-09	-0.0347412	0.214	0.285	1.9541e-05	0	Plekhg2
1.82856e-80	-0.0347864	0	0.003	5.48568e-77	0	Gm2974
3.69814e-37	-0.0348037	0.395	0.304	1.10944e-33	0	Diaph3
5.74433e-67	-0.0349599	0	0.003	1.7233e-63	0	Mctp1
4.15792e-28	-0.0349932	0.008	0.023	1.24738e-24	0	Gm19582
3.81828e-78	-0.0349949	0	0.003	1.14548e-74	0	Spp1
3.35092e-30	-0.0351253	0.015	0.068	1.00528e-26	0	Ephx3
4.33284e-92	-0.0352704	0	0.004	1.29985e-88	0	Gm15326
1.62179e-38	-0.0354412	0.013	0.037	4.86536e-35	0	Syt6
2.68135e-07	-0.035472	0.011	0.015	0.000804404	0	Trim2
4.10242e-42	-0.0358173	0.008	0.01	1.23072e-38	0	Cd40lg
1.64683e-67	-0.0360239	0.004	0.009	4.9405e-64	0	Phf11d
1.44279e-41	-0.0361934	0.408	0.303	4.32836e-38	0	Ckap2
9.55003e-15	-0.0363493	0.001	0.005	2.86501e-11	0	Syne4
1.93732e-06	-0.0363999	0.007	0.055	0.00581195	0	Gm20878
6.57485e-07	-0.0364402	0.197	0.284	0.00197245	0	Ipo5
5.77187e-74	-0.0366187	0.004	0.025	1.73156e-70	0	Ccl9
1.46109e-08	-0.0368426	0.018	0.032	4.38327e-05	0	Fzd5
2.28957e-16	-0.0369816	0.003	0.006	6.86872e-13	0	Itga9
1.82552e-66	-0.0369949	0.05	0.07	5.47656e-63	0	Fcmr
2.85309e-90	-0.0373714	0.081	0.07	8.55928e-87	0	Ccl1
3.46504e-24	-0.0376197	0.008	0.015	1.03951e-20	0	Nfia
1.35604e-90	-0.0376629	0.002	0.007	4.06812e-87	0	Gm16861
1.55079e-74	-0.038035	0.012	0.028	4.65236e-71	0	Xlr
2.07772e-36	-0.0380573	0.064	0.095	6.23317e-33	0	Snx9
3.62447e-43	-0.0381739	0.061	0.068	1.08734e-39	0	H2-Aa
4.55036e-23	-0.0383319	0.117	0.169	1.36511e-19	0	Npc1
2.23582e-27	-0.0386326	0.477	0.36	6.70745e-24	0	Hist1h1b
3.54028e-08	-0.0386487	0.006	0.012	0.000106208	0	Gm37170
1.26111e-11	-0.0392724	0.313	0.301	3.78333e-08	0	BC094916
9.3924e-07	-0.0396959	0.007	0.036	0.00281772	0	Tyrobp
7.52976e-35	-0.0398301	0.464	0.341	2.25893e-31	0	Prc1
3.77002e-91	-0.0400466	0.001	0.017	1.13101e-87	0	Rap1gap
6.95029e-94	-0.0400838	0.014	0.027	2.08509e-90	0	Creg2
6.91321e-45	-0.0401394	0.083	0.13	2.07396e-41	0	Cr2
3.7197e-92	-0.0401888	0.035	0.045	1.11591e-88	0	Ifitm1
1.53287e-30	-0.0402132	0.023	0.075	4.59862e-27	0	9830147E19Rik
4.47025e-11	-0.040333	0.017	0.062	1.34108e-07	0	Kifc2
6.38119e-30	-0.040361	0.01	0.018	1.91436e-26	0	Kif7
1.35031e-23	-0.0410726	0.102	0.19	4.05094e-20	0	Pkmyt1
1.74617e-47	-0.0414035	0	0.004	5.23852e-44	0	D430019H16Rik
2.64477e-59	-0.041635	0.002	0.036	7.9343e-56	0	Gm37240
1.93246e-34	-0.0416824	0.094	0.145	5.79739e-31	0	Vat1l
2.34278e-16	-0.0417579	0.014	0.022	7.02835e-13	0	Csrnp2
7.17728e-56	-0.0419089	0.014	0.024	2.15318e-52	0	Il12rb2
9.58083e-64	-0.0421638	0.001	0.005	2.87425e-60	0	Fbln2
1.15332e-25	-0.0425641	0.006	0.041	3.45995e-22	0	Pdzrn3
2.91602e-53	-0.0427167	0.037	0.057	8.74805e-50	0	Cdc20b
9.37813e-45	-0.0430357	0	0.004	2.81344e-41	0	Serpina3i
3.92153e-93	-0.0430632	0.01	0.025	1.17646e-89	0	Klra8
7.53272e-53	-0.0431052	0.022	0.062	2.25982e-49	0	Plagl1
3.17925e-79	-0.043342	0.006	0.026	9.53775e-76	0	S100a5
2.14022e-26	-0.0435022	0.014	0.154	6.42067e-23	0	Nr3c2
4.24169e-09	-0.0436618	0.013	0.02	1.27251e-05	0	Spef2
3.93059e-14	-0.0436628	0.001	0.005	1.17918e-10	0	Gm16386
7.64171e-56	-0.043716	0.034	0.072	2.29251e-52	0	Klra7
6.55937e-65	-0.0439041	0.002	0.062	1.96781e-61	0	Fam131b
6.51379e-92	-0.0439108	0.05	0.055	1.95414e-88	0	Mt3
9.39054e-51	-0.0439835	0.001	0.004	2.81716e-47	0	Gm27240
4.72857e-107	-0.0439845	0.001	0.006	1.41857e-103	0	Sh3gl3
7.84007e-60	-0.0439932	0.025	0.039	2.35202e-56	0	Nanos1
1.95876e-22	-0.0440165	0.037	0.093	5.87628e-19	0	Wnt3
3.35378e-08	-0.0445933	0.037	0.077	0.000100613	0	Nefl
1.72394e-77	-0.0445943	0.022	0.03	5.17181e-74	0	Gm44066
9.69989e-12	-0.0446861	0.004	0.008	2.90997e-08	0	4930515G01Rik
4.7576e-13	-0.0447413	0.04	0.059	1.42728e-09	0	Ice2
1.07264e-25	-0.044806	0.061	0.115	3.21793e-22	0	Cd163l1
2.40828e-14	-0.0448545	0.09	0.114	7.22484e-11	0	Sh2b3
1.09648e-33	-0.0450822	0.004	0.023	3.28943e-30	0	Slc35d3
3.89219e-90	-0.0451503	0.001	0.014	1.16766e-86	0	Igfbp7
4.83786e-22	-0.0457101	0	0.004	1.45136e-18	0	Cd200r2
8.02871e-26	-0.045747	0.005	0.011	2.40861e-22	0	Ryr3
1.70318e-26	-0.0457541	0.008	0.014	5.10955e-23	0	Cldn10
1.68968e-83	-0.0466554	0.007	0.016	5.06904e-80	0	Dennd5b
1.06364e-34	-0.0468367	0.005	0.011	3.19093e-31	0	Hpgds
1.17599e-21	-0.0470367	0.034	0.051	3.52796e-18	0	Trove2
3.5909e-57	-0.0475387	0.012	0.036	1.07727e-53	0	Foxb1
1.28183e-16	-0.047565	0.131	0.211	3.8455e-13	0	Oxsr1
2.72152e-54	-0.047582	0.007	0.02	8.16455e-51	0	Fndc3b
3.97511e-07	-0.0485582	0.09	0.111	0.00119253	0	Prrt1
8.10251e-25	-0.0486947	0.029	0.083	2.43075e-21	0	Vcam1
6.32366e-38	-0.0490246	0.336	0.272	1.8971e-34	0	E2f1
3.7617e-49	-0.0490686	0.002	0.016	1.12851e-45	0	Reg3d
1.09815e-28	-0.0492797	0.006	0.015	3.29445e-25	0	Armcx6
2.65899e-52	-0.0495446	0.092	0.122	7.97697e-49	0	Fcer2a
3.47963e-29	-0.0497054	0.004	0.01	1.04389e-25	0	Rsad2
8.07685e-12	-0.0497065	0.006	0.011	2.42306e-08	0	Camk2b
1.40059e-24	-0.0497606	0.307	0.288	4.20176e-21	0	Lockd
2.65507e-67	-0.0507295	0.019	0.042	7.96522e-64	0	Lyl1
2.43782e-56	-0.0507677	0.004	0.01	7.31345e-53	0	Cmya5
3.63468e-46	-0.0508216	0.004	0.026	1.0904e-42	0	Mapk8ip2
8.3069e-90	-0.0508365	0.029	0.046	2.49207e-86	0	Ifitm2
7.93759e-39	-0.0509358	0.004	0.022	2.38128e-35	0	Serpini2
3.95222e-23	-0.051571	0	0.005	1.18567e-19	0	Gamt
8.25864e-11	-0.0516759	0.158	0.255	2.47759e-07	0	Reep4
6.21909e-90	-0.0517451	0.012	0.03	1.86573e-86	0	Prr36
1.6495e-54	-0.0517729	0.006	0.014	4.94851e-51	0	Usp35
1.14451e-05	-0.0519621	0	0.005	0.0343354	0	Kcnma1
1.99159e-22	-0.0519758	0.056	0.059	5.97476e-19	0	Ifit1
2.19469e-42	-0.0523447	0.206	0.236	6.58406e-39	0	Izumo4
4.03314e-66	-0.0527651	0	0.004	1.20994e-62	0	Kcnc3
2.35241e-60	-0.0527843	0.007	0.012	7.05724e-57	0	Gm26870
5.54776e-65	-0.0528088	0.006	0.026	1.66433e-61	0	Axl
5.02167e-71	-0.053116	0	0.005	1.5065e-67	0	Phactr3
5.98237e-09	-0.0536989	0.48	0.419	1.79471e-05	0	Stmn1
1.80992e-47	-0.0540539	0.038	0.051	5.42975e-44	0	H2-Eb1
1.13436e-39	-0.0541257	0.003	0.014	3.40308e-36	0	Epb41l5
8.60565e-16	-0.0541762	0.238	0.271	2.5817e-12	0	Hmgb3
7.57277e-74	-0.0543106	0.013	0.028	2.27183e-70	0	Klra9
1.27071e-61	-0.0544597	0.017	0.028	3.81214e-58	0	C1qtnf4
6.84837e-13	-0.0544769	0.388	0.364	2.05451e-09	0	Tyms
1.3951e-06	-0.0552854	0.004	0.013	0.0041853	0	Usp54
4.71181e-18	-0.055448	0.168	0.223	1.41354e-14	0	Abtb2
1.05678e-07	-0.0554577	0.053	0.126	0.000317034	0	Pax5
7.35788e-08	-0.0559443	0.139	0.258	0.000220736	0	Cbx5
1.44839e-69	-0.0560135	0.006	0.014	4.34517e-66	0	A130057D12Rik
1.57589e-84	-0.0565053	0	0.005	4.72766e-81	0	Ptprm
7.74375e-08	-0.0565655	0.208	0.293	0.000232313	0	Spen
2.08505e-15	-0.0567847	0.322	0.321	6.25515e-12	0	Gmnn
3.94127e-13	-0.0568187	0.194	0.256	1.18238e-09	0	P2ry10
1.77521e-80	-0.0572026	0	0.008	5.32563e-77	0	Cbfa2t3
5.1924e-42	-0.0576355	0.03	0.042	1.55772e-38	0	Zbtb49
5.16311e-66	-0.0576658	0.002	0.013	1.54893e-62	0	Zbtb46
3.87957e-09	-0.0578474	0.112	0.223	1.16387e-05	0	Hmgn5
5.33015e-21	-0.0583391	0.233	0.257	1.59904e-17	0	Pola1
1.84358e-71	-0.0583981	0.083	0.097	5.53074e-68	0	Crip2
1.50409e-11	-0.0588995	0	0.005	4.51227e-08	0	Ces2c
6.12429e-43	-0.0589858	0.029	0.044	1.83729e-39	0	H2-Ab1
1.28825e-64	-0.0590771	0.091	0.104	3.86474e-61	0	Gpr25
2.15795e-06	-0.0593811	0	0.009	0.00647385	0	Fam65c
4.02928e-35	-0.0595489	0.05	0.096	1.20878e-31	0	Ankrd26
4.61734e-17	-0.0597804	0.005	0.032	1.3852e-13	0	Txlnb
4.40527e-19	-0.0598444	0.001	0.013	1.32158e-15	0	Ttn
1.12645e-06	-0.0600221	0.002	0.007	0.00337936	0	1700018L02Rik
1.21853e-19	-0.0600333	0.001	0.006	3.65558e-16	0	Ankrd35
1.15271e-07	-0.0608536	0.29	0.361	0.000345812	0	Nr3c1
7.94344e-33	-0.0614705	0.001	0.019	2.38303e-29	0	Ccr3
1.2036e-30	-0.0614849	0.004	0.011	3.61081e-27	0	Efnb2
8.15184e-28	-0.0615171	0.006	0.039	2.44555e-24	0	Pkhd1l1
4.34899e-10	-0.0616244	0.016	0.027	1.3047e-06	0	Galnt9
3.98598e-12	-0.0618503	0.003	0.03	1.19579e-08	0	Cd200r4
8.02018e-84	-0.0621893	0	0.006	2.40606e-80	0	Bicd1
2.58594e-76	-0.0622664	0.004	0.018	7.75781e-73	0	Serpinb1a
4.03964e-91	-0.0628522	0	0.007	1.21189e-87	0	Gm4208
3.25584e-62	-0.063109	0.004	0.029	9.76751e-59	0	Sh3rf2
1.71522e-16	-0.0632448	0.005	0.033	5.14565e-13	0	Erp27
1.22769e-68	-0.0637889	0.129	0.156	3.68307e-65	0	Zbtb4
2.01179e-51	-0.0648848	0.044	0.089	6.03536e-48	0	Scimp
8.31959e-74	-0.0650697	0.004	0.024	2.49588e-70	0	Ly6g5b
1.95337e-38	-0.0652769	0.013	0.057	5.8601e-35	0	Atp2b2
1.33305e-06	-0.0657279	0.168	0.271	0.00399916	0	Rad50
1.87555e-22	-0.0658397	0.006	0.014	5.62665e-19	0	Ifit3b
3.11873e-21	-0.0658809	0.023	0.037	9.35618e-18	0	Gm26669
1.51101e-35	-0.0668314	0.046	0.076	4.53304e-32	0	Nefh
1.32069e-64	-0.0671725	0.023	0.04	3.96208e-61	0	Pde8a
1.83515e-22	-0.0675233	0.01	0.015	5.50544e-19	0	Nupr1
3.73541e-14	-0.0676393	0.004	0.011	1.12062e-10	0	Kcnj8
4.32212e-08	-0.0677988	0.012	0.022	0.000129664	0	Trim16
9.32062e-102	-0.0679095	0.017	0.027	2.79619e-98	0	Zfp383
5.6707e-76	-0.0679985	0.007	0.028	1.70121e-72	0	Mt2
1.26571e-65	-0.0682908	0	0.011	3.79713e-62	0	Dsg2
1.86852e-09	-0.0686045	0.003	0.009	5.60556e-06	0	Reg2
4.90368e-61	-0.0687019	0.012	0.039	1.4711e-57	0	Zfp683
8.43124e-20	-0.0690432	0.015	0.074	2.52937e-16	0	Klra6
5.19337e-23	-0.0693117	0.126	0.201	1.55801e-19	0	Stat2
2.79102e-64	-0.0695461	0.006	0.016	8.37307e-61	0	Mmp14
1.1913e-13	-0.0696192	0.012	0.031	3.5739e-10	0	Zan
3.7789e-49	-0.069863	0.07	0.103	1.13367e-45	0	Oas3
1.21929e-05	-0.0700757	0.16	0.232	0.0365787	0	Ranbp10
2.64188e-49	-0.0701066	0.003	0.011	7.92564e-46	0	Med12l
2.7565e-34	-0.0704149	0.004	0.011	8.26949e-31	0	Rimkla
2.02808e-83	-0.0704174	0	0.007	6.08425e-80	0	Dlg2
1.36288e-25	-0.0708513	0.16	0.178	4.08863e-22	0	Cd74
3.73625e-52	-0.0711845	0.003	0.011	1.12087e-48	0	Nol4l
5.66641e-40	-0.0717229	0.004	0.028	1.69992e-36	0	Celf5
5.70891e-31	-0.0723117	0	0.01	1.71267e-27	0	Elmod1
3.16475e-14	-0.0723788	0.072	0.107	9.49424e-11	0	Maml2
8.14981e-11	-0.0724535	0.001	0.008	2.44494e-07	0	Il2
2.78854e-85	-0.0732754	0.002	0.01	8.36561e-82	0	Gm42921
4.05053e-52	-0.0736431	0.02	0.046	1.21516e-48	0	Ern1
6.78287e-19	-0.0736593	0.17	0.228	2.03486e-15	0	Abi3
8.99524e-61	-0.0736927	0.005	0.02	2.69857e-57	0	Specc1
1.51453e-16	-0.0737134	0	0.01	4.54359e-13	0	Klra5
4.35655e-24	-0.0738228	0.3	0.351	1.30697e-20	0	Kdm7a
5.67678e-43	-0.0738237	0.016	0.061	1.70303e-39	0	Scd1
4.0385e-70	-0.0740629	0.013	0.034	1.21155e-66	0	Tmprss3
2.86128e-30	-0.0744245	0.002	0.02	8.58383e-27	0	Fam84a
1.85682e-79	-0.0747938	0	0.017	5.57045e-76	0	Egr4
1.53114e-14	-0.0749222	0.115	0.22	4.59342e-11	0	Dbf4
2.73763e-14	-0.0752547	0.118	0.198	8.2129e-11	0	Tesc
3.08455e-43	-0.0759131	0.038	0.094	9.25365e-40	0	Fscn1
2.62262e-29	-0.07613	0.026	0.045	7.86785e-26	0	Mvb12b
4.79575e-60	-0.0762238	0	0.013	1.43872e-56	0	Calcb
1.19425e-32	-0.0765038	0.11	0.162	3.58274e-29	0	Nfic
1.41706e-22	-0.077271	0.027	0.042	4.25118e-19	0	Zmym6
8.04545e-100	-0.0773425	0.002	0.058	2.41363e-96	0	1700029J03Rik
5.92296e-06	-0.0775371	0.032	0.049	0.0177689	0	Man1c1
2.64478e-31	-0.0780461	0.001	0.014	7.93434e-28	0	Dmxl2
5.58436e-10	-0.0780838	0.157	0.199	1.67531e-06	0	Zc3h12a
1.24683e-110	-0.078354	0.017	0.028	3.74048e-107	0	C230037L18Rik
8.58787e-09	-0.0785707	0.028	0.09	2.57636e-05	0	Wfdc18
8.69659e-15	-0.078765	0.165	0.236	2.60898e-11	0	Prr7
4.51174e-18	-0.0795324	0.092	0.186	1.35352e-14	0	Zfp367
7.82387e-28	-0.0800544	0.005	0.018	2.34716e-24	0	Sh3d19
8.57176e-61	-0.0811338	0.041	0.071	2.57153e-57	0	Msc
1.14685e-10	-0.0813788	0.195	0.27	3.44055e-07	0	Mxd1
3.98011e-41	-0.0814826	0.004	0.016	1.19403e-37	0	Slc43a1
2.05008e-31	-0.0815791	0.043	0.108	6.15025e-28	0	Eepd1
8.2321e-67	-0.0816902	0.004	0.012	2.46963e-63	0	Bend6
1.87354e-17	-0.0822642	0.144	0.228	5.62061e-14	0	Ifi30
2.37603e-15	-0.0823148	0.09	0.196	7.12809e-12	0	Cyp51
8.76003e-70	-0.0829522	0.003	0.015	2.62801e-66	0	Ccdc141
7.64786e-28	-0.0833444	0.009	0.041	2.29436e-24	0	Lyn
3.88386e-29	-0.0835181	0.053	0.113	1.16516e-25	0	Marcksl1
2.39225e-36	-0.0838395	0.043	0.058	7.17675e-33	0	Tnfrsf25
1.97366e-07	-0.0839574	0.237	0.321	0.000592099	0	Ripk2
5.35905e-69	-0.0846504	0.006	0.015	1.60771e-65	0	Fcer1g
3.28975e-22	-0.0848048	0.102	0.157	9.86926e-19	0	B3gnt5
5.47952e-51	-0.0848739	0.002	0.013	1.64386e-47	0	Mcam
1.3255e-60	-0.0855235	0.013	0.028	3.9765e-57	0	Ins2
3.22782e-77	-0.085536	0.019	0.051	9.68345e-74	0	Slco4a1
9.0913e-60	-0.0856792	0.006	0.028	2.72739e-56	0	Akap12
1.39405e-32	-0.0858098	0.001	0.009	4.18215e-29	0	Tubb4a
6.47355e-39	-0.0869379	0.006	0.021	1.94206e-35	0	Ypel2
5.34285e-26	-0.0869842	0.143	0.199	1.60286e-22	0	E430024P14Rik
1.3383e-82	-0.087325	0	0.009	4.01489e-79	0	Slc17a6
8.59125e-77	-0.0876935	0.003	0.01	2.57738e-73	0	Ntng2
6.00101e-48	-0.0882923	0.284	0.236	1.8003e-44	0	1500009L16Rik
9.12119e-09	-0.0885573	0.026	0.05	2.73636e-05	0	Gm7334
3.05391e-50	-0.0889439	0.015	0.049	9.16172e-47	0	Epas1
1.18489e-09	-0.0891796	0.004	0.014	3.55467e-06	0	Hdac11
7.10963e-13	-0.0893754	0.008	0.042	2.13289e-09	0	Kcnf1
1.06984e-30	-0.0894727	0.138	0.174	3.20952e-27	0	Abcg1
6.69467e-11	-0.0900159	0.074	0.111	2.0084e-07	0	Micu3
9.13071e-10	-0.0905676	0.185	0.259	2.73921e-06	0	Bcor
5.12148e-07	-0.0905984	0.388	0.368	0.00153644	0	Ly6e
6.5033e-06	-0.0907082	0.016	0.032	0.0195099	0	Dbndd2
7.6795e-26	-0.0910199	0.086	0.148	2.30385e-22	0	Hivep1
8.08644e-34	-0.0913797	0.199	0.215	2.42593e-30	0	Cdkn2c
3.58445e-54	-0.0916942	0	0.009	1.07533e-50	0	Edaradd
1.46899e-22	-0.0917406	0.001	0.009	4.40698e-19	0	Naip6
8.40555e-70	-0.091764	0.008	0.025	2.52167e-66	0	Sept4
1.0585e-88	-0.0924405	0	0.013	3.17551e-85	0	RP23-49I18.5
8.75655e-10	-0.0927302	0.01	0.052	2.62696e-06	0	Creb3l2
1.77972e-57	-0.092879	0.001	0.019	5.33916e-54	0	Abcb1b
4.13121e-82	-0.0943344	0.004	0.016	1.23936e-78	0	Anxa11os
1.70523e-51	-0.0945327	0.04	0.102	5.11568e-48	0	Cdkn1a
4.98359e-59	-0.0946319	0	0.01	1.49508e-55	0	Gm156
8.73107e-86	-0.0949455	0.002	0.027	2.61932e-82	0	Cdkn2b
1.3791e-77	-0.0961726	0.008	0.027	4.1373e-74	0	Rln3
7.02038e-09	-0.0964834	0.114	0.234	2.10611e-05	0	Ckap5
2.22965e-13	-0.0966576	0	0.01	6.68895e-10	0	Ntf5
9.8046e-06	-0.0974224	0.253	0.333	0.0294138	0	Gpr171
6.89339e-68	-0.0977678	0.017	0.062	2.06802e-64	0	Neb
4.61801e-82	-0.0980453	0.015	0.044	1.3854e-78	0	Il10
1.31036e-60	-0.0982566	0.009	0.04	3.93109e-57	0	Ndrg4
2.24319e-63	-0.0992099	0.016	0.055	6.72956e-60	0	Scn1b
1.41033e-27	-0.0994406	0.005	0.021	4.23099e-24	0	Nlrx1
1.28365e-18	-0.0996841	0.122	0.172	3.85095e-15	0	Zfp318
2.34161e-51	-0.100045	0.001	0.017	7.02483e-48	0	Itgad
9.43557e-06	-0.100156	0.248	0.308	0.0283067	0	Pyhin1
1.66375e-80	-0.100348	0.005	0.022	4.99124e-77	0	Ablim2
3.58371e-44	-0.100515	0.01	0.034	1.07511e-40	0	Plxdc2
4.81344e-21	-0.100729	0.042	0.11	1.44403e-17	0	Tnfrsf13c
1.84356e-41	-0.101497	0.013	0.046	5.53067e-38	0	Tktl1
5.31778e-46	-0.101568	0.045	0.061	1.59534e-42	0	Ifit3
4.7783e-14	-0.101954	0.011	0.074	1.43349e-10	0	Cd22
7.30328e-08	-0.10344	0.292	0.283	0.000219099	0	Socs3
8.00018e-12	-0.103736	0.165	0.226	2.40005e-08	0	Sgms1
6.57308e-48	-0.103978	0.002	0.015	1.97192e-44	0	Rbm47
1.18762e-28	-0.104849	0.124	0.174	3.56285e-25	0	Slamf1
7.93473e-63	-0.10509	0.002	0.015	2.38042e-59	0	Apbb1
1.35487e-22	-0.105627	0.02	0.045	4.06462e-19	0	Grk5
3.89286e-88	-0.10565	0	0.017	1.16786e-84	0	Irx3
4.91624e-63	-0.105867	0.176	0.152	1.47487e-59	0	Cdkn2a
8.85906e-11	-0.106229	0.005	0.064	2.65772e-07	0	Dpysl5
9.80455e-29	-0.106284	0.068	0.123	2.94137e-25	0	Lta
7.87627e-37	-0.106441	0.009	0.048	2.36288e-33	0	Gucy1a3
5.68924e-52	-0.106446	0.053	0.096	1.70677e-48	0	Lair1
5.62245e-42	-0.106665	0.004	0.028	1.68673e-38	0	Cybb
6.39344e-65	-0.107239	0.012	0.035	1.91803e-61	0	Clip2
3.08673e-38	-0.107252	0	0.009	9.2602e-35	0	5730409E04Rik
6.54188e-40	-0.107766	0.026	0.064	1.96257e-36	0	Socs2
2.55456e-08	-0.108109	0.186	0.279	7.66368e-05	0	Nabp1
2.73164e-70	-0.108125	0	0.013	8.19491e-67	0	Spint1
5.81225e-33	-0.110128	0.013	0.068	1.74368e-29	0	Ccr6
5.331e-36	-0.110616	0.039	0.094	1.5993e-32	0	Gm14403
2.91204e-07	-0.11067	0.061	0.1	0.000873613	0	Trim36
8.63759e-28	-0.111181	0.002	0.015	2.59128e-24	0	Gm28513
2.23139e-35	-0.111276	0.161	0.198	6.69418e-32	0	Nrgn
4.05413e-62	-0.111682	0.019	0.046	1.21624e-58	0	Cpd
2.21745e-86	-0.114516	0	0.014	6.65235e-83	0	Heatr9
2.95e-07	-0.114632	0.004	0.042	0.000885	0	Gm26686
2.23578e-71	-0.114678	0	0.012	6.70734e-68	0	Ncmap
2.38075e-44	-0.114824	0	0.013	7.14225e-41	0	Mid2
9.86343e-53	-0.114825	0	0.015	2.95903e-49	0	Muc1
6.21992e-49	-0.115647	0.012	0.046	1.86598e-45	0	Osgin1
2.35878e-62	-0.115928	0.002	0.016	7.07633e-59	0	Ptprk
5.33541e-19	-0.116709	0.112	0.159	1.60062e-15	0	Fbxo32
8.7305e-64	-0.116718	0.009	0.043	2.61915e-60	0	Epdr1
5.13842e-45	-0.116897	0.001	0.02	1.54153e-41	0	Il21
9.12107e-49	-0.117078	0.006	0.024	2.73632e-45	0	Nradd
4.57092e-27	-0.117632	0.016	0.041	1.37128e-23	0	Adamts6
1.52452e-12	-0.118095	0.002	0.014	4.57355e-09	0	5430421N21Rik
1.79623e-55	-0.119291	0.001	0.014	5.38868e-52	0	Dlg5
5.51291e-80	-0.119814	0.019	0.035	1.65387e-76	0	Ar
1.70909e-07	-0.119884	0.004	0.022	0.000512727	0	Rasgef1b
2.10074e-13	-0.121117	0.374	0.354	6.30221e-10	0	Top2a
1.23096e-36	-0.121932	0.216	0.283	3.69288e-33	0	Crebrf
1.17879e-10	-0.121985	0.011	0.025	3.53638e-07	0	Qpct
7.66631e-72	-0.122395	0	0.016	2.29989e-68	0	Ntn4
2.09126e-41	-0.123112	0.012	0.071	6.27379e-38	0	Irak1bp1
8.64135e-67	-0.123131	0.068	0.098	2.59241e-63	0	Tg
1.51011e-18	-0.123655	0.002	0.014	4.53033e-15	0	Fam43a
1.79223e-28	-0.123691	0.012	0.043	5.37668e-25	0	Fam214b
6.27095e-69	-0.124625	0.01	0.046	1.88128e-65	0	Ckb
1.85839e-06	-0.124856	0.01	0.033	0.00557516	0	Dcun1d4
2.0104e-08	-0.1252	0.234	0.302	6.03119e-05	0	Hells
6.52352e-55	-0.126038	0.002	0.015	1.95706e-51	0	Dmrta1
2.84261e-40	-0.127388	0.012	0.066	8.52783e-37	0	Pld4
3.59645e-33	-0.127748	0	0.016	1.07893e-29	0	Itgb8
1.81321e-38	-0.127804	0.017	0.072	5.43963e-35	0	Cd83
5.51298e-69	-0.128192	0.009	0.034	1.65389e-65	0	Zc2hc1a
9.34463e-13	-0.128412	0.233	0.289	2.80339e-09	0	Incenp
9.54939e-71	-0.128415	0.004	0.026	2.86482e-67	0	F2rl2
9.98729e-34	-0.128884	0.019	0.046	2.99619e-30	0	Prkce
5.12487e-12	-0.129494	0.435	0.386	1.53746e-08	0	Mki67
6.08889e-56	-0.129871	0.001	0.026	1.82667e-52	0	Tnfrsf8
6.2536e-24	-0.130593	0.008	0.025	1.87608e-20	0	A330017A19Rik
1.3524e-06	-0.131136	0.307	0.389	0.00405721	0	Ubn2
4.95689e-15	-0.131399	0.266	0.297	1.48707e-11	0	Kpna2
1.31209e-106	-0.131841	0.004	0.106	3.93626e-103	0	St8sia6
1.08801e-13	-0.13192	0.109	0.198	3.26403e-10	0	Sel1l
1.13564e-48	-0.131963	0.073	0.113	3.40691e-45	0	Gng3
6.35633e-34	-0.13269	0.108	0.16	1.9069e-30	0	Fbxl20
9.02589e-75	-0.132983	0.006	0.031	2.70777e-71	0	Zfp442
1.18045e-18	-0.134738	0.001	0.013	3.54134e-15	0	Cuzd1
1.68328e-74	-0.135409	0.002	0.018	5.04984e-71	0	Zbtb7b
3.86003e-33	-0.135465	0.004	0.036	1.15801e-29	0	Serpina3f
4.15098e-72	-0.135708	0.002	0.02	1.24529e-68	0	Nccrp1
1.22847e-47	-0.135863	0.018	0.063	3.6854e-44	0	Eif2ak2
1.00567e-35	-0.13616	0.061	0.128	3.01701e-32	0	Crem
1.92595e-10	-0.137344	0.161	0.239	5.77785e-07	0	Plk3
2.6503e-16	-0.137661	0	0.014	7.9509e-13	0	Kcnip3
1.36887e-07	-0.137774	0.179	0.272	0.000410662	0	Lamb3
6.14094e-58	-0.139152	0.029	0.069	1.84228e-54	0	Tmem154
9.43605e-40	-0.139428	0.012	0.041	2.83082e-36	0	Ikzf4
2.58945e-74	-0.139593	0.001	0.038	7.76835e-71	0	Nmnat2
5.14018e-67	-0.14059	0.008	0.042	1.54205e-63	0	Cd244
2.59607e-34	-0.14138	0.001	0.015	7.78822e-31	0	Rnase4
1.17586e-08	-0.141543	0.002	0.016	3.52759e-05	0	Cstad
3.58455e-18	-0.141609	0.223	0.262	1.07536e-14	0	Hist1h1d
7.25651e-42	-0.142741	0.032	0.071	2.17695e-38	0	Gnaq
2.11937e-52	-0.143016	0.032	0.085	6.35811e-49	0	Tacc2
5.14045e-25	-0.143782	0.007	0.023	1.54214e-21	0	Spink1
1.56621e-17	-0.144296	0.136	0.212	4.69864e-14	0	Dusp6
1.50985e-48	-0.146859	0.024	0.093	4.52956e-45	0	H1f0
7.16472e-20	-0.146897	0.01	0.039	2.14942e-16	0	Rundc3a
1.63527e-78	-0.147078	0.002	0.023	4.90581e-75	0	Hunk
1.21191e-38	-0.147097	0	0.02	3.63572e-35	0	Actg2
4.38003e-15	-0.147277	0.041	0.084	1.31401e-11	0	Spsb1
1.55848e-34	-0.14801	0.059	0.125	4.67544e-31	0	Podnl1
2.77456e-21	-0.148159	0.02	0.044	8.32369e-18	0	Epcam
5.57271e-48	-0.14923	0.182	0.245	1.67181e-44	0	Lats2
1.764e-63	-0.151193	0.015	0.07	5.29199e-60	0	a
9.98999e-73	-0.152111	0.004	0.035	2.997e-69	0	4833407H14Rik
2.02487e-35	-0.155154	0.005	0.055	6.07462e-32	0	Enpp2
4.79374e-15	-0.155478	0.001	0.018	1.43812e-11	0	Klk1b27
1.05176e-08	-0.157674	0.168	0.259	3.15528e-05	0	1700017B05Rik
7.04609e-74	-0.157865	0.001	0.029	2.11383e-70	0	Klrc3
1.2064e-51	-0.158613	0.009	0.052	3.61919e-48	0	Itgax
1.49916e-68	-0.158627	0	0.041	4.49748e-65	0	Tex15
3.92958e-68	-0.158825	0.054	0.096	1.17887e-64	0	Abcb1a
9.37756e-28	-0.158864	0.044	0.094	2.81327e-24	0	Bmpr2
7.02229e-14	-0.159301	0.206	0.293	2.10669e-10	0	PISD
6.01337e-51	-0.160324	0	0.025	1.80401e-47	0	Tff3
4.23035e-11	-0.160708	0.296	0.321	1.26911e-07	0	Cenpa
1.13788e-09	-0.161486	0.131	0.212	3.41364e-06	0	Dopey2
6.23586e-46	-0.162235	0.078	0.122	1.87076e-42	0	Rhob
8.40117e-06	-0.162284	0.226	0.268	0.0252035	0	Pacsin1
2.2082e-33	-0.162399	0.005	0.05	6.62461e-30	0	Gm38287
1.29348e-09	-0.162565	0.002	0.027	3.88043e-06	0	Rnf128
1.87134e-28	-0.164801	0.013	0.058	5.61403e-25	0	Adrb1
1.41958e-37	-0.166816	0.047	0.12	4.25873e-34	0	Trib1
1.05843e-52	-0.167326	0.005	0.056	3.17528e-49	0	Adssl1
2.25781e-55	-0.167358	0.01	0.051	6.77342e-52	0	Kifc3
1.57333e-30	-0.167626	0.009	0.052	4.71998e-27	0	Klra4
2.30581e-65	-0.168175	0.005	0.029	6.91744e-62	0	Gp2
1.1836e-58	-0.168903	0.028	0.089	3.55081e-55	0	Mt1
3.74443e-11	-0.168974	0.015	0.072	1.12333e-07	0	Metrnl
2.80685e-18	-0.169386	0.006	0.049	8.42054e-15	0	Itpripl2
2.23049e-76	-0.170156	0.002	0.032	6.69148e-73	0	Cnih2
6.03462e-57	-0.170527	0.002	0.023	1.81039e-53	0	Asb2
2.38257e-72	-0.17144	0	0.044	7.14772e-69	0	Dixdc1
3.68575e-07	-0.172202	0.099	0.197	0.00110572	0	Bag3
1.45242e-28	-0.172766	0.058	0.099	4.35725e-25	0	Pou6f1
3.70069e-26	-0.17287	0.011	0.08	1.11021e-22	0	6330403K07Rik
1.10157e-30	-0.174481	0.006	0.027	3.30472e-27	0	Tff2
5.11196e-43	-0.174611	0.004	0.031	1.53359e-39	0	Apobr
3.39294e-49	-0.175457	0.001	0.053	1.01788e-45	0	Ryr1
1.54469e-71	-0.176308	0.004	0.028	4.63406e-68	0	Serpina3g
2.50264e-75	-0.176633	0.021	0.055	7.50793e-72	0	Gpr155
1.63122e-20	-0.177983	0.003	0.036	4.89367e-17	0	Klrb1f
1.80802e-64	-0.178319	0.037	0.08	5.42407e-61	0	Il2ra
2.0884e-60	-0.178528	0.004	0.053	6.2652e-57	0	Lat2
3.89551e-14	-0.178981	0.056	0.155	1.16865e-10	0	A630001G21Rik
7.05142e-27	-0.179365	0.049	0.087	2.11542e-23	0	Ifit1bl1
4.57298e-28	-0.179561	0.19	0.275	1.37189e-24	0	Lpar6
6.17051e-24	-0.180625	0.072	0.164	1.85115e-20	0	Slc2a3
7.03239e-07	-0.183095	0.143	0.263	0.00210972	0	Fabp5
2.73409e-51	-0.185957	0	0.034	8.20227e-48	0	Rnf165
6.83636e-29	-0.186556	0	0.023	2.05091e-25	0	S1pr5
7.92328e-29	-0.186563	0.012	0.097	2.37698e-25	0	Fcrl1
1.28255e-34	-0.186915	0.007	0.04	3.84765e-31	0	Pld2
6.44619e-29	-0.187004	0.09	0.139	1.93386e-25	0	Hivep3
5.89525e-08	-0.187643	0.001	0.033	0.000176857	0	Cables1
1.05154e-09	-0.188622	0.005	0.048	3.15463e-06	0	Ildr1
5.44562e-24	-0.188707	0.012	0.057	1.63369e-20	0	Mtus1
1.73737e-77	-0.189021	0.094	0.162	5.21211e-74	0	Tmem191c
7.53974e-60	-0.189683	0.013	0.049	2.26192e-56	0	Mgll
3.05324e-55	-0.191424	0.02	0.067	9.15971e-52	0	Cobll1
4.45096e-31	-0.191676	0.017	0.091	1.33529e-27	0	Myb
8.75006e-17	-0.191761	0.053	0.112	2.62502e-13	0	Zfhx2
5.85802e-101	-0.192022	0.001	0.027	1.75741e-97	0	Epha3
1.90001e-33	-0.192956	0.12	0.162	5.70003e-30	0	Crim1
2.24644e-13	-0.193277	0.108	0.205	6.73933e-10	0	Gm29243
6.08805e-25	-0.194209	0.063	0.149	1.82641e-21	0	Slc16a6
5.37213e-11	-0.194841	0.069	0.137	1.61164e-07	0	Bcl6
2.64095e-69	-0.195147	0.001	0.051	7.92286e-66	0	Cib2
3.62009e-38	-0.196549	0.038	0.083	1.08603e-34	0	Ust
1.34219e-05	-0.198606	0.051	0.116	0.0402656	0	Zfp831
1.2347e-102	-0.198675	0.038	0.084	3.7041e-99	0	Klf9
1.05872e-24	-0.202038	0.067	0.163	3.17617e-21	0	Gna15
2.28714e-51	-0.20242	0.003	0.093	6.86142e-48	0	Cpne7
5.38586e-06	-0.203274	0.44	0.442	0.0161576	0	Prkca
3.53659e-14	-0.204162	0.013	0.066	1.06098e-10	0	Nebl
9.05694e-20	-0.204429	0.033	0.118	2.71708e-16	0	Ptprs
1.39052e-07	-0.205477	0.359	0.442	0.000417156	0	Esyt1
3.378e-41	-0.20645	0.046	0.125	1.0134e-37	0	Bspry
7.35937e-12	-0.207099	0.057	0.192	2.20781e-08	0	Gsto1
5.28176e-52	-0.209031	0.005	0.046	1.58453e-48	0	Oas1a
1.48022e-38	-0.211072	0.004	0.059	4.44066e-35	0	Apobec2
1.10574e-42	-0.211176	0.012	0.056	3.31721e-39	0	Klri2
3.0227e-06	-0.211919	0.433	0.454	0.00906809	0	Esyt2
6.41288e-09	-0.214695	0.392	0.465	1.92386e-05	0	Stk17b
8.6511e-08	-0.215085	0.382	0.452	0.000259533	0	Prkch
4.32592e-06	-0.215136	0.394	0.431	0.0129778	0	Sesn3
9.80406e-45	-0.216434	0.02	0.093	2.94122e-41	0	L1cam
1.00878e-48	-0.216496	0.021	0.095	3.02633e-45	0	Utf1
2.11681e-07	-0.218	0.268	0.326	0.000635042	0	Pttg1
2.34795e-39	-0.218145	0.036	0.108	7.04384e-36	0	Adam8
1.15031e-14	-0.218182	0.068	0.192	3.45094e-11	0	Mxi1
6.77553e-07	-0.220178	0.077	0.221	0.00203266	0	Dtl
5.80753e-09	-0.221834	0.048	0.181	1.74226e-05	0	Smim24
1.2399e-06	-0.222805	0.373	0.448	0.00371969	0	Hn1
3.66324e-21	-0.2231	0.077	0.179	1.09897e-17	0	Irf8
7.35618e-09	-0.223491	0.376	0.467	2.20685e-05	0	Rbm3
5.96638e-08	-0.223719	0.413	0.458	0.000178992	0	Irf2bpl
2.9276e-11	-0.223979	0.009	0.06	8.7828e-08	0	Spock2
7.61264e-56	-0.224033	0	0.051	2.28379e-52	0	Sema6d
7.18113e-10	-0.22535	0.336	0.429	2.15434e-06	0	Stat3
3.64217e-14	-0.225391	0.055	0.201	1.09265e-10	0	Serpinb9
2.27688e-32	-0.230475	0.004	0.064	6.83065e-29	0	Tiam1
6.58999e-18	-0.231045	0.059	0.16	1.977e-14	0	Unc5cl
8.53847e-63	-0.231215	0.003	0.034	2.56154e-59	0	Lypd1
5.26655e-36	-0.232289	0.041	0.127	1.57997e-32	0	Ddx43
3.99671e-07	-0.232506	0.344	0.431	0.00119901	0	Sat1
1.39512e-30	-0.233638	0.051	0.138	4.18535e-27	0	Slc41a1
5.57554e-12	-0.233663	0.073	0.202	1.67266e-08	0	Zbtb32
9.87729e-08	-0.234979	0.362	0.457	0.000296319	0	Ybx1
2.2341e-50	-0.235276	0.001	0.056	6.70231e-47	0	Tnip3
1.63033e-43	-0.235963	0.002	0.063	4.891e-40	0	Ccr8
1.2715e-16	-0.236353	0.01	0.084	3.81449e-13	0	Plcg2
1.64623e-31	-0.237018	0.218	0.331	4.93869e-28	0	9930111J21Rik2
[truncated: 25,001 more rows]
