# Supplementary material for: Both soluble and cell surface CD137 expressed by Foxp3+ CD4 T cells restrain autoimmune diabetes
Source: J Exp Med. 2026 Jul 7;223(8):e20252647. doi: 10.1084/jem.20252647 (PMC13340443; doi:10.1084/jem.20252647)
Supplement: Table S4 — shows Treg cluster marker genes. [file jem_20252647_tables4.xlsx]

## Sheet: Treg cluster marker genes
p_val	avg_diff	pct.1	pct.2	p_val_adj	cluster	gene
5.40562e-139	3.15821	0.657	0.077	1.62169e-135	0	Lag3
5.8072e-149	2.86055	0.742	0.188	1.74216e-145	0	AW112010
3.17144e-173	2.67739	0.752	0.14	9.51433e-170	0	Tigit
7.31174e-109	2.53612	0.631	0.182	2.19352e-105	0	Tnfrsf4
4.16701e-163	2.37887	0.734	0.128	1.2501e-159	0	Arl5a
4.55191e-53	2.09331	0.557	0.099	1.36557e-49	0	Itgae
2.27292e-36	2.00895	0.489	0.12	6.81875e-33	0	Nkg7
4.57755e-08	1.92091	0.381	0.075	0.000137326	0	Ccl5
2.38177e-59	1.82144	0.52	0.089	7.14532e-56	0	Ccr8
7.72006e-92	1.81129	0.643	0.251	2.31602e-88	0	Srgn
8.034e-116	1.68685	0.69	0.203	2.4102e-112	0	Ctsb
9.79066e-28	1.63896	0.442	0.063	2.9372e-24	0	Cxcr6
3.42804e-81	1.57123	0.622	0.229	1.02841e-77	0	Sdf4
3.89682e-89	1.5263	0.628	0.183	1.16905e-85	0	Tnfrsf1b
1.78144e-60	1.50176	0.576	0.274	5.34432e-57	0	Ctla4
6.17859e-102	1.46179	0.697	0.237	1.85358e-98	0	Capg
5.98859e-50	1.43759	0.539	0.212	1.79658e-46	0	Rgs16
5.33935e-65	1.42886	0.564	0.08	1.60181e-61	0	Neb
6.88213e-21	1.42687	0.484	0.267	2.06464e-17	0	Ly6a
6.6999e-70	1.40883	0.613	0.233	2.00997e-66	0	Maf
1.15985e-74	1.40869	0.625	0.23	3.47955e-71	0	Ptms
4.49415e-30	1.38192	0.544	0.266	1.34825e-26	0	S100a6
5.76923e-17	1.37875	0.366	0.058	1.73077e-13	0	Il10
3.69461e-52	1.33092	0.62	0.292	1.10838e-48	0	Lgals1
1.06016e-55	1.31202	0.579	0.242	3.18048e-52	0	Malt1
3.40399e-25	1.2675	0.468	0.13	1.0212e-21	0	Serpina3g
2.42342e-23	1.22075	0.368	0.053	7.27027e-20	0	Angptl2
3.15992e-61	1.22036	0.57	0.174	9.47977e-58	0	Cst7
1.24709e-35	1.20755	0.514	0.206	3.74128e-32	0	Ctsw
2.33437e-42	1.20282	0.545	0.194	7.00311e-39	0	Id2
1.39344e-32	1.20159	0.452	0.159	4.18033e-29	0	Ahr
1.35568e-55	1.18363	0.598	0.297	4.06703e-52	0	Izumo1r
2.33765e-16	1.14871	0.427	0.131	7.01294e-13	0	Tnfrsf9
8.71176e-50	1.13077	0.567	0.258	2.61353e-46	0	Icos
1.84007e-27	1.12411	0.456	0.203	5.5202e-24	0	Eea1
1.51806e-65	1.11222	0.638	0.284	4.55419e-62	0	Tnfrsf18
1.01527e-53	1.10272	0.548	0.133	3.04582e-50	0	Prdm1
2.87862e-27	1.09865	0.53	0.198	8.63587e-24	0	Pglyrp1
6.82494e-78	1.08234	0.659	0.277	2.04748e-74	0	Ndfip1
4.8653e-45	1.03305	0.529	0.136	1.45959e-41	0	Snx9
9.55418e-56	1.02857	0.614	0.31	2.86625e-52	0	Ucp2
1.48527e-09	1.02007	0.399	0.154	4.4558e-06	0	Irf8
3.1102e-78	1.01488	0.674	0.287	9.33059e-75	0	Cd3g
7.46545e-24	1.01226	0.437	0.11	2.23964e-20	0	Itgb8
4.09287e-37	1.01145	0.529	0.221	1.22786e-33	0	Itgav
2.81213e-52	1.01071	0.592	0.255	8.4364e-49	0	Gm2a
8.76317e-66	1.00715	0.623	0.279	2.62895e-62	0	Il2rb
1.84798e-39	1.00697	0.57	0.271	5.54395e-36	0	Samsn1
1.5637e-17	0.992867	0.449	0.161	4.69109e-14	0	Ccr2
4.48232e-48	0.990699	0.548	0.174	1.3447e-44	0	N4bp1
2.32829e-13	0.980259	0.405	0.116	6.98487e-10	0	Serpina3f
9.19393e-52	0.972362	0.594	0.237	2.75818e-48	0	CAAA01147332.1
7.08528e-27	0.969746	0.477	0.219	2.12558e-23	0	Cd200
5.79058e-41	0.962303	0.575	0.287	1.73718e-37	0	Gimap7
1.47595e-54	0.942816	0.653	0.326	4.42784e-51	0	H2-D1
1.60543e-30	0.941336	0.536	0.26	4.81629e-27	0	Glrx
8.37057e-15	0.933695	0.35	0.079	2.51117e-11	0	Ccr5
1.3897e-30	0.922173	0.451	0.12	4.16909e-27	0	Ehd1
8.30117e-39	0.8769	0.569	0.228	2.49035e-35	0	Glcci1
2.0611e-19	0.868421	0.436	0.131	6.1833e-16	0	Rbpj
6.09524e-24	0.865043	0.498	0.263	1.82857e-20	0	Rilpl2
9.17565e-60	0.847707	0.645	0.322	2.75269e-56	0	Ptprcap
5.7448e-48	0.839765	0.603	0.318	1.72344e-44	0	Cst3
5.74335e-32	0.823928	0.598	0.374	1.72301e-28	0	Pfn1
1.42205e-42	0.821984	0.61	0.324	4.26616e-39	0	Cd2
5.26179e-25	0.80704	0.505	0.312	1.57854e-21	0	Ramp1
2.17207e-25	0.803865	0.453	0.14	6.5162e-22	0	Twsg1
2.55147e-37	0.800729	0.558	0.248	7.65441e-34	0	Mapkapk2
9.71508e-26	0.792627	0.523	0.27	2.91452e-22	0	Pmepa1
1.59694e-25	0.784725	0.517	0.21	4.79082e-22	0	Nfil3
4.74708e-43	0.777323	0.585	0.248	1.42412e-39	0	Crlf2
8.67273e-15	0.771782	0.502	0.343	2.60182e-11	0	Zfp36l1
3.58342e-44	0.765527	0.609	0.331	1.07503e-40	0	Lcp1
7.08956e-39	0.756429	0.588	0.344	2.12687e-35	0	Peli1
4.61436e-08	0.753268	0.27	0.046	0.000138431	0	Asb2
6.73102e-11	0.74921	0.408	0.14	2.01931e-07	0	Hopx
8.17427e-37	0.745867	0.569	0.285	2.45228e-33	0	Syngr2
3.60554e-30	0.740104	0.552	0.324	1.08166e-26	0	Agfg1
1.02904e-20	0.735762	0.521	0.296	3.08713e-17	0	Pkp3
2.08423e-26	0.721554	0.499	0.224	6.25268e-23	0	Timp2
8.95727e-32	0.720748	0.552	0.292	2.68718e-28	0	Ikzf3
5.69999e-08	0.712522	0.334	0.106	0.000171	0	Cd74
5.89437e-14	0.710936	0.422	0.201	1.76831e-10	0	Chchd10
1.67019e-34	0.708321	0.57	0.348	5.01057e-31	0	Ctss
1.41667e-15	0.703	0.456	0.185	4.25e-12	0	Podnl1
6.20385e-32	0.696689	0.575	0.333	1.86116e-28	0	Zap70
3.80974e-43	0.695236	0.606	0.336	1.14292e-39	0	Pkm
1.45581e-12	0.692764	0.461	0.315	4.36744e-09	0	Ly6e
1.56836e-06	0.689542	0.322	0.088	0.00470508	0	Tbx21
7.5577e-22	0.689092	0.518	0.329	2.26731e-18	0	Tgfb1
3.5021e-39	0.687585	0.595	0.331	1.05063e-35	0	Cyba
4.66145e-18	0.684366	0.443	0.187	1.39843e-14	0	Plk3
4.0888e-20	0.68236	0.48	0.282	1.22664e-16	0	Odc1
3.68703e-21	0.678296	0.436	0.143	1.10611e-17	0	Ttc39c
3.66186e-33	0.660283	0.586	0.309	1.09856e-29	0	Cmtm7
9.05264e-20	0.658256	0.406	0.137	2.71579e-16	0	Grn
1.00037e-11	0.655081	0.349	0.106	3.0011e-08	0	Bcl2a1d
2.27536e-15	0.650701	0.464	0.277	6.82607e-12	0	Batf
1.84288e-07	0.64702	0.355	0.106	0.000552864	0	Rap2a
4.00979e-08	0.645446	0.477	0.282	0.000120294	0	Cish
1.58212e-05	0.644287	0.355	0.124	0.0474635	0	Cdkn1a
1.30457e-20	0.643814	0.458	0.215	3.91372e-17	0	AU020206
6.83278e-11	0.640455	0.365	0.111	2.04983e-07	0	Agpat4
4.57445e-17	0.632384	0.408	0.162	1.37234e-13	0	Rnf149
1.81643e-19	0.630484	0.471	0.242	5.4493e-16	0	Mcm6
3.46941e-10	0.625191	0.446	0.318	1.04082e-06	0	Rgs1
1.24679e-18	0.621179	0.51	0.29	3.74037e-15	0	Baz1a
1.19919e-22	0.619957	0.513	0.279	3.59757e-19	0	Cxcr3
2.82947e-21	0.619504	0.511	0.342	8.48841e-18	0	Ctsd
1.96337e-19	0.61665	0.502	0.27	5.8901e-16	0	Nab1
2.23743e-12	0.614895	0.498	0.337	6.71229e-09	0	Vim
5.16106e-25	0.614467	0.551	0.352	1.54832e-21	0	Cd5
8.30647e-12	0.613829	0.443	0.24	2.49194e-08	0	Mmd
2.05968e-26	0.612445	0.517	0.236	6.17903e-23	0	Smco4
5.93683e-13	0.612077	0.461	0.316	1.78105e-09	0	Gadd45b
3.89372e-19	0.61088	0.502	0.234	1.16812e-15	0	Bcl2a1b
1.40782e-16	0.610779	0.397	0.19	4.22345e-13	0	Dctpp1
9.80137e-25	0.609046	0.536	0.338	2.94041e-21	0	M6pr
1.43207e-24	0.597725	0.504	0.26	4.29622e-21	0	Mrps6
3.21963e-20	0.594295	0.461	0.227	9.6589e-17	0	Lrba
8.31791e-06	0.593236	0.399	0.137	0.0249537	0	Rnase4
1.50102e-20	0.590594	0.533	0.322	4.50305e-17	0	Nfatc1
2.63135e-14	0.58595	0.446	0.219	7.89405e-11	0	Zc3h12d
1.0876e-17	0.58457	0.49	0.321	3.26281e-14	0	Cd82
1.05815e-23	0.575151	0.566	0.388	3.17444e-20	0	Ikzf2
7.05866e-14	0.567827	0.406	0.174	2.1176e-10	0	Casp3
3.64619e-11	0.56423	0.36	0.156	1.09386e-07	0	Cdk6
6.72721e-14	0.561718	0.417	0.185	2.01816e-10	0	Map2k3
2.49925e-20	0.559175	0.493	0.223	7.49776e-17	0	Atp2b4
3.44192e-26	0.558896	0.564	0.347	1.03257e-22	0	Pla2g16
4.75421e-21	0.556822	0.541	0.351	1.42626e-17	0	Slc3a2
1.13517e-06	0.551963	0.201	0.051	0.00340551	0	C2cd4b
2.57443e-19	0.5502	0.532	0.323	7.72329e-16	0	Tnfaip8
6.03707e-06	0.549735	0.39	0.227	0.0181112	0	Kdm2b
7.17411e-14	0.549594	0.418	0.19	2.15223e-10	0	Pdcd1
1.9549e-19	0.537974	0.53	0.295	5.86471e-16	0	Cd44
3.21097e-12	0.535654	0.415	0.202	9.63292e-09	0	Tmem154
2.48368e-19	0.534282	0.51	0.344	7.45104e-16	0	Hsp90b1
2.79839e-23	0.532754	0.547	0.325	8.39518e-20	0	Picalm
9.48794e-17	0.531599	0.52	0.359	2.84638e-13	0	Psme2
5.76164e-24	0.527226	0.539	0.356	1.72849e-20	0	H2-Q6
1.46218e-09	0.52593	0.165	0.032	4.38654e-06	0	Lilr4b
2.83522e-15	0.517266	0.484	0.281	8.50565e-12	0	Hnrnpll
2.3563e-24	0.512861	0.567	0.363	7.0689e-21	0	Prkch
8.00176e-24	0.511437	0.547	0.354	2.40053e-20	0	Sept7
3.99349e-22	0.511096	0.552	0.363	1.19805e-18	0	Itm2c
3.00339e-13	0.506139	0.527	0.396	9.01016e-10	0	Ptma
2.28272e-12	0.504989	0.436	0.232	6.84817e-09	0	Nfkb2
2.5804e-14	0.502786	0.452	0.245	7.7412e-11	0	Pdia6
1.96478e-19	0.50069	0.502	0.263	5.89434e-16	0	Msi2
2.27726e-17	0.499749	0.535	0.343	6.83177e-14	0	Ctsa
2.46066e-08	0.499744	0.375	0.18	7.38197e-05	0	Stx11
1.8509e-11	0.49707	0.12	0.027	5.55271e-08	0	Penk
4.02307e-16	0.493336	0.508	0.344	1.20692e-12	0	Wnk1
1.35607e-07	0.489103	0.452	0.269	0.000406822	0	Nedd9
7.73411e-15	0.488698	0.52	0.362	2.32023e-11	0	Gimap4
8.30878e-13	0.488673	0.456	0.263	2.49263e-09	0	Adam19
6.45949e-14	0.48782	0.517	0.334	1.93785e-10	0	Ptpn22
1.34198e-11	0.487547	0.492	0.373	4.02594e-08	0	Tax1bp1
4.32775e-08	0.486286	0.464	0.296	0.000129833	0	Bcl3
1.7084e-16	0.485365	0.552	0.377	5.1252e-13	0	Ubb
1.57001e-05	0.484592	0.414	0.227	0.0471002	0	Ecm1
1.86357e-06	0.480194	0.456	0.264	0.00559071	0	Matk
2.17933e-06	0.476342	0.332	0.119	0.00653799	0	Entpd1
7.08533e-12	0.476231	0.477	0.34	2.1256e-08	0	Ccnd2
4.71054e-06	0.476072	0.352	0.18	0.0141316	0	Phactr2
3.18424e-11	0.472076	0.465	0.268	9.55273e-08	0	Glipr1
7.40743e-18	0.466495	0.548	0.36	2.22223e-14	0	H2-Q7
9.76398e-21	0.464784	0.558	0.371	2.92919e-17	0	Gapdh
4.76527e-13	0.4634	0.533	0.391	1.42958e-09	0	Ldha
2.68231e-08	0.463162	0.437	0.303	8.04694e-05	0	Dusp5
5.83527e-17	0.46282	0.549	0.345	1.75058e-13	0	Mif4gd
2.67282e-07	0.45559	0.501	0.404	0.000801845	0	Malat1
1.48259e-19	0.455139	0.548	0.366	4.44776e-16	0	Fth1
3.84326e-10	0.452662	0.471	0.318	1.15298e-06	0	Tank
1.01002e-12	0.449466	0.477	0.282	3.03006e-09	0	Syt11
1.07281e-17	0.447572	0.498	0.287	3.21843e-14	0	Lmnb1
6.20466e-11	0.447278	0.411	0.189	1.8614e-07	0	Lamc1
2.34402e-10	0.446313	0.465	0.246	7.03207e-07	0	Isg20
1.34966e-10	0.445614	0.486	0.36	4.04898e-07	0	Sh2d2a
2.6794e-16	0.44029	0.524	0.364	8.03821e-13	0	Xist
3.17828e-11	0.439479	0.492	0.348	9.53485e-08	0	Sla
1.39185e-05	0.437309	0.449	0.318	0.0417556	0	Orai1
5.9243e-07	0.433447	0.368	0.169	0.00177729	0	Osbpl3
1.32646e-14	0.432024	0.517	0.373	3.97937e-11	0	Il2rg
6.10238e-08	0.427626	0.474	0.321	0.000183071	0	Ranbp1
5.36075e-16	0.424683	0.547	0.377	1.60823e-12	0	Rabgap1l
3.6938e-08	0.42296	0.405	0.237	0.000110814	0	Ubash3b
1.26225e-13	0.421739	0.501	0.377	3.78674e-10	0	Lbh
2.18761e-08	0.42146	0.387	0.206	6.56283e-05	0	Dusp4
4.20695e-11	0.418831	0.486	0.349	1.26208e-07	0	Cd6
4.01356e-07	0.413726	0.349	0.156	0.00120407	0	Runx2
1.21135e-07	0.40866	0.468	0.279	0.000363405	0	Relb
2.23096e-09	0.408451	0.464	0.296	6.69289e-06	0	Txndc17
3.13964e-09	0.407053	0.137	0.026	9.41891e-06	0	Baiap3
1.37083e-08	0.405033	0.417	0.236	4.1125e-05	0	S100a4
4.62951e-06	0.399763	0.409	0.23	0.0138885	0	Mdfic
3.29869e-09	0.399762	0.47	0.378	9.89607e-06	0	Cd27
2.73974e-11	0.396713	0.51	0.356	8.21921e-08	0	Ifi27
4.05398e-18	0.383343	0.109	0.017	1.21619e-14	0	Pdgfb
7.41328e-12	0.380849	0.527	0.391	2.22398e-08	0	Ran
4.94164e-09	0.378436	0.456	0.353	1.48249e-05	0	Clec2d
5.03991e-06	0.376053	0.368	0.196	0.0151197	0	Ide
1.0042e-08	0.374991	0.465	0.326	3.01261e-05	0	Fam129a
4.24516e-11	0.371479	0.52	0.378	1.27355e-07	0	Vasp
1.59171e-06	0.354679	0.419	0.284	0.00477512	0	Trim8
8.14561e-07	0.35446	0.451	0.32	0.00244368	0	Aplp2
2.92307e-22	0.351757	0.106	0.022	8.7692e-19	0	Mmp9
1.02346e-07	0.350372	0.455	0.314	0.000307038	0	Skil
6.66678e-06	0.350251	0.388	0.248	0.0200003	0	Ddx21
1.63016e-10	0.345662	0.499	0.37	4.89049e-07	0	Il21r
5.56364e-06	0.34534	0.473	0.381	0.0166909	0	Eif4a1
2.68585e-09	0.343063	0.511	0.41	8.05754e-06	0	Ppia
9.6374e-06	0.340625	0.412	0.251	0.0289122	0	Plp2
8.6849e-09	0.334322	0.499	0.379	2.60547e-05	0	Ptpn1
2.81215e-07	0.3325	0.44	0.31	0.000843645	0	Hdac7
3.77269e-21	0.330103	0.105	0.022	1.13181e-17	0	1810011H11Rik
3.64805e-07	0.320362	0.105	0.025	0.00109441	0	Gstm1
3.38032e-09	0.318561	0.493	0.368	1.0141e-05	0	Cblb
1.27659e-05	0.318345	0.439	0.307	0.0382977	0	Ephx1
1.92659e-06	0.29544	0.097	0.027	0.00577978	0	Slc37a2
1.93338e-06	0.287918	0.465	0.352	0.00580015	0	Tox
1.03815e-08	0.285687	0.476	0.373	3.11445e-05	0	Fyn
1.59736e-06	0.282062	0.114	0.038	0.00479208	0	Lypd1
1.41566e-09	0.281276	0.486	0.376	4.24698e-06	0	Npc2
4.26171e-06	0.279509	0.486	0.407	0.0127851	0	Cd247
9.20946e-07	0.276967	0.471	0.355	0.00276284	0	Actg1
7.04732e-07	0.27167	0.502	0.394	0.0021142	0	Myh9
3.91169e-07	0.271021	0.499	0.381	0.00117351	0	Aldoa
6.02459e-29	0.263765	0.102	0.045	1.80738e-25	0	St6galnac2
9.8708e-06	0.255157	0.467	0.344	0.0296124	0	Tpm4
7.88796e-07	0.249837	0.103	0.027	0.00236639	0	Cib2
2.12054e-07	0.248796	0.095	0.022	0.000636163	0	Slc24a3
4.10584e-08	0.246825	0.456	0.352	0.000123175	0	Serinc3
2.1309e-07	0.23482	0.487	0.384	0.00063927	0	Pdia3
3.94919e-07	0.234009	0.473	0.407	0.00118476	0	Inpp4b
2.84607e-22	0.232223	0.075	0.015	8.53822e-19	0	Rnf208
5.65357e-12	0.230923	0.069	0.011	1.69607e-08	0	Cnih2
1.69717e-16	0.22669	0.072	0.012	5.0915e-13	0	Zbtb46
5.13854e-10	0.225916	0.092	0.039	1.54156e-06	0	Il1rn
1.12783e-08	0.209741	0.074	0.014	3.3835e-05	0	Sv2c
4.95463e-10	0.209592	0.097	0.027	1.48639e-06	0	H2-Eb1
1.26855e-07	0.20109	0.095	0.029	0.000380566	0	Il1r1
9.83625e-09	0.194479	0.077	0.019	2.95087e-05	0	Lamc2
2.13904e-07	0.189188	0.095	0.033	0.000641711	0	Klrg1
6.00563e-20	0.187542	0.04	0.003	1.80169e-16	0	Calca
2.32075e-09	0.185345	0.087	0.059	6.96226e-06	0	Cacnb4
2.89184e-12	0.179087	0.071	0.017	8.67551e-09	0	Tff1
9.15609e-06	0.178189	0.473	0.389	0.0274683	0	Iqgap1
2.08005e-07	0.176941	0.137	0.063	0.000624014	0	Nxpe4
1.64636e-05	0.169685	0.473	0.358	0.0493909	0	Esyt1
3.45354e-26	0.168845	0.075	0.015	1.03606e-22	0	Dgkg
1.10608e-08	0.16754	0.185	0.116	3.31823e-05	0	Ccrl2
7.15313e-28	0.160909	0.114	0.07	2.14594e-24	0	Dusp6
5.55844e-06	0.160375	0.092	0.038	0.0166753	0	Slc15a3
3.30463e-16	0.152704	0.031	0.004	9.91388e-13	0	Il13ra1
4.3599e-07	0.15154	0.077	0.033	0.00130797	0	Lat2
8.06015e-06	0.150497	0.1	0.044	0.0241804	0	Mettl1
8.28279e-06	0.149305	0.087	0.035	0.0248484	0	Srxn1
1.02987e-06	0.146697	0.121	0.076	0.0030896	0	L1cam
2.81759e-06	0.144572	0.103	0.082	0.00845278	0	3110082I17Rik
8.5867e-06	0.144273	0.059	0.03	0.0257601	0	Sbf2
1.37346e-05	0.14217	0.04	0.02	0.0412037	0	Ston2
5.0674e-09	0.142012	0.124	0.062	1.52022e-05	0	Laptm4b
3.05601e-08	0.141926	0.17	0.088	9.16802e-05	0	Dbndd2
9.96771e-07	0.140167	0.152	0.116	0.00299031	0	Pitpnm2
1.29338e-07	0.137773	0.111	0.079	0.000388015	0	Amn1
1.95466e-06	0.137117	0.064	0.032	0.00586398	0	Zc3h12c
7.91497e-09	0.134792	0.058	0.018	2.37449e-05	0	2810429I04Rik
1.25752e-06	0.133347	0.124	0.132	0.00377257	0	Syce2
2.39562e-07	0.13154	0.066	0.022	0.000718686	0	Il12rb2
1.79792e-07	0.131367	0.097	0.056	0.000539377	0	Cela1
5.9378e-12	0.130275	0.151	0.109	1.78134e-08	0	Cela2a
6.84658e-25	0.129702	0.061	0.037	2.05397e-21	0	Cpa1
1.1235e-11	0.127994	0.055	0.014	3.37051e-08	0	Plekhf1
1.72165e-06	0.125655	0.214	0.267	0.00516494	0	Lgals7
1.82586e-15	0.122912	0.052	0.012	5.47759e-12	0	Gm3667
6.85802e-07	0.122592	0.019	0.007	0.00205741	0	Cdkn2a
7.66215e-15	0.121673	0.056	0.02	2.29865e-11	0	Gm3558
2.7879e-06	0.121107	0.097	0.067	0.00836371	0	Erf
6.94391e-08	0.120053	0.105	0.068	0.000208317	0	Atg14
1.34693e-06	0.119696	0.031	0.013	0.00404079	0	Gm10369
6.53223e-08	0.119466	0.189	0.134	0.000195967	0	Arrdc4
2.64077e-11	0.118559	0.204	0.14	7.92232e-08	0	Zfp143
3.26276e-29	0.117462	0.056	0.019	9.78827e-26	0	Gm3411
3.53744e-07	0.114727	0.022	0.007	0.00106123	0	2900026A02Rik
7.17482e-06	0.109505	0.14	0.09	0.0215245	0	Sdad1
1.4029e-05	0.105525	0.202	0.248	0.0420871	0	Rad51
6.84487e-06	0.10422	0.143	0.1	0.0205346	0	Krtcap3
5.77328e-11	0.103246	0.072	0.041	1.73198e-07	0	Agl
4.78336e-17	0.103174	0.028	0.014	1.43501e-13	0	Gm4890
6.22005e-10	0.102793	0.064	0.02	1.86602e-06	0	Rpl39l
4.21632e-08	0.101281	0.09	0.066	0.00012649	0	Man2a2
5.48345e-28	0.100625	0.066	0.046	1.64503e-24	0	Cry2
1.62496e-06	0.100321	0.027	0.011	0.00487487	0	Gm3512
1.31839e-06	0.0989765	0.04	0.04	0.00395516	0	Zeb2
1.11777e-05	0.09782	0.069	0.043	0.0335332	0	Asns
1.66941e-16	0.0970376	0.059	0.013	5.00822e-13	0	B3gnt3
1.41845e-23	0.0963347	0.025	0.009	4.25534e-20	0	Gcg
2.32006e-16	0.0940059	0.046	0.027	6.96018e-13	0	Usp31
3.4798e-12	0.093787	0.043	0.009	1.04394e-08	0	Ctif
8.17674e-08	0.0937723	0.071	0.062	0.000245302	0	Aebp1
3.01224e-07	0.0917392	0.061	0.054	0.000903671	0	Cx3cr1
8.96376e-12	0.0916376	0.056	0.022	2.68913e-08	0	Gpr25
4.03858e-07	0.0913933	0.065	0.031	0.00121158	0	Pus7
1.05281e-28	0.0895007	0.034	0.021	3.15842e-25	0	Nol4l
8.31657e-16	0.0886146	0.038	0.008	2.49497e-12	0	Tmem170b
5.1278e-06	0.0885997	0.121	0.067	0.0153834	0	Ifitm2
4.92735e-15	0.0884288	0.062	0.03	1.4782e-11	0	P2rx5
4.44732e-10	0.0882225	0.024	0.005	1.3342e-06	0	Foxd2
1.18858e-14	0.0874616	0.083	0.039	3.56575e-11	0	1110019D14Rik
2.10348e-17	0.086813	0.142	0.116	6.31045e-14	0	Clps
1.32889e-06	0.0865561	0.018	0.007	0.00398667	0	Usp54
1.23295e-20	0.0860102	0.077	0.029	3.69886e-17	0	Appl2
4.42889e-07	0.0858352	0.025	0.014	0.00132867	0	Ier3
2.38855e-06	0.0850896	0.03	0.014	0.00716564	0	Cep89
1.00913e-21	0.0850211	0.074	0.029	3.02739e-18	0	Try5
8.73039e-12	0.0847353	0.065	0.027	2.61912e-08	0	AA467197
1.21801e-17	0.0838039	0.052	0.014	3.65403e-14	0	F830016B08Rik
3.13738e-09	0.0836618	0.03	0.014	9.41213e-06	0	6330418K02Rik
9.57862e-08	0.0834161	0.038	0.023	0.000287359	0	Gm4858
1.97462e-06	0.0833047	0.099	0.056	0.00592386	0	Utp20
2.2367e-07	0.0831108	0.077	0.045	0.000671011	0	Kcnmb4
7.67399e-09	0.081725	0.109	0.067	2.3022e-05	0	Ctla2a
1.57233e-08	0.0803935	0.049	0.018	4.71698e-05	0	Kcnab3
4.88015e-13	0.080367	0.075	0.041	1.46405e-09	0	Cd63
2.24963e-17	0.0802616	0.055	0.014	6.74889e-14	0	RP23-428N8.3
6.86165e-34	0.0801594	0.058	0.016	2.05849e-30	0	Sst
4.7542e-13	0.0800121	0.29	0.164	1.42626e-09	0	Cacna1d
3.24815e-30	0.0780566	0.065	0.024	9.74445e-27	0	Dock3
2.07828e-07	0.0764751	0.162	0.216	0.000623485	0	Lhx2
9.16616e-06	0.0761101	0.059	0.038	0.0274985	0	Sqle
2.36548e-07	0.0756102	0.016	0.007	0.000709645	0	Scamp1
2.52261e-06	0.0755789	0.056	0.04	0.00756782	0	Melk
1.0371e-28	0.0752336	0.04	0.022	3.1113e-25	0	Rasd2
2.90777e-31	0.0750866	0.032	0.015	8.72331e-28	0	Adrb1
4.97991e-17	0.0742443	0.01	0.003	1.49397e-13	0	Foxb1
3.95179e-15	0.0736668	0.08	0.052	1.18554e-11	0	RP23-218K15.3
3.12055e-14	0.0719573	0.028	0.012	9.36165e-11	0	Ins1
6.35991e-13	0.0717805	0.032	0.022	1.90797e-09	0	Mtus1
3.83885e-20	0.071626	0.08	0.036	1.15165e-16	0	Pwp2
1.62303e-05	0.0714932	0.01	0.001	0.048691	0	Gm15655
2.01814e-12	0.071484	0.056	0.041	6.05442e-09	0	Adam15
1.7397e-22	0.0712356	0.062	0.026	5.21911e-19	0	Ccdc74a
2.38051e-07	0.0706768	0.022	0.009	0.000714152	0	Spred1
8.73195e-10	0.0702971	0.055	0.03	2.61958e-06	0	Ccr1
1.74512e-22	0.0697222	0.1	0.065	5.23537e-19	0	Smox
7.57502e-07	0.0696625	0.108	0.082	0.00227251	0	Fam178a
2.936e-25	0.0695836	0.056	0.043	8.80799e-22	0	Zfp956
1.35415e-28	0.0689853	0.025	0.013	4.06244e-25	0	Ppy
7.01559e-17	0.0685557	0.032	0.022	2.10468e-13	0	Bmpr1a
1.13971e-06	0.0683497	0.015	0.005	0.00341913	0	Plcxd1
2.71128e-07	0.0679526	0.112	0.147	0.000813384	0	Clcnkb
2.8151e-07	0.067785	0.131	0.085	0.00084453	0	Ebi3
4.21519e-09	0.0676696	0.084	0.082	1.26456e-05	0	Fmnl2
2.03957e-11	0.067645	0.04	0.02	6.11872e-08	0	Gramd1c
8.86753e-28	0.0674478	0.049	0.011	2.66026e-24	0	Cxcl16
1.08557e-24	0.0673961	0.038	0.005	3.25672e-21	0	Rhd
3.23058e-09	0.0665684	0.05	0.038	9.69175e-06	0	E130311K13Rik
7.70553e-06	0.0661142	0.013	0.005	0.0231166	0	Ccdc136
1.2911e-13	0.0654633	0.052	0.017	3.87331e-10	0	Ccdc102a
5.45411e-07	0.0638137	0.056	0.044	0.00163623	0	Hist1h1b
6.32782e-25	0.0629446	0.459	0.246	1.89835e-21	0	Mlxipl
4.95233e-07	0.0627977	0.034	0.022	0.0014857	0	2810021J22Rik
3.56917e-11	0.0626533	0.03	0.02	1.07075e-07	0	Spata1
1.22993e-10	0.062563	0.069	0.063	3.68978e-07	0	Ncs1
1.07023e-21	0.062252	0.009	0.002	3.21069e-18	0	Ccdc18
6.00673e-06	0.061873	0.043	0.026	0.0180202	0	Srprb
6.68967e-18	0.0618246	0.267	0.145	2.0069e-14	0	BC100451
5.27928e-15	0.0616167	0.086	0.045	1.58378e-11	0	Ifitm3
4.11288e-13	0.0615431	0.266	0.145	1.23387e-09	0	4930524J08Rik
5.52233e-29	0.0609593	0.056	0.019	1.6567e-25	0	Slc6a20b
1.28213e-05	0.0608446	0.013	0.006	0.0384639	0	Tub
2.70881e-13	0.0598494	0.066	0.038	8.12643e-10	0	Pi4k2b
5.64506e-11	0.0592293	0.046	0.014	1.69352e-07	0	1810044D09Rik
4.00783e-06	0.0566983	0.087	0.059	0.0120235	0	Ipo4
3.72939e-14	0.0564907	0.043	0.02	1.11882e-10	0	Spin2c
4.94155e-29	0.0564115	0.019	0.012	1.48247e-25	0	Gm16751
1.14275e-31	0.0557954	0.062	0.027	3.42824e-28	0	Trim36
1.39638e-06	0.0556923	0.081	0.09	0.00418914	0	Cdc20
9.66916e-06	0.0556877	0.024	0.007	0.0290075	0	Oaz3
3.74208e-08	0.0556549	0.061	0.059	0.000112262	0	Dyrk3
2.72956e-09	0.0555194	0.086	0.062	8.18869e-06	0	Pltp
1.36337e-19	0.055499	0.046	0.007	4.09011e-16	0	Gm14167
1.89263e-25	0.0554373	0.035	0.006	5.6779e-22	0	Gm36975
3.46602e-16	0.0552995	0.062	0.025	1.0398e-12	0	Iapp
1.6144e-09	0.0552909	0.161	0.139	4.8432e-06	0	Ppp1r3f
4.0857e-07	0.0552448	0.015	0.007	0.00122571	0	B230208H11Rik
4.51835e-15	0.0547794	0.043	0.011	1.3555e-11	0	Acvrl1
1.45706e-05	0.0545183	0.269	0.211	0.0437117	0	Slfn8
1.11373e-15	0.0541228	0.065	0.038	3.34118e-12	0	Pla2g6
3.26569e-24	0.0538331	0.059	0.052	9.79708e-21	0	Szt2
2.42341e-09	0.0537936	0.186	0.168	7.27024e-06	0	Chka
2.43702e-14	0.0532898	0.043	0.009	7.31107e-11	0	Gm26599
2.039e-07	0.0527754	0.019	0.015	0.0006117	0	Shtn1
2.20562e-16	0.0525638	0.024	0.016	6.61686e-13	0	Kcnk5
1.35056e-09	0.0522114	0.056	0.033	4.05169e-06	0	Cd14
3.81625e-12	0.0521786	0.03	0.019	1.14487e-08	0	Zfp709
1.71775e-07	0.0520661	0.235	0.328	0.000515326	0	Mt2
2.98523e-08	0.0519411	0.059	0.031	8.9557e-05	0	Ndufaf6
3.84564e-08	0.0516649	0.01	0.004	0.000115369	0	Procr
2.80861e-07	0.0512822	0.016	0.008	0.000842584	0	Igfbp7
3.08779e-31	0.0511132	0.04	0.017	9.26338e-28	0	Gcnt2
1.46518e-05	0.0505294	0.022	0.018	0.0439554	0	Tssk6
6.39749e-19	0.0505113	0.013	0.004	1.91925e-15	0	Lrrn4
5.53499e-13	0.0503423	0.055	0.04	1.6605e-09	0	Btrc
1.02226e-06	0.0502994	0.168	0.082	0.00306679	0	Gm10655
1.0952e-16	0.050159	0.034	0.011	3.28561e-13	0	Palb2
1.26965e-07	0.0500354	0.031	0.022	0.000380894	0	Polr1b
1.30794e-07	0.049939	0.027	0.02	0.000392383	0	Lima1
5.01794e-07	0.0496842	0.025	0.02	0.00150538	0	Rilpl1
4.7349e-13	0.048852	0.053	0.02	1.42047e-09	0	Cttnbp2
1.12791e-10	0.0484153	0.176	0.15	3.38373e-07	0	Mapk8ip3
1.64063e-11	0.0477704	0.056	0.021	4.92189e-08	0	1700056N10Rik
3.88904e-07	0.0477248	0.007	0.001	0.00116671	0	Pdzd2
4.81566e-19	0.04745	0.134	0.105	1.4447e-15	0	Bbc3
4.79513e-19	0.0469441	0.053	0.02	1.43854e-15	0	Mmp11
6.45344e-26	0.0469053	0.012	0.007	1.93603e-22	0	Lgals4
1.39915e-06	0.0462133	0.105	0.102	0.00419744	0	Irak1bp1
3.85588e-30	0.0460292	0.038	0.008	1.15676e-26	0	Edaradd
2.01836e-25	0.0459067	0.012	0.007	6.05507e-22	0	Hsf4
2.61194e-12	0.0451629	0.061	0.027	7.83582e-09	0	9130023H24Rik
1.62442e-08	0.0447753	0.233	0.334	4.87326e-05	0	Palmd
2.02279e-22	0.0443038	0.009	0.004	6.06836e-19	0	Sarm1
2.23277e-14	0.0442709	0.038	0.009	6.69831e-11	0	Cldn12
5.48727e-08	0.0439493	0.037	0.03	0.000164618	0	Ksr2
5.85536e-26	0.0437966	0.035	0.027	1.75661e-22	0	Arsk
5.48489e-21	0.043607	0.108	0.035	1.64547e-17	0	Ocln
2.58392e-11	0.0434457	0.024	0.01	7.75175e-08	0	Ufsp1
2.349e-09	0.0434437	0.084	0.096	7.04699e-06	0	Cygb
3.56849e-07	0.0433836	0.038	0.029	0.00107055	0	Ttn
7.34696e-25	0.0422871	0.028	0.003	2.20409e-21	0	Fndc9
2.90455e-20	0.0415608	0.019	0.011	8.71365e-17	0	4933433G15Rik
4.14584e-26	0.041453	0.052	0.014	1.24375e-22	0	Dagla
3.61597e-31	0.0412908	0.049	0.02	1.08479e-27	0	Zfp58
1.18394e-06	0.0412828	0.025	0.019	0.00355183	0	Trim2
1.17634e-09	0.040871	0.037	0.014	3.52901e-06	0	Platr23
3.26943e-07	0.0404482	0.157	0.126	0.000980829	0	Mbd6
4.66485e-12	0.040204	0.062	0.025	1.39945e-08	0	Smim10l2a
4.81645e-06	0.0389181	0.047	0.034	0.0144494	0	Ttf2
2.06074e-07	0.0383923	0.332	0.322	0.000618221	0	Erdr1
3.80306e-06	0.038335	0.031	0.021	0.0114092	0	Slc27a1
1.06025e-18	0.0382934	0.055	0.02	3.18075e-15	0	Tmc3
7.43064e-11	0.0380917	0.016	0.012	2.22919e-07	0	Zfp947
1.66605e-09	0.0376119	0.027	0.006	4.99814e-06	0	Rbm24
3.01241e-10	0.0372434	0.03	0.006	9.03723e-07	0	Gm26762
1.89002e-06	0.0367443	0.222	0.292	0.00567005	0	Tcf19
1.94985e-08	0.0366971	0.006	0.001	5.84955e-05	0	Cecr6
1.85338e-06	0.0366225	0.009	0.007	0.00556014	0	Pde4c
4.34806e-06	0.0364728	0.037	0.027	0.0130442	0	Bcl9
3.02855e-09	0.0361817	0.043	0.019	9.08564e-06	0	Ctla2b
6.09231e-33	0.0360426	0.049	0.014	1.82769e-29	0	Sult4a1
2.20447e-19	0.0357008	0.08	0.054	6.6134e-16	0	Col20a1
6.62486e-08	0.0356693	0.027	0.02	0.000198746	0	Ppip5k1
2.95977e-08	0.0351845	0.344	0.31	8.87932e-05	0	Tcp11l2
1.25178e-13	0.0350875	0.04	0.01	3.75533e-10	0	Nupr1l
5.05544e-08	0.0349277	0.018	0.02	0.000151663	0	5730420D15Rik
6.12713e-33	0.0348483	0.137	0.043	1.83814e-29	0	Prickle2
2.11564e-09	0.0347377	0.028	0.008	6.34691e-06	0	Osbpl1a
1.31386e-08	0.0345701	0.075	0.069	3.94159e-05	0	Wfdc17
1.52396e-08	0.0343998	0.025	0.011	4.57187e-05	0	Ccdc80
7.23284e-07	0.0337263	0.022	0.017	0.00216985	0	Angel1
3.30041e-08	0.0331818	0.038	0.028	9.90122e-05	0	Gm13212
1.23326e-06	0.0331434	0.028	0.019	0.00369977	0	BC043934
1.48998e-10	0.0328224	0.022	0.017	4.46995e-07	0	Nlgn2
2.89639e-08	0.0327675	0.041	0.062	8.68916e-05	0	Npnt
1.15943e-06	0.0325014	0.117	0.09	0.00347828	0	Zfp407
1.05173e-05	0.0324869	0.099	0.088	0.031552	0	Polr3b
3.1635e-19	0.0313818	0.006	0.003	9.49051e-16	0	Psd
1.21611e-14	0.0310754	0.399	0.245	3.64832e-11	0	Pdzrn3
4.75156e-06	0.0309767	0.01	0.007	0.0142547	0	Zfp551
5.46642e-07	0.0306649	0.007	0.004	0.00163993	0	Cmya5
1.08585e-07	0.0303504	0.007	0.004	0.000325754	0	5330439K02Rik
1.59945e-05	0.0299407	0.018	0.012	0.0479835	0	Cep131
7.55384e-26	0.029773	0.021	0.007	2.26615e-22	0	Cyp2u1
1.69409e-15	0.029134	0.018	0.013	5.08228e-12	0	Gpr34
5.26932e-06	0.0289715	0.214	0.185	0.0158079	0	Esf1
3.48221e-09	0.0288393	0.009	0.005	1.04466e-05	0	A530083I20Rik
4.22945e-30	0.0286824	0.035	0.029	1.26883e-26	0	Fuk
2.39297e-08	0.0285216	0.064	0.032	7.17892e-05	0	Tnfrsf13c
3.30786e-07	0.0281324	0.01	0.007	0.000992358	0	Lmo2
1.42035e-08	0.0276714	0.009	0.005	4.26106e-05	0	5330417C22Rik
2.82283e-08	0.0272034	0.03	0.019	8.46848e-05	0	Amotl1
5.23797e-08	0.0271774	0.013	0.009	0.000157139	0	4930539J05Rik
8.0138e-25	0.0269496	0.009	0.007	2.40414e-21	0	Gm20633
7.66411e-08	0.0268314	0.072	0.059	0.000229923	0	Znrf3
6.09565e-08	0.0268177	0.105	0.084	0.00018287	0	Bach1
1.61144e-27	0.0265371	0.059	0.035	4.83432e-24	0	Gm16702
1.28787e-06	0.0262936	0.021	0.014	0.0038636	0	Zc3h8
1.74493e-34	0.0260461	0.038	0.009	5.2348e-31	0	Ift172
2.47725e-12	0.0259157	0.052	0.033	7.43174e-09	0	Cd80
1.29283e-07	0.0257191	0.027	0.009	0.000387848	0	Per3
3.31746e-23	0.0256641	0.007	0.004	9.95238e-20	0	Gm26798
1.60714e-11	0.0252863	0.043	0.019	4.82141e-08	0	Intu
3.41914e-17	0.0252358	0.425	0.255	1.02574e-13	0	Chn1os3
9.26249e-10	0.024877	0.065	0.042	2.77875e-06	0	Rdh11
1.28328e-15	0.0247596	0.05	0.017	3.84984e-12	0	Mesp2
1.6648e-23	0.0246345	0.022	0.005	4.9944e-20	0	Akr1e1
1.65874e-05	0.0242715	0.1	0.087	0.0497622	0	Cep295
7.90386e-09	0.0242039	0.025	0.02	2.37116e-05	0	Cysltr2
4.31666e-26	0.0236041	0.032	0.007	1.295e-22	0	Amdhd1
2.77216e-22	0.0227525	0.092	0.081	8.31648e-19	0	Mdc1
4.93746e-11	0.0227217	0.021	0.004	1.48124e-07	0	Iqsec2
1.54531e-09	0.0226382	0.053	0.041	4.63592e-06	0	Jchain
2.35726e-06	0.0225335	0.061	0.05	0.00707177	0	Fbxw7
1.89649e-22	0.0224876	0.05	0.017	5.68946e-19	0	Zcchc3
1.33111e-05	0.0219589	0.087	0.078	0.0399334	0	Camsap2
5.77033e-06	0.0218909	0.064	0.054	0.017311	0	Myo9a
1.86788e-28	0.0215866	0.047	0.025	5.60364e-25	0	Tyro3
7.86325e-09	0.0215208	0.052	0.058	2.35897e-05	0	Gm43042
9.36723e-14	0.021466	0.061	0.056	2.81017e-10	0	Gda
2.51402e-11	0.0211704	0.065	0.058	7.54207e-08	0	Gls2
5.21477e-09	0.0210903	0.009	0.004	1.56443e-05	0	Sox12
7.39847e-19	0.0209528	0.069	0.071	2.21954e-15	0	Rcor3
9.02847e-11	0.0207054	0.044	0.022	2.70854e-07	0	Dlg2
7.10741e-08	0.0205997	0.061	0.055	0.000213222	0	Apol7b
1.23555e-08	0.0204584	0.028	0.034	3.70666e-05	0	Filip1
1.81538e-18	0.0198781	0.068	0.038	5.44615e-15	0	Lefty1
5.28394e-23	0.0198259	0.021	0.017	1.58518e-19	0	Unc13b
3.48628e-11	0.0196456	0.062	0.05	1.04589e-07	0	Unk
9.03609e-06	0.0194837	0.028	0.009	0.0271083	0	Gm28989
1.22023e-16	0.0194642	0.136	0.115	3.66069e-13	0	Ctrb1
4.12321e-17	0.0193859	0.006	0.005	1.23696e-13	0	Hist1h2bn
1.13814e-26	0.0192799	0.01	0.009	3.41442e-23	0	Hap1
5.00411e-08	0.0192493	0.009	0.006	0.000150123	0	Gm15492
9.05478e-16	0.0191465	0.006	0.004	2.71643e-12	0	Ncald
5.35766e-08	0.0191242	0.016	0.013	0.00016073	0	Zfp30
6.48309e-09	0.0189977	0.007	0.005	1.94493e-05	0	Hist2h2ab
7.90713e-06	0.0182889	0.165	0.151	0.0237214	0	Casp4
1.36447e-11	0.0181108	0.495	0.347	4.0934e-08	0	Fam20c
1.4726e-23	0.0176268	0.025	0.004	4.41781e-20	0	Gm11725
2.424e-09	0.0174826	0.007	0.005	7.272e-06	0	Nrg2
4.14728e-08	0.0174813	0.007	0.005	0.000124418	0	Gm6741
1.11828e-07	0.0174399	0.031	0.027	0.000335485	0	Cep152
2.30211e-06	0.0172168	0.242	0.328	0.00690632	0	Cdca8
5.69616e-07	0.0171352	0.214	0.177	0.00170885	0	Wls
4.09577e-08	0.0170744	0.004	0.003	0.000122873	0	Oplah
1.91317e-07	0.0169605	0.028	0.022	0.000573951	0	C330013E15Rik
1.92732e-10	0.0165631	0.021	0.004	5.78195e-07	0	Rsf1os2
2.5653e-12	0.0165065	0.015	0.005	7.6959e-09	0	Cystm1
1.86343e-20	0.0161752	0.055	0.023	5.59029e-17	0	Cxcl9
6.39348e-10	0.0158649	0.012	0.01	1.91804e-06	0	Agrn
3.64122e-08	0.015771	0.012	0.018	0.000109237	0	Lyz2
1.24509e-06	0.0152938	0.214	0.184	0.00373526	0	Pde4d
1.3595e-08	0.0152797	0.007	0.005	4.07851e-05	0	Gm17399
9.96298e-25	0.0149906	0.031	0.025	2.98889e-21	0	Crybg3
5.18767e-09	0.0149865	0.018	0.008	1.5563e-05	0	Gm43057
9.13933e-06	0.0148172	0.222	0.262	0.027418	0	Cep55
1.68751e-10	0.0147693	0.055	0.045	5.06252e-07	0	Mfsd9
2.43349e-18	0.014168	0.037	0.034	7.30046e-15	0	Rttn
7.26947e-13	0.0140635	0.032	0.009	2.18084e-09	0	4930542C12Rik
1.66644e-05	0.0140379	0.024	0.022	0.0499933	0	Xcl1
4.09964e-23	0.0138932	0.043	0.036	1.22989e-19	0	Peo1
4.09857e-06	0.0137369	0.055	0.045	0.0122957	0	Gm28874
4.10444e-24	0.0134754	0.013	0.009	1.23133e-20	0	2610037D02Rik
8.49831e-30	0.0133128	0.016	0.011	2.54949e-26	0	Ercc6l
1.3205e-22	0.0132981	0.006	0.005	3.96151e-19	0	Gm9821
5.86918e-09	0.0131655	0.009	0.007	1.76075e-05	0	Gm16712
8.14371e-06	0.0130075	0.012	0.009	0.0244311	0	Pcsk4
8.3465e-11	0.0129701	0.068	0.035	2.50395e-07	0	Sulf2
1.08986e-06	0.0125194	0.198	0.249	0.00326957	0	4930432K21Rik
2.908e-16	0.0123106	0.092	0.087	8.72401e-13	0	Xpc
1.20842e-08	0.0120695	0.052	0.028	3.62526e-05	0	Mt1
8.25546e-09	0.0120606	0.007	0.007	2.47664e-05	0	Abhd15
2.46531e-07	0.0120569	0.031	0.026	0.000739593	0	H2-Aa
4.16751e-06	0.012054	0.068	0.062	0.0125025	0	Atad3a
1.01076e-08	0.0118577	0.019	0.018	3.03229e-05	0	Chadl
2.69082e-08	0.0117123	0.083	0.11	8.07245e-05	0	1700021A07Rik
3.3547e-11	0.0115722	0.025	0.014	1.00641e-07	0	Rcn3
4.46535e-35	0.0107356	0.061	0.027	1.33961e-31	0	Gm38287
5.01992e-22	0.0107194	0.052	0.021	1.50598e-18	0	Khdc3
2.15997e-07	0.0105229	0.123	0.151	0.000647992	0	Apobec2
3.49257e-15	0.0102896	0.041	0.032	1.04777e-11	0	Ppm1f
1.18247e-23	0.0102149	0.059	0.032	3.54741e-20	0	Snai1
1.0269e-14	0.0100994	0.013	0.012	3.0807e-11	0	Gm19557
4.34371e-07	0.00973743	0.004	0.004	0.00130311	0	Lpar3
3.13134e-22	0.00972216	0.109	0.089	9.39401e-19	0	2610020H08Rik
1.26796e-08	0.00963519	0.027	0.026	3.80387e-05	0	Gm4724
1.20512e-06	0.0096094	0.021	0.02	0.00361535	0	Platr17
1.00889e-08	0.00936737	0.006	0.005	3.02666e-05	0	9130008F23Rik
1.2934e-08	0.0090751	0.066	0.062	3.8802e-05	0	Cep290
8.48399e-23	0.00902977	0.009	0.009	2.5452e-19	0	Gm26887
1.12435e-06	0.00893516	0.038	0.031	0.00337304	0	Ccp110
4.09761e-19	0.00889539	0.027	0.009	1.22928e-15	0	Prdm16
2.32095e-06	0.00858301	0.019	0.017	0.00696286	0	Zfp94
1.91806e-08	0.0084658	0.006	0.007	5.75419e-05	0	Gm16432
3.24683e-16	0.00826275	0.062	0.046	9.7405e-13	0	Gm10643
5.36415e-18	0.0079027	0.019	0.017	1.60925e-14	0	Cdk20
5.93566e-31	0.00785977	0.046	0.022	1.7807e-27	0	Ppp1r13l
5.18945e-08	0.00771509	0.021	0.017	0.000155683	0	Lyn
1.65638e-05	0.00766443	0.028	0.023	0.0496913	0	Gpsm1
6.21711e-28	0.00763119	0.034	0.02	1.86513e-24	0	Nrarp
2.0121e-27	0.00749449	0.027	0.019	6.0363e-24	0	Tln2
7.43318e-09	0.00742578	0.028	0.017	2.22996e-05	0	Hebp1
2.38074e-22	0.00736667	0.013	0.009	7.14223e-19	0	Glis3
1.39295e-12	0.0073179	0.013	0.01	4.17886e-09	0	Ccdc189
1.63175e-05	0.00723006	0.006	0.005	0.0489524	0	Tex15
5.59891e-18	0.00691508	0.288	0.158	1.67967e-14	0	Ppp1r14c
9.52323e-21	0.00652806	0.028	0.007	2.85697e-17	0	Gm28068
1.98629e-13	0.00644558	0.04	0.012	5.95887e-10	0	Gabre
1.35355e-19	0.00642459	0.015	0.004	4.06065e-16	0	Agrp
5.73078e-15	0.00641665	0.038	0.011	1.71923e-11	0	Zfp811
1.39696e-31	0.00636661	0.024	0.018	4.19087e-28	0	Zbtb18
9.05542e-09	0.00630178	0.099	0.145	2.71663e-05	0	Spi1
5.07037e-22	0.0062959	0.009	0.005	1.52111e-18	0	Noxo1
1.19835e-07	0.00614327	0.04	0.04	0.000359505	0	Lst1
2.50958e-22	0.00611429	0.053	0.024	7.52873e-19	0	Sptbn4
2.40248e-06	0.00607799	0.285	0.269	0.00720743	0	Zfp281
3.8463e-35	0.00598024	0.032	0.009	1.15389e-31	0	Gm43661
3.33469e-08	0.00592199	0.007	0.007	0.000100041	0	Txnl4b
4.54821e-27	0.00589346	0.027	0.006	1.36446e-23	0	Ribc1
3.16967e-13	0.00578226	0.004	0.004	9.50901e-10	0	Celsr2
7.80672e-15	0.00575564	0.009	0.008	2.34202e-11	0	Otub2
5.015e-27	0.00554754	0.034	0.009	1.5045e-23	0	Gm14820
8.32074e-13	0.00554074	0.01	0.002	2.49622e-09	0	Mgll
6.15508e-08	0.00546671	0.053	0.043	0.000184652	0	Rragd
8.20538e-08	0.00544457	0.004	0.004	0.000246161	0	Gm13481
1.63996e-21	0.00537047	0.024	0.007	4.91989e-18	0	Cdkl5
4.46088e-08	0.00489832	0.053	0.051	0.000133826	0	Zfp687
8.92121e-09	0.00485659	0.006	0.005	2.67636e-05	0	Srsf12
1.66821e-08	0.00454771	0.025	0.022	5.00464e-05	0	Ift81
7.39033e-16	0.00451773	0.022	0.014	2.2171e-12	0	Gm42722
7.45874e-08	0.00433874	0.309	0.42	0.000223762	0	Cenpf
1.24213e-10	0.00429195	0.047	0.037	3.72638e-07	0	Ercc8
4.31653e-14	0.0035524	0.046	0.018	1.29496e-10	0	Slc46a1
1.97297e-12	0.00330026	0.013	0.01	5.91891e-09	0	Fitm2
1.11105e-20	0.00318606	0.055	0.053	3.33314e-17	0	Syne2
1.69054e-08	0.00255776	0.012	0.011	5.07162e-05	0	Mafb
1.72105e-28	0.00234604	0.027	0.021	5.16314e-25	0	Ccnyl1
1.52664e-10	0.00217894	0.105	0.098	4.57992e-07	0	Gadd45a
7.18277e-27	0.00199326	0.016	0.018	2.15483e-23	0	Slc22a17
7.84154e-11	0.0019784	0.115	0.109	2.35246e-07	0	Med13l
2.17089e-24	0.00195392	0.025	0.024	6.51267e-21	0	1700034P13Rik
1.74772e-10	0.00183623	0.047	0.024	5.24317e-07	0	Zcwpw1
8.75299e-08	0.00180829	0.14	0.174	0.00026259	0	Timp1
2.57645e-08	0.00180726	0.093	0.117	7.72934e-05	0	Sept10
1.25189e-25	0.00172674	0.006	0.007	3.75568e-22	0	Sec14l2
4.2456e-06	0.00171132	0.056	0.028	0.0127368	0	Gm16536
1.85628e-10	0.00152182	0.165	0.129	5.56883e-07	0	Lysmd2
1.5051e-05	0.00145863	0.019	0.02	0.0451529	0	Gxylt2
2.00271e-09	0.00145162	0.027	0.01	6.00814e-06	0	Gm44160
3.83859e-21	0.00127128	0.016	0.014	1.15158e-17	0	Gm31266
1.05936e-07	0.00119675	0.176	0.09	0.000317808	0	Fam83d
9.76783e-08	0.0009806	0.207	0.193	0.000293035	0	Tmem191c
6.9574e-12	0.000850598	0.01	0.01	2.08722e-08	0	Nespas
7.58694e-06	0.000814222	0.006	0.005	0.0227608	0	Gemin4
9.39329e-13	0.00048685	0.028	0.027	2.81799e-09	0	Kctd3
7.42546e-23	0.000471433	0.027	0.009	2.22764e-19	0	Dsg2
3.88675e-13	0.000422471	0.046	0.014	1.16602e-09	0	Dnah14
7.57668e-15	0.00040848	0.03	0.008	2.273e-11	0	Gp2
7.2292e-22	0.00035439	0.022	0.007	2.16876e-18	0	Mpzl2
2.8907e-10	0.000310742	0.068	0.062	8.67209e-07	0	Cpne8
8.25844e-06	0.000123801	0.269	0.347	0.0247753	0	Kdr
4.02918e-06	6.66692e-05	0.072	0.056	0.0120876	0	Esm1
3.46131e-08	-0.000180885	0.01	0.01	0.000103839	0	Prdm9
3.61181e-07	-0.00038045	0.012	0.012	0.00108354	0	Lrrc56
9.94683e-31	-0.000503166	0.032	0.009	2.98405e-27	0	Gm26631
3.03149e-30	-0.000571094	0.027	0.01	9.09448e-27	0	Dennd5b
6.90827e-23	-0.000693982	0.009	0.011	2.07248e-19	0	Ccdc141
4.83372e-06	-0.000793396	0.049	0.038	0.0145012	0	Ddx51
4.50077e-14	-0.00106525	0.025	0.006	1.35023e-10	0	Ypel4
1.78067e-12	-0.0011345	0.044	0.021	5.34202e-09	0	Anxa1
1.00607e-08	-0.00117282	0.263	0.377	3.01822e-05	0	Spns3
2.53396e-34	-0.00124028	0.038	0.014	7.60187e-31	0	Shc4
1.03844e-07	-0.00126638	0.003	0.003	0.000311533	0	Nup35
2.71193e-11	-0.0013912	0.019	0.005	8.13579e-08	0	Tst
7.17274e-09	-0.001629	0.024	0.038	2.15182e-05	0	Mmp25
5.24697e-09	-0.00177749	0.276	0.403	1.57409e-05	0	Siglech
7.05788e-17	-0.00181358	0.043	0.017	2.11736e-13	0	Ccr3
4.20721e-10	-0.00191109	0.019	0.004	1.26216e-06	0	Gm26692
8.11759e-09	-0.00205654	0.292	0.414	2.43528e-05	0	Cox6a2
5.28976e-17	-0.00210401	0.01	0.011	1.58693e-13	0	Gm12454
2.06061e-11	-0.0023175	0.038	0.017	6.18184e-08	0	Ajuba
1.18845e-08	-0.00236056	0.009	0.009	3.56536e-05	0	Spaca6
1.52855e-07	-0.00237916	0.015	0.014	0.000458565	0	Dus4l
7.79451e-13	-0.00247385	0.049	0.022	2.33835e-09	0	Hsf2bp
4.97581e-07	-0.00261745	0.103	0.098	0.00149274	0	Zfp53
8.08347e-09	-0.00271578	0.18	0.254	2.42504e-05	0	Rnase6
4.48595e-07	-0.00279033	0.064	0.06	0.00134578	0	Mir155hg
1.01338e-15	-0.00310066	0.046	0.017	3.04013e-12	0	Dock6
1.49618e-08	-0.00316305	0.013	0.014	4.48855e-05	0	Xlr
1.08162e-07	-0.003539	0.004	0.009	0.000324487	0	Gpld1
2.42466e-08	-0.00370027	0.01	0.009	7.27398e-05	0	Maneal
4.25986e-11	-0.00392944	0.053	0.034	1.27796e-07	0	Cited4
4.11285e-20	-0.00401955	0.032	0.027	1.23385e-16	0	Naif1
1.3102e-07	-0.00408296	0.071	0.065	0.000393059	0	Prg4
1.27265e-08	-0.00408861	0.349	0.473	3.81796e-05	0	Fads2
1.03743e-08	-0.00428531	0.061	0.069	3.11228e-05	0	P2ry14
1.93479e-09	-0.00429097	0.065	0.064	5.80438e-06	0	Hlf
6.62499e-09	-0.00447412	0.009	0.017	1.9875e-05	0	Gm4631
1.72712e-28	-0.00484926	0.047	0.038	5.18136e-25	0	Bcorl1
3.66579e-24	-0.00485463	0.012	0.01	1.09974e-20	0	Gm17518
7.64527e-09	-0.00526401	0.105	0.158	2.29358e-05	0	Il4
2.92527e-08	-0.00526609	0.034	0.017	8.77582e-05	0	Zfp503
6.03897e-12	-0.0053522	0.015	0.006	1.81169e-08	0	Gm4924
9.80501e-10	-0.00554176	0.003	0.004	2.9415e-06	0	Slc22a21
7.58419e-19	-0.0055568	0.013	0.006	2.27526e-15	0	C2
1.53006e-22	-0.00556081	0.038	0.035	4.59017e-19	0	Dnajc27
2.18436e-22	-0.00571495	0.021	0.007	6.55308e-19	0	Gm10390
4.58517e-06	-0.00573994	0.019	0.02	0.0137555	0	Fahd1
1.27391e-09	-0.0057921	0.111	0.146	3.82173e-06	0	Mpeg1
1.40089e-05	-0.00595665	0.003	0.004	0.0420266	0	Tm6sf2
9.75973e-11	-0.00644354	0.021	0.019	2.92792e-07	0	Xlr3b
7.02273e-09	-0.0066974	0.043	0.04	2.10682e-05	0	Tyrobp
1.14917e-07	-0.00671305	0.003	0.004	0.000344752	0	Gm12355
2.52842e-07	-0.00724947	0.003	0.004	0.000758527	0	Zfp941
1.85545e-19	-0.00741038	0.041	0.014	5.56636e-16	0	Hmga2
1.55671e-15	-0.00759382	0.035	0.012	4.67014e-12	0	Tmem116
8.40739e-09	-0.00759772	0.052	0.075	2.52222e-05	0	H2-DMb2
3.91863e-09	-0.00781022	0.114	0.168	1.17559e-05	0	Fam69c
1.23726e-35	-0.00791056	0.056	0.025	3.71179e-32	0	1700047I17Rik2
1.16425e-17	-0.00832195	0.071	0.08	3.49276e-14	0	Bcl6
8.51454e-25	-0.00835871	0.021	0.022	2.55436e-21	0	Cpb1
3.27348e-09	-0.00850802	0.019	0.008	9.82043e-06	0	Tbc1d16
3.16979e-11	-0.0086219	0.032	0.015	9.50937e-08	0	Upb1
1.85191e-09	-0.00864985	0.009	0.01	5.55574e-06	0	Zfp14
1.72497e-08	-0.00876624	0.004	0.005	5.1749e-05	0	Prrt4
4.30958e-09	-0.00912451	0.022	0.012	1.29287e-05	0	Nap1l3
1.11794e-08	-0.00916202	0.009	0.01	3.35382e-05	0	Cxcl2
4.67741e-11	-0.00924081	0.022	0.008	1.40322e-07	0	Tmem86b
1.06927e-12	-0.00949426	0.019	0.018	3.2078e-09	0	Zfp248
3.77175e-09	-0.00950419	0.284	0.415	1.13153e-05	0	Scimp
1.63531e-18	-0.00954317	0.055	0.028	4.90593e-15	0	Postn
1.26622e-10	-0.00963966	0.021	0.007	3.79867e-07	0	Clhc1
9.56899e-29	-0.00983916	0.013	0.011	2.8707e-25	0	Hspa12a
1.22281e-11	-0.00984188	0.006	0.007	3.66842e-08	0	Klhl8
3.52413e-09	-0.0100447	0.298	0.428	1.05724e-05	0	Blnk
2.83559e-27	-0.0101582	0.38	0.185	8.50677e-24	0	Pcdhga10
7.19676e-33	-0.0102097	0.024	0.009	2.15903e-29	0	Cd1d2
7.68729e-21	-0.0103305	0.024	0.022	2.30619e-17	0	Fbf1
3.97846e-25	-0.0104881	0.041	0.03	1.19354e-21	0	Smoc1
2.2388e-19	-0.0106662	0.015	0.016	6.7164e-16	0	Col9a3
3.2235e-15	-0.0107083	0.041	0.02	9.6705e-12	0	Tmem176a
4.96253e-07	-0.0107928	0.024	0.02	0.00148876	0	Nefh
1.30876e-05	-0.0107931	0.161	0.15	0.0392628	0	Tmem106b
3.91123e-12	-0.0108796	0.027	0.024	1.17337e-08	0	Dnah17
2.68818e-26	-0.0110139	0.015	0.015	8.06453e-23	0	Ggt5
1.41252e-08	-0.011021	0.185	0.251	4.23757e-05	0	Fcer1g
2.34065e-07	-0.0111857	0.062	0.071	0.000702195	0	Bace2
2.74421e-21	-0.0111977	0.208	0.089	8.23264e-18	0	Fbn2
1.48752e-07	-0.0113212	0.157	0.131	0.000446257	0	Cdt1
1.97024e-11	-0.0115707	0.021	0.012	5.91071e-08	0	Gm27206
1.42755e-11	-0.0116253	0.061	0.054	4.28264e-08	0	Bex1
8.23621e-15	-0.0116945	0.004	0.004	2.47086e-11	0	Ypel1
5.30101e-08	-0.011835	0.009	0.009	0.00015903	0	Gm17638
2.25748e-18	-0.0118527	0.061	0.049	6.77243e-15	0	Pramef8
2.87151e-22	-0.0119122	0.032	0.009	8.61454e-19	0	Dmbt1
2.13593e-24	-0.0119596	0.013	0.006	6.40778e-21	0	Ube2cbp
9.12326e-09	-0.0119932	0.01	0.011	2.73698e-05	0	Cd40
3.86288e-08	-0.0121519	0.007	0.009	0.000115886	0	Cd46
9.49376e-27	-0.0122058	0.019	0.004	2.84813e-23	0	Pagr1a
5.13201e-18	-0.0122976	0.041	0.02	1.5396e-14	0	L2hgdh
2.49457e-07	-0.0125143	0.006	0.008	0.000748372	0	Gm26870
2.51867e-10	-0.0125157	0.024	0.022	7.55602e-07	0	Ccdc88a
1.06428e-08	-0.0125659	0.143	0.19	3.19283e-05	0	Mzb1
3.29915e-21	-0.0126764	0.018	0.004	9.89746e-18	0	Gm26722
1.05563e-21	-0.0127077	0.031	0.016	3.16688e-18	0	Gm15340
1.49511e-16	-0.0127126	0.016	0.003	4.48532e-13	0	Epb41l1
3.17319e-11	-0.0129222	0.003	0.004	9.51956e-08	0	Lamb2
1.19784e-08	-0.0130097	0.03	0.032	3.59353e-05	0	Cnrip1
5.67234e-08	-0.0131178	0.004	0.006	0.00017017	0	Slc35f5
2.75585e-06	-0.0132081	0.003	0.004	0.00826756	0	Gm37885
1.87292e-07	-0.0132989	0.109	0.083	0.000561876	0	Hmgcs1
8.70739e-06	-0.0133173	0.001	0.004	0.0261222	0	5830411N06Rik
6.73498e-09	-0.0133822	0.137	0.194	2.02049e-05	0	Ctsh
3.38934e-06	-0.013407	0.007	0.009	0.010168	0	Zc3hav1l
5.90803e-29	-0.0134521	0.052	0.022	1.77241e-25	0	Gm20522
1.17681e-07	-0.0136906	0.004	0.006	0.000353043	0	Zfp518b
1.92948e-08	-0.0139401	0.36	0.474	5.78845e-05	0	Ccnb2
1.4421e-22	-0.0140622	0.025	0.024	4.32631e-19	0	Slc25a42
1.5751e-14	-0.014153	0.037	0.014	4.72529e-11	0	Adcy9
1.77261e-12	-0.0144542	0.032	0.029	5.31784e-09	0	Zfp69
9.424e-32	-0.014505	0.027	0.021	2.8272e-28	0	Gm20680
2.88007e-20	-0.0147328	0.053	0.029	8.6402e-17	0	Gm43064
5.06736e-11	-0.0147523	0.025	0.008	1.52021e-07	0	Stx3
1.87549e-09	-0.0147968	0.25	0.371	5.62648e-06	0	Pld4
1.18182e-18	-0.014872	0.095	0.071	3.54546e-15	0	Aoc2
8.27365e-06	-0.0150674	0.004	0.006	0.024821	0	5031414D18Rik
1.08574e-08	-0.0151968	0.004	0.006	3.25721e-05	0	Sept4
1.05152e-09	-0.015246	0.157	0.148	3.15456e-06	0	Epb41l4aos
8.02316e-09	-0.0154094	0.003	0.006	2.40695e-05	0	Chdh
8.37837e-13	-0.015411	0.053	0.045	2.51351e-09	0	Syp
4.16583e-08	-0.0154286	0.01	0.009	0.000124975	0	Fkbp7
2.03189e-17	-0.0156422	0.03	0.016	6.09568e-14	0	Arhgef5
2.45786e-11	-0.0157341	0.09	0.06	7.37357e-08	0	Rhod
2.3936e-07	-0.0157449	0.179	0.16	0.00071808	0	Gadd45g
4.42703e-09	-0.0157592	0.047	0.075	1.32811e-05	0	Upk1a
3.71629e-09	-0.0158713	0.247	0.365	1.11489e-05	0	Ppfia4
8.9356e-06	-0.016083	0.143	0.145	0.0268068	0	Nlk
1.22041e-29	-0.016116	0.226	0.08	3.66122e-26	0	Sestd1
1.81949e-07	-0.0162768	0.006	0.009	0.000545847	0	Osbpl6
1.19117e-11	-0.0164455	0.022	0.008	3.57351e-08	0	Nynrin
5.71144e-35	-0.016453	0.047	0.02	1.71343e-31	0	Gm28875
1.3867e-24	-0.0164583	0.015	0.009	4.16011e-21	0	9330179D12Rik
5.15826e-09	-0.0165279	0.004	0.007	1.54748e-05	0	Zfp78
4.79724e-09	-0.0166084	0.096	0.148	1.43917e-05	0	Prr5
9.58937e-13	-0.0167808	0.006	0.009	2.87681e-09	0	Susd4
4.08273e-09	-0.0167883	0.297	0.42	1.22482e-05	0	Klrd1
1.87791e-13	-0.0169375	0.031	0.012	5.63374e-10	0	Epas1
4.78814e-09	-0.0170364	0.043	0.077	1.43644e-05	0	Pdlim4
7.99692e-09	-0.0172282	0.056	0.06	2.39907e-05	0	Zfp239
1.5585e-06	-0.0172789	0.077	0.082	0.00467549	0	Ddx26b
3.76076e-11	-0.0173255	0.006	0.008	1.12823e-07	0	Tbx6
1.1879e-08	-0.0174574	0.006	0.011	3.56371e-05	0	Il4i1
4.46934e-09	-0.0176013	0.041	0.017	1.3408e-05	0	Qpct
2.37868e-16	-0.0176744	0.148	0.059	7.13603e-13	0	RP23-213H1.2
9.95221e-06	-0.0178071	0.004	0.007	0.0298566	0	AC125149.2
2.60889e-13	-0.0179093	0.021	0.008	7.82666e-10	0	Uchl4
8.27912e-16	-0.0179786	0.004	0.007	2.48374e-12	0	Hist3h2a
4.1612e-06	-0.0180233	0.035	0.024	0.0124836	0	Fpgs
3.5954e-24	-0.0180648	0.031	0.009	1.07862e-20	0	Sipa1l2
3.98412e-17	-0.0180689	0.034	0.025	1.19524e-13	0	Zfp606
1.41055e-11	-0.0182574	0.012	0.015	4.23166e-08	0	Gm5129
1.19488e-05	-0.0182702	0.001	0.004	0.0358465	0	Mtap7d3
8.83618e-06	-0.0182812	0.165	0.169	0.0265085	0	Slc2a3
2.46392e-10	-0.0182918	0.287	0.174	7.39175e-07	0	Ces2d-ps
1.05935e-06	-0.0183676	0.058	0.051	0.00317804	0	Zfp397
2.59356e-09	-0.0184181	0.225	0.321	7.78067e-06	0	Prkcg
4.61991e-06	-0.0184492	0.239	0.252	0.0138597	0	P2rx7
1.60651e-06	-0.0186172	0.349	0.448	0.00481953	0	Ccna2
5.12088e-08	-0.0186611	0.251	0.359	0.000153626	0	Tifab
1.06419e-07	-0.0187291	0.233	0.205	0.000319258	0	Rarg
7.66076e-08	-0.0188327	0.065	0.065	0.000229823	0	Oas1c
3.8701e-23	-0.0189482	0.022	0.027	1.16103e-19	0	Pde3b
1.8182e-08	-0.0190879	0.003	0.005	5.45459e-05	0	Gm21992
3.93662e-21	-0.0192286	0.105	0.097	1.18098e-17	0	Rab11fip2
1.39763e-08	-0.0192769	0.001	0.004	4.1929e-05	0	Gfpt2
2.69298e-09	-0.0193194	0.253	0.38	8.07893e-06	0	Sort1
7.17e-07	-0.0195218	0.003	0.005	0.002151	0	Spa17
2.90028e-09	-0.0196852	0.261	0.391	8.70085e-06	0	Fcrla
1.79028e-07	-0.0196949	0.009	0.011	0.000537084	0	Ttc30b
2.83051e-14	-0.0198564	0.04	0.038	8.49154e-11	0	Brpf3
1.61205e-13	-0.0199333	0.038	0.017	4.83616e-10	0	B130046B21Rik
4.76977e-08	-0.0199664	0.007	0.009	0.000143093	0	Gm42715
5.96438e-07	-0.0202486	0.329	0.309	0.00178931	0	Arl4a
7.54222e-06	-0.0202571	0.022	0.026	0.0226267	0	Zbtb12
3.50395e-09	-0.0203036	0.031	0.016	1.05118e-05	0	Amica1
5.41861e-09	-0.0203492	0.001	0.004	1.62558e-05	0	Epb41l5
7.70449e-08	-0.0204619	0.072	0.067	0.000231135	0	Dhrs3
8.93675e-22	-0.020706	0.052	0.059	2.68103e-18	0	Arhgef11
5.18107e-28	-0.0207072	0.041	0.028	1.55432e-24	0	Slc16a5
3.6214e-19	-0.0207121	0.083	0.062	1.08642e-15	0	Gm42596
2.79477e-19	-0.0207978	0.04	0.017	8.38432e-16	0	Siah1b
6.14268e-06	-0.0209965	0.08	0.072	0.018428	0	Gm15675
2.67844e-07	-0.0210616	0.013	0.014	0.000803532	0	Ndc1
5.04424e-08	-0.0211382	0.134	0.139	0.000151327	0	Itpr3
4.8608e-23	-0.0211599	0.012	0.012	1.45824e-19	0	Gm26564
6.50764e-06	-0.0212763	0.004	0.007	0.0195229	0	4930539E08Rik
1.72738e-11	-0.0213039	0.04	0.025	5.18214e-08	0	Itgam
4.69843e-10	-0.0214341	0.03	0.014	1.40953e-06	0	Thbs3
8.62225e-09	-0.0217023	0.004	0.007	2.58667e-05	0	Gm26764
1.70676e-10	-0.0218205	0.009	0.012	5.12029e-07	0	Mapkbp1
7.90568e-31	-0.0218646	0.043	0.024	2.3717e-27	0	Syde2
5.86918e-09	-0.022124	0.038	0.044	1.76075e-05	0	Snrpn
9.62379e-07	-0.0223577	0.102	0.108	0.00288714	0	Pogz
5.69161e-30	-0.0223778	0.024	0.022	1.70748e-26	0	Il11ra1
2.24149e-08	-0.0224068	0.025	0.038	6.72446e-05	0	H2-Ab1
3.47065e-08	-0.0224164	0.36	0.476	0.000104119	0	Birc5
2.59513e-13	-0.022494	0.038	0.02	7.78539e-10	0	Fbxo27
1.91503e-26	-0.0226297	0.025	0.029	5.74509e-23	0	Gm6225
1.61322e-09	-0.0227809	0.019	0.009	4.83965e-06	0	Gm26698
3.73398e-15	-0.0232377	0.018	0.007	1.12019e-11	0	Tceal3
2.86147e-09	-0.023281	0.006	0.011	8.58441e-06	0	Vangl2
2.17363e-15	-0.0232965	0.01	0.014	6.5209e-12	0	Ica1l
3.89526e-06	-0.0234703	0.01	0.012	0.0116858	0	Zfp82
8.09654e-11	-0.0235654	0.022	0.01	2.42896e-07	0	Ptpdc1
4.21426e-31	-0.0237443	0.019	0.023	1.26428e-27	0	Gm20481
1.90932e-08	-0.0239236	0.024	0.027	5.72797e-05	0	Pla2g1b
5.15337e-09	-0.0239517	0.112	0.174	1.54601e-05	0	Aif1
3.2672e-09	-0.024132	0.092	0.145	9.80161e-06	0	Ly6d
7.75056e-10	-0.0241425	0.047	0.028	2.32517e-06	0	Rpgr
3.03629e-07	-0.0243504	0.009	0.012	0.000910886	0	Gm16973
2.37811e-14	-0.0247686	0.041	0.019	7.13432e-11	0	Cd244
6.70653e-09	-0.0248437	0.007	0.009	2.01196e-05	0	Hist1h4a
9.20946e-07	-0.0249026	0.371	0.495	0.00276284	0	2810417H13Rik
5.26566e-19	-0.0249469	0.016	0.012	1.5797e-15	0	Hpgds
6.9708e-11	-0.0251436	0.043	0.027	2.09124e-07	0	Hpse
1.58045e-09	-0.025201	0.196	0.289	4.74135e-06	0	Cacna1e
9.361e-13	-0.0252152	0.034	0.017	2.8083e-09	0	Zg16
2.99559e-23	-0.0252801	0.037	0.02	8.98677e-20	0	Lss
2.90162e-08	-0.0252864	0.003	0.006	8.70486e-05	0	Cdc42ep4
5.02792e-09	-0.0253804	0.084	0.113	1.50838e-05	0	Stom
2.63184e-08	-0.0254779	0.003	0.006	7.89552e-05	0	Slc6a13
1.92133e-06	-0.0255178	0.065	0.064	0.00576398	0	Hist2h2bb.1
9.7081e-06	-0.0256319	0.01	0.014	0.0291243	0	Usp35
8.39601e-24	-0.0257246	0.021	0.008	2.5188e-20	0	Rftn2
1.44476e-08	-0.0257605	0.109	0.076	4.33429e-05	0	Oas1a
5.19111e-20	-0.0259822	0.03	0.009	1.55733e-16	0	Jag1
2.1764e-15	-0.0259908	0.041	0.017	6.52919e-12	0	Rab6b
1.92333e-08	-0.0261724	0.066	0.085	5.76998e-05	0	Alox5ap
2.57528e-08	-0.0263432	0.072	0.055	7.72584e-05	0	Cad
9.49425e-17	-0.0266135	0.112	0.1	2.84828e-13	0	Rcn1
5.062e-13	-0.0269683	0.032	0.02	1.5186e-09	0	Trio
1.2319e-07	-0.0270146	0.006	0.009	0.000369571	0	6720427I07Rik
2.65754e-16	-0.0270181	0.049	0.032	7.97263e-13	0	Sdhaf3
1.43879e-08	-0.0272135	0.006	0.009	4.31636e-05	0	Raver2
2.49049e-09	-0.0272616	0.032	0.033	7.47146e-06	0	Reg1
3.53514e-22	-0.0273692	0.03	0.036	1.06054e-18	0	Arc
1.05711e-05	-0.0276242	0.112	0.113	0.0317132	0	Fam65a
2.75732e-09	-0.0276669	0.114	0.153	8.27196e-06	0	Ly86
9.4361e-10	-0.0279553	0.269	0.254	2.83083e-06	0	Ppp1r3fos
1.79772e-09	-0.0279847	0.284	0.411	5.39315e-06	0	Bcl11a
4.59734e-18	-0.0280996	0.025	0.012	1.3792e-14	0	Rdh10
7.80475e-22	-0.028125	0.05	0.043	2.34143e-18	0	Adnp2
8.01858e-23	-0.0283604	0.058	0.043	2.40557e-19	0	Zfp74
1.12765e-16	-0.0283604	0.024	0.025	3.38295e-13	0	Megf8
2.41464e-09	-0.0285644	0.004	0.009	7.24393e-06	0	Fgf16
1.38477e-09	-0.0285795	0.31	0.441	4.15432e-06	0	Plcg2
1.82773e-12	-0.0286216	0.05	0.043	5.48318e-09	0	9230104M06Rik
1.2636e-24	-0.0286771	0.12	0.043	3.79079e-21	0	Naip5
1.42668e-12	-0.0287355	0.046	0.041	4.28005e-09	0	Pram1
3.78708e-07	-0.0287623	0.18	0.172	0.00113612	0	Tiparp
3.96912e-18	-0.0287852	0.052	0.028	1.19073e-14	0	Rnf138rt1
3.65113e-09	-0.0288919	0.207	0.298	1.09534e-05	0	Mef2c
4.55284e-14	-0.0289163	0.006	0.01	1.36585e-10	0	Gm17089
1.03554e-23	-0.0289166	0.006	0.007	3.10663e-20	0	Gm26799
8.33181e-08	-0.0290408	0.038	0.041	0.000249954	0	Gdf11
8.7392e-24	-0.029517	0.013	0.016	2.62176e-20	0	Hcn3
1.69735e-07	-0.0295595	0.009	0.009	0.000509205	0	Efnb2
5.17742e-10	-0.0298205	0.025	0.012	1.55322e-06	0	1700029J07Rik
1.24139e-13	-0.0298313	0.004	0.007	3.72417e-10	0	Gm28501
1.88797e-21	-0.0299074	0.04	0.046	5.6639e-18	0	Zfp770
1.34464e-23	-0.0300056	0.041	0.013	4.03392e-20	0	Tmem81
1.15804e-06	-0.0301396	0.087	0.083	0.00347412	0	Mpp5
2.72299e-09	-0.0303185	0.084	0.122	8.16898e-06	0	Ccnd1
4.94595e-29	-0.0303969	0.037	0.028	1.48378e-25	0	Klf11
1.13633e-07	-0.0305641	0.052	0.057	0.000340898	0	Cobll1
3.88019e-08	-0.0305675	0.009	0.012	0.000116406	0	Ogfrl1
1.41197e-07	-0.0307814	0.019	0.024	0.000423591	0	Baiap2l2
4.22269e-38	-0.0311426	0.046	0.02	1.26681e-34	0	Gm37068
2.25272e-08	-0.0315099	0.068	0.035	6.75816e-05	0	Eomes
2.18194e-15	-0.0315511	0.013	0.007	6.54581e-12	0	Rab11fip5
8.64043e-15	-0.0319117	0.024	0.007	2.59213e-11	0	Pls1
7.80454e-09	-0.0319122	0.003	0.007	2.34136e-05	0	2200002D01Rik
1.72892e-12	-0.0320714	0.037	0.02	5.18675e-09	0	Atf3
5.00332e-11	-0.0321203	0.022	0.01	1.501e-07	0	Bank1
6.57856e-11	-0.0321442	0.021	0.009	1.97357e-07	0	Pxdc1
2.95236e-09	-0.0322515	0.05	0.048	8.85708e-06	0	Nup133
1.4508e-19	-0.0322549	0.041	0.015	4.35241e-16	0	Gm10244
2.03134e-13	-0.0325025	0.009	0.013	6.09402e-10	0	Serac1
1.05186e-15	-0.03251	0.083	0.082	3.15558e-12	0	Tada2b
3.29098e-06	-0.0333231	0.022	0.028	0.00987293	0	Odf2l
6.41929e-09	-0.0334682	0.064	0.09	1.92579e-05	0	Notch4
5.29098e-14	-0.0334923	0.056	0.027	1.58729e-10	0	Gm43291
5.03139e-06	-0.0335197	0.134	0.105	0.0150942	0	Lgmn
1.10716e-09	-0.033575	0.245	0.375	3.32148e-06	0	Siglecg
1.13097e-08	-0.0336725	0.037	0.035	3.39292e-05	0	Mapk12
5.71328e-09	-0.0337745	0.004	0.008	1.71398e-05	0	Col11a2
2.1259e-16	-0.0338019	0.035	0.029	6.3777e-13	0	Asah2
1.81248e-13	-0.0338078	0.046	0.02	5.43745e-10	0	Nudt17
3.09407e-06	-0.0338369	0.066	0.068	0.00928222	0	Zfp628
1.85212e-23	-0.0338549	0.028	0.033	5.55635e-20	0	Tango6
3.45356e-08	-0.033895	0.078	0.083	0.000103607	0	Pou2f1
3.69992e-25	-0.034098	0.217	0.083	1.10998e-21	0	Fancd2
2.4867e-23	-0.0342057	0.05	0.038	7.4601e-20	0	Gapdhs
2.58107e-09	-0.0343125	0.064	0.092	7.74321e-06	0	Ly6c2
6.97571e-13	-0.0344557	0.103	0.11	2.09271e-09	0	Gltscr1l
7.26225e-07	-0.0344559	0.018	0.022	0.00217868	0	Emid1
1.69475e-09	-0.0345697	0.27	0.403	5.08424e-06	0	Spib
5.2835e-12	-0.0346723	0.012	0.015	1.58505e-08	0	Gm568
1.20387e-09	-0.0346832	0.256	0.385	3.61161e-06	0	Syk
1.00728e-09	-0.0346833	0.037	0.044	3.02185e-06	0	Pex1
6.53223e-08	-0.0346914	0.016	0.021	0.000195967	0	Cap2
1.89796e-22	-0.034815	0.032	0.027	5.69388e-19	0	Rapgef4
5.53435e-14	-0.0348609	0.012	0.016	1.66031e-10	0	Gm6297
4.72233e-07	-0.0350939	0.078	0.077	0.0014167	0	Prnp
1.49912e-12	-0.0351143	0.022	0.024	4.49735e-09	0	Ampd1
9.22231e-13	-0.0352702	0.01	0.014	2.76669e-09	0	Pstpip2
8.32017e-07	-0.0352819	0.024	0.014	0.00249605	0	Egfl8
2.24579e-21	-0.0353421	0.052	0.046	6.73737e-18	0	Rasl11b
4.25848e-17	-0.0354343	0.01	0.014	1.27755e-13	0	Gm43403
2.13098e-18	-0.0356081	0.003	0.007	6.39294e-15	0	Wwc2
1.27181e-11	-0.0358968	0.044	0.022	3.81544e-08	0	Hal
2.74376e-14	-0.0359413	0.019	0.026	8.23129e-11	0	Ctrc
1.05738e-08	-0.0359721	0.001	0.007	3.17213e-05	0	Gm12107
5.6171e-15	-0.036032	0.006	0.009	1.68513e-11	0	Neo1
1.07127e-11	-0.0361076	0.001	0.007	3.21381e-08	0	Epha3
6.07549e-10	-0.0361456	0.022	0.025	1.82265e-06	0	Zfp60
3.6134e-14	-0.0361677	0.003	0.007	1.08402e-10	0	Ascl4
6.06031e-10	-0.036224	0.058	0.064	1.81809e-06	0	Fcmr
1.12509e-17	-0.0362927	0.004	0.008	3.37528e-14	0	Cd22
2.74011e-09	-0.0366833	0.05	0.048	8.22032e-06	0	Pnliprp1
1.0986e-06	-0.0367941	0.001	0.006	0.0032958	0	Scgn
5.70519e-09	-0.0368839	0.009	0.012	1.71156e-05	0	Popdc2
3.53326e-20	-0.0370168	0.004	0.006	1.05998e-16	0	Pygm
4.7273e-36	-0.0370853	0.041	0.015	1.41819e-32	0	Lonrf1
5.3397e-09	-0.0371296	0.097	0.129	1.60191e-05	0	Plac8
8.87209e-08	-0.0371462	0.001	0.006	0.000266163	0	Ripk4
4.22422e-36	-0.0372235	0.046	0.022	1.26727e-32	0	Cybrd1
2.17862e-31	-0.0377537	0.093	0.05	6.53585e-28	0	Arsg
1.70014e-06	-0.0378798	0.086	0.081	0.00510041	0	Dcaf6
1.57428e-09	-0.0382195	0.013	0.031	4.72285e-06	0	Cd79a
4.27892e-12	-0.0383833	0.016	0.006	1.28368e-08	0	Gm36266
2.55205e-06	-0.0384677	0.038	0.031	0.00765614	0	Sycn
1.61342e-10	-0.0386106	0.009	0.006	4.84025e-07	0	Plekha6
1.28949e-07	-0.0386765	0	0.005	0.000386847	0	Gm20443
4.35805e-09	-0.0387254	0.001	0.006	1.30742e-05	0	Prrt3
7.94508e-11	-0.0387364	0.016	0.006	2.38353e-07	0	Gm43647
2.59753e-08	-0.0387982	0.089	0.096	7.79258e-05	0	Zbtb21
5.63917e-27	-0.0390598	0.031	0.033	1.69175e-23	0	Cel
8.07712e-10	-0.039196	0.043	0.038	2.42314e-06	0	Syne4
1.39938e-32	-0.0392808	0.059	0.056	4.19814e-29	0	Actn2
1.85415e-31	-0.039353	0.062	0.054	5.56244e-28	0	Rnase1
8.90308e-08	-0.0394887	0.23	0.229	0.000267093	0	Iigp1
1.00043e-15	-0.0396963	0.022	0.012	3.0013e-12	0	Rad9b
8.40625e-07	-0.0397714	0.267	0.265	0.00252188	0	Vezf1
4.07496e-14	-0.0398549	0.034	0.021	1.22249e-10	0	Sorbs1
1.59208e-09	-0.0399063	0.018	0.023	4.77623e-06	0	A430033K04Rik
1.24472e-07	-0.0402034	0.046	0.043	0.000373416	0	Fam110b
7.60269e-07	-0.0405083	0.223	0.232	0.00228081	0	Haus3
4.92877e-09	-0.0405531	0.024	0.014	1.47863e-05	0	Ap4b1
1.92606e-18	-0.0406956	0.086	0.085	5.77819e-15	0	Nbeal1
2.92691e-09	-0.0411859	0.015	0.022	8.78074e-06	0	Gm13594
7.53623e-14	-0.0413973	0.027	0.031	2.26087e-10	0	Gm20605
8.00518e-10	-0.0414227	0.362	0.494	2.40155e-06	0	Tbc1d8
7.75182e-14	-0.0415427	0.034	0.036	2.32555e-10	0	Ccdc137
1.64664e-09	-0.041762	0.004	0.012	4.93993e-06	0	Nim1k
2.91074e-06	-0.0418	0.108	0.116	0.00873222	0	Hist4h4
9.67508e-15	-0.0418956	0.038	0.022	2.90252e-11	0	Wbscr27
5.35235e-09	-0.0419814	0.001	0.007	1.6057e-05	0	Ube2e2
3.45373e-07	-0.0421534	0.133	0.106	0.00103612	0	Pttg1
1.68749e-06	-0.0423815	0.007	0.012	0.00506247	0	Lancl3
6.63378e-15	-0.0424376	0.041	0.024	1.99013e-11	0	Gm4841
1.27678e-07	-0.0428082	0.01	0.015	0.000383033	0	Kbtbd7
3.81034e-10	-0.0429362	0.043	0.052	1.1431e-06	0	Tom1l2
1.90122e-09	-0.0430561	0.081	0.111	5.70365e-06	0	Slpi
7.38707e-18	-0.0430729	0.083	0.064	2.21612e-14	0	Lrfn1
1.55212e-09	-0.0437342	0.009	0.013	4.65637e-06	0	Dnah7a
4.11267e-10	-0.0440956	0.056	0.039	1.2338e-06	0	Ltb4r1
2.63014e-06	-0.0441123	0.021	0.03	0.00789043	0	Manea
7.00018e-22	-0.0446369	0.007	0.012	2.10005e-18	0	Txnrd3
2.58356e-09	-0.044791	0.097	0.096	7.75069e-06	0	Lrrc32
6.14709e-38	-0.044817	0.046	0.02	1.84413e-34	0	Cables1
1.04401e-21	-0.0448649	0.049	0.04	3.13202e-18	0	Zfp959
1.00022e-10	-0.0448952	0.018	0.009	3.00065e-07	0	Fam212a
6.60424e-16	-0.0449048	0.047	0.026	1.98127e-12	0	Cmtr2
9.03879e-13	-0.0450186	0.021	0.008	2.71164e-09	0	4930486L24Rik
3.61119e-10	-0.0450375	0.016	0.009	1.08336e-06	0	Ly6k
3.01035e-14	-0.0451471	0.025	0.01	9.03104e-11	0	Gspt2
2.90912e-23	-0.0455943	0.025	0.014	8.72735e-20	0	Rgs11
1.9217e-22	-0.0456208	0.049	0.039	5.76511e-19	0	Stra6
4.92806e-08	-0.0456572	0.024	0.015	0.000147842	0	2610035D17Rik
9.6917e-23	-0.0458786	0.044	0.036	2.90751e-19	0	Nr3c2
4.58574e-29	-0.0458835	0.015	0.01	1.37572e-25	0	Spef2
4.99797e-12	-0.0460885	0.027	0.012	1.49939e-08	0	Casz1
3.70152e-07	-0.0461067	0.018	0.023	0.00111046	0	Sfmbt2
8.83776e-24	-0.0464109	0.053	0.05	2.65133e-20	0	Sh3pxd2a
1.26938e-15	-0.0465391	0.022	0.012	3.80814e-12	0	A730061H03Rik
3.40736e-08	-0.0465922	0.01	0.016	0.000102221	0	Gzma
7.78963e-27	-0.0468152	0.016	0.02	2.33689e-23	0	Gm43591
7.4502e-07	-0.0471185	0.133	0.144	0.00223506	0	F2rl1
2.03975e-13	-0.0471895	0.034	0.014	6.11924e-10	0	4930439D14Rik
1.31824e-25	-0.047337	0.006	0.009	3.95473e-22	0	Gm10778
3.52409e-25	-0.0473627	0.006	0.013	1.05723e-21	0	Apbb2
2.22308e-16	-0.0473721	0.047	0.022	6.66924e-13	0	BC025920
1.68403e-09	-0.0474089	0.021	0.027	5.05209e-06	0	Adam12
3.06342e-10	-0.0474742	0.016	0.023	9.19025e-07	0	Rnf122
8.14999e-08	-0.0481219	0.219	0.221	0.0002445	0	Crebrf
8.66274e-06	-0.0485351	0.103	0.1	0.0259882	0	Smad3
3.36367e-10	-0.0489385	0.037	0.05	1.0091e-06	0	Espn
3.05485e-09	-0.0493881	0.112	0.17	9.16456e-06	0	Col23a1
2.04443e-06	-0.049571	0.081	0.082	0.00613329	0	Fry
2.83542e-09	-0.0495875	0.092	0.126	8.50626e-06	0	Cadm1
5.0107e-27	-0.0499543	0.037	0.014	1.50321e-23	0	Phlda2
3.89233e-19	-0.0500749	0.028	0.024	1.1677e-15	0	Elmod3
4.82615e-11	-0.0504296	0.01	0.017	1.44785e-07	0	Lrsam1
1.27641e-09	-0.0504335	0.1	0.148	3.82924e-06	0	Apba1
1.23893e-11	-0.0504365	0.055	0.053	3.7168e-08	0	Rbpms2
7.02497e-17	-0.0504488	0.078	0.091	2.10749e-13	0	Trim65
1.31747e-13	-0.0504675	0.062	0.048	3.95242e-10	0	Fam129b
4.66469e-09	-0.0510065	0.001	0.007	1.39941e-05	0	Oas2
1.99121e-08	-0.0510197	0.031	0.037	5.97363e-05	0	Gm29243
1.32457e-18	-0.0510823	0.038	0.02	3.97371e-15	0	5830454E08Rik
1.55009e-08	-0.0511096	0.021	0.027	4.65028e-05	0	Acss2
1.27297e-22	-0.0512081	0.044	0.018	3.8189e-19	0	5430427O19Rik
1.00915e-12	-0.0514623	0.072	0.084	3.02745e-09	0	Ttc28
4.05944e-09	-0.0516506	0.004	0.014	1.21783e-05	0	G630030J09Rik
1.02153e-21	-0.0522344	0.022	0.027	3.0646e-18	0	Il18bp
2.65571e-11	-0.0522587	0.024	0.03	7.96714e-08	0	Gtf2ird2
9.81353e-12	-0.0523719	0.041	0.023	2.94406e-08	0	Pik3c2b
7.69711e-16	-0.0523732	0.069	0.061	2.30913e-12	0	Grasp
2.29164e-18	-0.052677	0.016	0.023	6.87492e-15	0	Gm26571
1.324e-27	-0.05275	0.013	0.017	3.972e-24	0	Btbd3
1.92157e-08	-0.0528364	0.022	0.027	5.76471e-05	0	Ogfod3
3.39076e-11	-0.0532144	0.066	0.082	1.01723e-07	0	Bcl9l
1.41317e-08	-0.0532694	0.004	0.01	4.23952e-05	0	Cnr2
1.8793e-07	-0.0533148	0.238	0.255	0.000563791	0	Nt5e
5.09611e-06	-0.0535977	0.027	0.031	0.0152883	0	Cebpa
1.52392e-09	-0.053913	0.038	0.026	4.57175e-06	0	Pex26
3.56996e-09	-0.0540255	0.066	0.096	1.07099e-05	0	Ebf1
3.94891e-06	-0.0542031	0.09	0.089	0.0118467	0	Spsb1
1.71053e-09	-0.0542989	0.009	0.014	5.13158e-06	0	Tubb2b
2.11414e-06	-0.0547552	0.106	0.115	0.00634241	0	Ptpn4
1.43839e-21	-0.0548604	0.027	0.033	4.31518e-18	0	Usp40
2.73896e-29	-0.0550271	0.018	0.008	8.21688e-26	0	Tlr12
8.43308e-21	-0.0552847	0.019	0.013	2.52992e-17	0	Tmie
6.5074e-12	-0.0555528	0.096	0.082	1.95222e-08	0	Zfp597
4.97856e-12	-0.055782	0.001	0.008	1.49357e-08	0	Bend6
1.51019e-09	-0.0562845	0.074	0.082	4.53056e-06	0	AW554918
2.62827e-08	-0.0564322	0.031	0.039	7.88481e-05	0	Traf3ip1
4.54183e-14	-0.0564516	0.034	0.044	1.36255e-10	0	Gprasp2
2.95804e-09	-0.0565014	0.007	0.012	8.87413e-06	0	Ly6g
4.39093e-11	-0.0565022	0.016	0.023	1.31728e-07	0	Zfp101
1.67511e-24	-0.0566105	0.012	0.017	5.02532e-21	0	App
3.30309e-11	-0.0566154	0.016	0.023	9.90927e-08	0	Qser1
2.10639e-13	-0.0566399	0.137	0.147	6.31916e-10	0	Sik1
5.70251e-08	-0.0568299	0.061	0.069	0.000171075	0	Sphk2
1.13815e-09	-0.057255	0.018	0.022	3.41445e-06	0	Tmem176b
1.34574e-19	-0.0574806	0.018	0.027	4.03722e-16	0	Spag1
3.11561e-09	-0.0575253	0.062	0.068	9.34683e-06	0	Golim4
2.99197e-08	-0.0576405	0.074	0.09	8.97591e-05	0	Dopey1
2.72431e-09	-0.0576449	0	0.007	8.17292e-06	0	Stc2
2.72611e-10	-0.0576512	0.083	0.077	8.17832e-07	0	Mirt1
1.07171e-08	-0.0577787	0	0.007	3.21514e-05	0	Nacc2
3.31851e-15	-0.057818	0.028	0.038	9.95554e-12	0	Amer1
1.17154e-26	-0.0578409	0.018	0.021	3.51461e-23	0	RP23-26A14.4
2.07095e-09	-0.0580901	0.006	0.014	6.21284e-06	0	Plxna1
2.51845e-23	-0.0581224	0.006	0.011	7.55535e-20	0	Acer2
2.36969e-22	-0.0582222	0.055	0.072	7.10908e-19	0	Ppargc1b
2.13305e-08	-0.058732	0.053	0.052	6.39915e-05	0	Lmna
3.01548e-10	-0.0591928	0.021	0.013	9.04643e-07	0	Ccdc30
5.80196e-10	-0.0594441	0.095	0.107	1.74059e-06	0	Parp6
1.93038e-32	-0.0595559	0.019	0.014	5.79114e-29	0	Adat1
1.47731e-05	-0.0598544	0.14	0.151	0.0443194	0	Pik3c3
2.02908e-07	-0.0602815	0.086	0.096	0.000608723	0	Tgfbrap1
4.15332e-06	-0.0611287	0.204	0.222	0.01246	0	Foxn2
3.06757e-23	-0.0611322	0.041	0.055	9.2027e-20	0	Tgfbr3
5.41256e-18	-0.0612284	0.205	0.218	1.62377e-14	0	Zc3h12a
7.88667e-10	-0.0613069	0.009	0.017	2.366e-06	0	Pex11b
1.4458e-09	-0.0615231	0.248	0.349	4.33741e-06	0	1500009L16Rik
3.29754e-24	-0.0617504	0.007	0.014	9.89261e-21	0	Gm26884
3.06514e-23	-0.06229	0.015	0.013	9.19542e-20	0	Basp1
1.01302e-09	-0.0625201	0.038	0.064	3.03907e-06	0	Lrrk2
1.7288e-16	-0.0629204	0.013	0.024	5.1864e-13	0	Ift88
1.69309e-09	-0.0629876	0.003	0.01	5.07928e-06	0	Atp1a3
7.68627e-07	-0.0630875	0.03	0.025	0.00230588	0	Prrg1
9.51141e-12	-0.0635404	0.006	0.012	2.85342e-08	0	Prkar2b
2.39562e-07	-0.063723	0.037	0.038	0.000718686	0	Dapl1
5.24811e-10	-0.0650443	0.084	0.099	1.57443e-06	0	Hps3
6.3996e-06	-0.0651603	0.321	0.377	0.0191988	0	Rel
1.3187e-05	-0.0653549	0.143	0.151	0.0395611	0	Zfp217
5.03373e-10	-0.0657897	0.022	0.017	1.51012e-06	0	Cysltr1
5.30688e-08	-0.065896	0.007	0.017	0.000159207	0	Zfp11
1.33096e-08	-0.0660231	0.216	0.226	3.99287e-05	0	Lrif1
1.77952e-08	-0.0662767	0.053	0.076	5.33856e-05	0	Zbtb32
4.24648e-14	-0.0664187	0.015	0.022	1.27394e-10	0	Clybl
3.64613e-31	-0.0667514	0.071	0.033	1.09384e-27	0	Prss12
7.63317e-32	-0.0675637	0.018	0.01	2.28995e-28	0	Gm26732
6.70357e-07	-0.0679246	0.22	0.24	0.00201107	0	Phlpp1
2.06507e-11	-0.0681275	0.021	0.027	6.19521e-08	0	Cyp2d22
1.8976e-15	-0.0684832	0.139	0.127	5.6928e-12	0	Tasp1
9.08074e-10	-0.0685919	0.001	0.009	2.72422e-06	0	Cd72
3.26534e-07	-0.0686004	0.003	0.011	0.000979602	0	Wscd2
4.12886e-23	-0.0693393	0.062	0.049	1.23866e-19	0	Ccdc64
5.13854e-10	-0.0696434	0.009	0.023	1.54156e-06	0	Ncf1
9.03432e-09	-0.0697441	0.024	0.022	2.7103e-05	0	Zfp365
2.71382e-09	-0.0699498	0.006	0.014	8.14147e-06	0	Akap2
2.08712e-06	-0.0705326	0.143	0.159	0.00626137	0	Jade2
3.38356e-09	-0.0705433	0.03	0.037	1.01507e-05	0	Mars2
1.11051e-06	-0.070767	0.053	0.071	0.00333154	0	Stx17
9.75181e-10	-0.0713322	0.235	0.246	2.92554e-06	0	Zfp260
7.71977e-06	-0.0715428	0.01	0.02	0.0231593	0	Snhg9
7.36707e-15	-0.0718049	0.095	0.106	2.21012e-11	0	Mov10
1.88783e-11	-0.0719785	0.136	0.166	5.66348e-08	0	Klhl24
3.00955e-08	-0.0722849	0.007	0.017	9.02865e-05	0	Gm17509
7.81627e-27	-0.0722996	0.025	0.031	2.34488e-23	0	Cpne7
3.83504e-14	-0.0726125	0.065	0.077	1.15051e-10	0	Mphosph9
1.21066e-08	-0.0727275	0.041	0.048	3.63198e-05	0	Cd79b
3.87012e-14	-0.0732915	0.027	0.017	1.16104e-10	0	Trim13
3.16299e-27	-0.0737981	0.03	0.038	9.48896e-24	0	D8Ertd82e
4.32113e-15	-0.0738202	0.04	0.051	1.29634e-11	0	Prkce
6.3711e-09	-0.0748578	0.016	0.026	1.91133e-05	0	Dlg3
2.64032e-06	-0.0757195	0.217	0.201	0.00792097	0	Nab2
2.57331e-10	-0.0759106	0.084	0.13	7.71992e-07	0	Cd24a
1.6172e-11	-0.0761776	0.024	0.032	4.85161e-08	0	Ctsl
1.30963e-08	-0.0765612	0.142	0.165	3.92888e-05	0	Hist1h4d
1.6894e-11	-0.0768262	0.064	0.081	5.06821e-08	0	Usp6nl
1.94799e-11	-0.0773015	0.022	0.017	5.84398e-08	0	Rundc3b
6.70084e-07	-0.0776182	0.108	0.125	0.00201025	0	Gltscr1
1.68219e-06	-0.0778988	0.061	0.069	0.00504658	0	Rps6ka5
5.90682e-14	-0.0780207	0.028	0.046	1.77205e-10	0	Gpr137c
1.28676e-10	-0.0782875	0.004	0.015	3.86029e-07	0	Ar
3.1163e-19	-0.0783999	0.05	0.065	9.3489e-16	0	Lcorl
5.87586e-06	-0.0792244	0.115	0.122	0.0176276	0	Ttf1
2.79275e-07	-0.079247	0.232	0.245	0.000837824	0	Ccdc117
1.25141e-20	-0.0797708	0.025	0.029	3.75424e-17	0	Adh1
2.56596e-07	-0.080082	0	0.009	0.000769788	0	Pak6
1.02843e-05	-0.0807295	0.158	0.159	0.030853	0	Cers6
1.50201e-15	-0.0809519	0.031	0.053	4.50602e-12	0	Fam43a
3.15918e-24	-0.0810144	0.007	0.017	9.47755e-21	0	Fam84b
1.11547e-18	-0.081506	0.058	0.077	3.34641e-15	0	Thra
2.4726e-15	-0.0817585	0.064	0.085	7.41781e-12	0	Dnajb2
8.73725e-19	-0.0820474	0.007	0.018	2.62117e-15	0	Wnt3
1.62764e-10	-0.0821342	0.041	0.059	4.88292e-07	0	Zfp61
1.60677e-10	-0.0827128	0.126	0.137	4.8203e-07	0	Nrros
7.70126e-06	-0.0827448	0.204	0.212	0.0231038	0	Gm20186
2.671e-09	-0.0828173	0.009	0.018	8.01299e-06	0	Ccr9
4.92853e-10	-0.0831264	0.001	0.012	1.47856e-06	0	Trpm1
8.54548e-08	-0.0833682	0.09	0.101	0.000256364	0	Flnb
1.55838e-17	-0.0834804	0.04	0.023	4.67513e-14	0	9530077C05Rik
6.98548e-11	-0.0835829	0.266	0.386	2.09565e-07	0	Ube2c
3.64041e-08	-0.083631	0.106	0.135	0.000109212	0	Zscan26
7.10019e-16	-0.0845047	0.034	0.053	2.13006e-12	0	Fasl
2.74859e-08	-0.0846088	0.049	0.056	8.24578e-05	0	Tex35
2.86273e-12	-0.0846856	0.143	0.185	8.5882e-09	0	Dtx1
1.18272e-17	-0.0851763	0.024	0.043	3.54815e-14	0	Bmp7
8.46069e-13	-0.0855533	0.04	0.058	2.53821e-09	0	Hist2h4
2.67271e-23	-0.0856388	0.032	0.043	8.01814e-20	0	Pkp4
1.73426e-10	-0.0856769	0.176	0.208	5.20279e-07	0	Sh2d3c
3.06629e-16	-0.0858632	0.127	0.151	9.19888e-13	0	Kdm3a
2.27448e-19	-0.0861342	0.05	0.064	6.82345e-16	0	Mafk
6.94724e-09	-0.0864202	0.087	0.105	2.08417e-05	0	Unc93b1
5.6349e-06	-0.0864943	0.117	0.139	0.0169047	0	Exoc6
7.56418e-20	-0.0869566	0.004	0.017	2.26925e-16	0	Wrb
1.74483e-08	-0.0872074	0.065	0.076	5.2345e-05	0	Zcchc18
6.88179e-06	-0.0872259	0.227	0.255	0.0206454	0	Stat5a
9.83269e-07	-0.0873728	0.001	0.012	0.00294981	0	Pak1
7.12307e-15	-0.0887959	0.021	0.036	2.13692e-11	0	Arv1
1.43655e-05	-0.0888135	0.009	0.02	0.0430966	0	Pomt1
2.90855e-21	-0.0888832	0.004	0.017	8.72564e-18	0	Btbd11
2.19908e-08	-0.0899076	0.019	0.03	6.59725e-05	0	Gm12185
7.36263e-11	-0.0900376	0.192	0.179	2.20879e-07	0	Fam46a
2.28814e-14	-0.0901327	0.009	0.02	6.86443e-11	0	Rsad2
8.70168e-10	-0.0902086	0.066	0.085	2.6105e-06	0	Evi2a
7.16155e-06	-0.0909956	0.05	0.047	0.0214846	0	Stx1a
7.2938e-10	-0.0910855	0.001	0.012	2.18814e-06	0	Atp6v0d2
6.66431e-16	-0.091413	0.077	0.062	1.99929e-12	0	Il1rl1
1.16174e-06	-0.0933021	0.09	0.104	0.00348522	0	Haus4
1.06038e-09	-0.0933641	0.146	0.175	3.18114e-06	0	Cd83
5.43401e-09	-0.0938995	0.025	0.038	1.6302e-05	0	Gm12764
3.34133e-12	-0.09414	0.17	0.2	1.0024e-08	0	Casp1
8.86023e-14	-0.0941807	0.025	0.041	2.65807e-10	0	Gm37469
3.32294e-10	-0.0943592	0	0.012	9.96881e-07	0	Gprc5b
5.90242e-08	-0.0948181	0.056	0.07	0.000177072	0	Gphn
7.0021e-08	-0.0949499	0.019	0.034	0.000210063	0	Bicd1
3.08522e-19	-0.095117	0.001	0.012	9.25566e-16	0	Gm7967
4.71142e-06	-0.0955498	0.29	0.292	0.0141343	0	Plcxd2
1.50719e-17	-0.0961865	0.047	0.067	4.52156e-14	0	Ndrg1
3.07748e-10	-0.0961975	0.032	0.051	9.23243e-07	0	Dgke
1.69287e-08	-0.0962984	0.015	0.029	5.0786e-05	0	Abcg2
6.15197e-10	-0.0964445	0.009	0.02	1.84559e-06	0	Slc7a10
1.17151e-06	-0.0970521	0.092	0.116	0.00351452	0	Map3k14
2.77231e-07	-0.097053	0.05	0.063	0.000831692	0	Klhl7
7.09159e-06	-0.0970831	0.26	0.288	0.0212748	0	Atg2a
3.61632e-07	-0.0981716	0.059	0.079	0.0010849	0	Fam53c
1.60748e-23	-0.0983834	0.015	0.025	4.82245e-20	0	Vipr1
3.73775e-10	-0.0987913	0.038	0.046	1.12132e-06	0	Tff3
6.97036e-24	-0.0990146	0.018	0.029	2.09111e-20	0	Zfp866
1.18708e-22	-0.0995706	0.152	0.158	3.56124e-19	0	Pde2a
4.06786e-20	-0.100586	0.018	0.014	1.22036e-16	0	Gm19261
6.4874e-07	-0.101133	0.257	0.286	0.00194622	0	Dguok
2.22115e-07	-0.101208	0.018	0.031	0.000666345	0	Zbtb10
4.95029e-07	-0.101618	0.1	0.124	0.00148509	0	Pnpla7
5.66113e-18	-0.102355	0.078	0.067	1.69834e-14	0	Osm
6.78542e-06	-0.102549	0.16	0.172	0.0203563	0	Cyth3
3.55367e-07	-0.102936	0.006	0.019	0.0010661	0	Dip2c
1.30331e-18	-0.103491	0.018	0.031	3.90993e-15	0	Hs3st3b1
8.48601e-08	-0.104156	0.084	0.098	0.00025458	0	Trp53bp2
4.31681e-22	-0.104277	0.025	0.023	1.29504e-18	0	Prodh
6.46784e-09	-0.104375	0.127	0.155	1.94035e-05	0	Bmp2k
1.89465e-16	-0.105322	0.024	0.042	5.68395e-13	0	Dtx4
1.27047e-09	-0.106954	0.239	0.266	3.81141e-06	0	Pacs1
8.13753e-08	-0.107421	0.006	0.02	0.000244126	0	Mx1
1.29227e-07	-0.107552	0.025	0.043	0.000387681	0	Bcl7a
5.41729e-08	-0.107558	0.272	0.299	0.000162519	0	Arl5c
1.54758e-09	-0.107578	0.127	0.147	4.64273e-06	0	Zcchc2
1.1098e-12	-0.108087	0.155	0.173	3.32939e-09	0	Sirt1
9.37979e-11	-0.108444	0.195	0.211	2.81394e-07	0	Tmem243
9.16952e-06	-0.110379	0.337	0.352	0.0275086	0	Mef2d
3.79508e-16	-0.110866	0.043	0.072	1.13852e-12	0	Klf4
5.97536e-07	-0.111689	0.022	0.023	0.00179261	0	Il9r
2.95395e-10	-0.112346	0.009	0.025	8.86184e-07	0	Fgd6
1.83842e-11	-0.112404	0.01	0.03	5.51526e-08	0	Fgf13
3.73862e-07	-0.112807	0.149	0.172	0.00112159	0	Sp4
2.95308e-16	-0.114874	0.006	0.018	8.85924e-13	0	Cd8a
6.02547e-14	-0.115074	0.065	0.093	1.80764e-10	0	Cxcl10
6.32988e-10	-0.115411	0.037	0.057	1.89896e-06	0	Ephb6
1.67665e-08	-0.115716	0.003	0.017	5.02995e-05	0	Tgm2
3.02014e-06	-0.115728	0.173	0.197	0.00906043	0	Epb41
1.28579e-16	-0.116094	0.032	0.048	3.85737e-13	0	Ccdc91
1.14678e-06	-0.116151	0.191	0.221	0.00344033	0	Lpar6
7.22868e-10	-0.116351	0.001	0.015	2.1686e-06	0	Mctp2
4.33219e-10	-0.116545	0.009	0.025	1.29966e-06	0	Gm13842
2.95771e-10	-0.116773	0.031	0.05	8.87313e-07	0	Cd8b1
2.49542e-06	-0.11772	0.001	0.016	0.00748627	0	Gm15987
4.64414e-07	-0.117873	0.26	0.293	0.00139324	0	Sp1
8.09698e-16	-0.118528	0.16	0.177	2.42909e-12	0	Rrad
9.45229e-09	-0.118715	0.21	0.256	2.83569e-05	0	Fas
4.67199e-07	-0.119208	0.006	0.023	0.0014016	0	Ddc
3.17378e-08	-0.119352	0.267	0.302	9.52135e-05	0	Trim26
6.6955e-09	-0.11988	0.343	0.374	2.00865e-05	0	P2ry10
6.49432e-18	-0.119886	0.032	0.057	1.9483e-14	0	Zfp169
7.82756e-07	-0.12017	0.244	0.258	0.00234827	0	Parp9
1.04878e-14	-0.12026	0.018	0.02	3.14635e-11	0	Gm13546
1.18089e-27	-0.120466	0.028	0.041	3.54266e-24	0	Ntrk3
5.86395e-11	-0.120683	0.025	0.046	1.75918e-07	0	Pde11a
1.53064e-05	-0.120827	0.264	0.301	0.0459192	0	Pcm1
8.0932e-10	-0.121235	0.007	0.022	2.42796e-06	0	Nqo2
1.36642e-08	-0.121426	0.022	0.038	4.09925e-05	0	Pard6g
1.22266e-16	-0.121684	0.134	0.151	3.66798e-13	0	Gpr83
1.63291e-16	-0.122039	0.124	0.157	4.89872e-13	0	Zfp326
5.66858e-08	-0.122118	0.17	0.195	0.000170057	0	Pigp
1.99758e-11	-0.122269	0.058	0.08	5.99275e-08	0	Nrn1
6.23972e-15	-0.122319	0.004	0.022	1.87192e-11	0	Kctd12b
2.40854e-06	-0.122507	0.321	0.355	0.00722561	0	Zfp638
1.4531e-08	-0.122534	0.027	0.046	4.3593e-05	0	Gm4707
3.82574e-28	-0.122755	0.035	0.043	1.14772e-24	0	Gm26551
2.8073e-06	-0.123145	0.105	0.132	0.00842191	0	Tmem245
1.86876e-08	-0.123692	0.171	0.205	5.60629e-05	0	Tex10
6.12376e-15	-0.124028	0.161	0.168	1.83713e-11	0	Cry1
1.08337e-13	-0.124141	0.191	0.21	3.25011e-10	0	Cdc42ep3
4.42249e-07	-0.124175	0.177	0.208	0.00132675	0	Bag3
1.90019e-08	-0.125223	0.032	0.057	5.70057e-05	0	Dag1
1.00178e-05	-0.125756	0.022	0.041	0.0300534	0	Tsc22d1
9.2452e-18	-0.127152	0.009	0.03	2.77356e-14	0	Gm28809
1.92623e-07	-0.127603	0.126	0.148	0.000577868	0	Gpr18
6.01605e-11	-0.12853	0.021	0.038	1.80482e-07	0	Car2
3.04529e-15	-0.128904	0.077	0.106	9.13586e-12	0	Taf4b
7.71772e-12	-0.129039	0.065	0.091	2.31532e-08	0	Atf7
2.11707e-32	-0.129111	0.071	0.08	6.35121e-29	0	Actr6
3.865e-16	-0.13243	0.031	0.052	1.1595e-12	0	Mgat4a
1.79333e-07	-0.13328	0.115	0.143	0.000538	0	Usp22
6.51006e-06	-0.133543	0.276	0.298	0.0195302	0	Dtx3l
1.30457e-20	-0.13357	0.037	0.055	3.91372e-17	0	Cpm
1.02457e-07	-0.133682	0.168	0.184	0.000307371	0	Phgdh
1.30697e-11	-0.133847	0.037	0.062	3.92091e-08	0	Immp2l
1.9726e-07	-0.134038	0.099	0.141	0.000591781	0	Themis
4.98988e-25	-0.134419	0.095	0.127	1.49696e-21	0	Mettl20
6.53561e-10	-0.134704	0.009	0.026	1.96068e-06	0	Gm44148
6.51828e-09	-0.134718	0.16	0.194	1.95548e-05	0	Stat2
5.29843e-10	-0.134795	0.152	0.19	1.58953e-06	0	Gpr146
2.30972e-07	-0.134861	0.369	0.412	0.000692915	0	Smc6
4.00085e-16	-0.134976	0.018	0.035	1.20025e-12	0	Bbs2
7.99071e-07	-0.137675	0.037	0.046	0.00239721	0	Amigo2
1.2415e-07	-0.138375	0.26	0.274	0.000372451	0	Ncoa7
7.82756e-07	-0.138907	0.325	0.36	0.00234827	0	Rp9
5.58228e-10	-0.13908	0.227	0.25	1.67469e-06	0	Helz2
1.06735e-05	-0.139415	0.247	0.252	0.0320205	0	Prkcb
3.11476e-07	-0.1396	0.242	0.283	0.000934429	0	Gch1
2.0936e-08	-0.139611	0.086	0.097	6.28079e-05	0	Frmd6
1.34552e-34	-0.13988	0.05	0.055	4.03656e-31	0	Fam89a
5.29508e-06	-0.140929	0.167	0.211	0.0158852	0	Trim56
1.12654e-07	-0.140948	0.097	0.122	0.000337962	0	Slc35d1
8.7187e-08	-0.141104	0.03	0.041	0.000261561	0	Gata1
2.37121e-15	-0.141806	0.053	0.077	7.11362e-12	0	Gm10501
1.03214e-06	-0.14182	0.189	0.214	0.00309641	0	Klhdc2
8.73039e-12	-0.14249	0.071	0.107	2.61912e-08	0	Dnah8
4.10096e-07	-0.142648	0.103	0.131	0.00123029	0	L3mbtl3
1.30595e-30	-0.142771	0.021	0.025	3.91785e-27	0	H2-Ob
3.28996e-07	-0.145186	0.096	0.138	0.000986989	0	Cbx7
4.61083e-23	-0.145632	0.032	0.064	1.38325e-19	0	Prkd3
2.54805e-11	-0.145888	0.105	0.132	7.64415e-08	0	Cybb
6.63089e-12	-0.146587	0.015	0.04	1.98927e-08	0	Cmpk2
1.56664e-11	-0.14691	0.021	0.059	4.69991e-08	0	Lair1
8.97336e-06	-0.147246	0.035	0.067	0.0269201	0	Eml5
2.97809e-06	-0.14796	0.288	0.316	0.00893427	0	Fbxo33
2.38102e-09	-0.147987	0.04	0.077	7.14307e-06	0	Mir142hg
1.91121e-06	-0.148201	0.292	0.319	0.00573362	0	Dhx40
5.29806e-06	-0.149308	0.247	0.297	0.0158942	0	Anapc5
4.8364e-11	-0.150004	0.078	0.119	1.45092e-07	0	Rgcc
5.38521e-06	-0.150501	0.322	0.358	0.0161556	0	Rin3
1.35169e-08	-0.150545	0.103	0.145	4.05506e-05	0	Miip
1.99438e-06	-0.150825	0.368	0.408	0.00598315	0	Birc2
1.30817e-15	-0.151024	0.004	0.025	3.92452e-12	0	Gm15915
1.94138e-16	-0.15261	0.121	0.162	5.82413e-13	0	Sfi1
7.24607e-18	-0.153338	0.024	0.06	2.17382e-14	0	Gm26759
3.64011e-06	-0.153551	0.015	0.038	0.0109203	0	Ifit3b
6.42272e-13	-0.153971	0.05	0.093	1.92681e-09	0	Pou6f1
2.22901e-13	-0.154949	0.251	0.305	6.68702e-10	0	Ing1
2.16007e-10	-0.155693	0.019	0.044	6.48021e-07	0	Armc3
1.6288e-06	-0.1564	0.129	0.165	0.0048864	0	Myc
2.53158e-10	-0.156734	0.064	0.093	7.59474e-07	0	Ifih1
5.63816e-07	-0.156975	0.064	0.096	0.00169145	0	Zc3h6
2.33179e-06	-0.157795	0.14	0.186	0.00699536	0	Snx14
6.97814e-11	-0.161061	0.024	0.042	2.09344e-07	0	Tdrp
6.80939e-06	-0.161276	0.034	0.069	0.0204282	0	B3gnt5
1.87232e-16	-0.162756	0.05	0.093	5.61696e-13	0	Serpini1
1.24469e-11	-0.163287	0.059	0.102	3.73408e-08	0	Mast4
4.16944e-07	-0.16329	0.013	0.039	0.00125083	0	Plagl1
6.01639e-13	-0.164226	0.022	0.047	1.80492e-09	0	Ms4a4c
5.93616e-12	-0.164245	0.041	0.069	1.78085e-08	0	Mbnl3
7.75897e-09	-0.164364	0.291	0.347	2.32769e-05	0	Avl9
1.09992e-06	-0.16488	0.037	0.069	0.00329976	0	Nod1
3.45385e-11	-0.165216	0.16	0.21	1.03615e-07	0	Mppe1
2.78982e-07	-0.165561	0.279	0.326	0.000836945	0	Phlda1
1.20557e-11	-0.16592	0.065	0.106	3.61671e-08	0	Gm26809
1.49513e-13	-0.166045	0.235	0.278	4.4854e-10	0	N4bp2l1
1.55139e-11	-0.16638	0.213	0.253	4.65418e-08	0	Ddx58
3.7464e-07	-0.167265	0.194	0.24	0.00112392	0	Arid1b
9.90247e-10	-0.167278	0.353	0.397	2.97074e-06	0	Sepp1
3.97513e-09	-0.167507	0.301	0.35	1.19254e-05	0	Cnot6l
9.25515e-16	-0.168562	0.013	0.041	2.77655e-12	0	Nfix
2.31462e-13	-0.169013	0.225	0.246	6.94387e-10	0	Pja1
9.46626e-06	-0.170216	0.025	0.051	0.0283988	0	Smad1
1.98016e-07	-0.170258	0.222	0.261	0.000594047	0	Kdm3b
3.68056e-06	-0.170352	0.004	0.029	0.0110417	0	Colq
4.79906e-21	-0.171121	0.021	0.037	1.43972e-17	0	Maged1
1.44522e-18	-0.172096	0.093	0.141	4.33567e-15	0	Nfe2l2
2.46345e-08	-0.172358	0.09	0.143	7.39034e-05	0	Crim1
3.32548e-13	-0.173262	0.007	0.03	9.97643e-10	0	Oasl2
8.30706e-10	-0.173552	0.006	0.033	2.49212e-06	0	BC106179
1.06369e-27	-0.173972	0.03	0.049	3.19107e-24	0	Aqp3
1.99689e-31	-0.17421	0.075	0.096	5.99068e-28	0	Zfand2a
2.49096e-08	-0.175101	0.112	0.142	7.47287e-05	0	Lta
9.44638e-12	-0.177514	0.264	0.329	2.83392e-08	0	St8sia4
1.17011e-06	-0.17882	0.309	0.344	0.00351032	0	Il4ra
3.4659e-10	-0.179508	0.099	0.14	1.03977e-06	0	Pgm2l1
8.87856e-11	-0.180433	0.115	0.14	2.66357e-07	0	Ccr4
1.01704e-09	-0.180788	0.056	0.102	3.05111e-06	0	Zhx2
8.50319e-10	-0.181166	0.183	0.225	2.55096e-06	0	Xaf1
1.82407e-10	-0.182374	0.012	0.033	5.47221e-07	0	Fsd1l
4.11203e-18	-0.182645	0.016	0.046	1.23361e-14	0	Xdh
1.69623e-10	-0.183511	0.239	0.286	5.0887e-07	0	Hipk2
7.94467e-09	-0.183864	0.291	0.33	2.3834e-05	0	Pyhin1
9.65327e-11	-0.18415	0.099	0.137	2.89598e-07	0	Rras2
3.71637e-15	-0.184544	0.18	0.225	1.11491e-11	0	Glul
2.08829e-23	-0.184704	0.013	0.036	6.26488e-20	0	Sox4
1.36558e-05	-0.184839	0.312	0.349	0.0409673	0	Adk
8.23028e-13	-0.185863	0.03	0.063	2.46908e-09	0	Itgb3
2.46624e-08	-0.186868	0.199	0.24	7.39872e-05	0	Tspan3
1.05689e-08	-0.187191	0.034	0.072	3.17066e-05	0	Tubb2a
5.32777e-10	-0.187455	0.071	0.11	1.59833e-06	0	Baz2b
1.41683e-07	-0.18768	0.019	0.055	0.000425048	0	Ccdc191
5.71244e-14	-0.187727	0.256	0.29	1.71373e-10	0	Siah2
1.68915e-12	-0.188851	0.227	0.269	5.06744e-09	0	Snhg12
4.39129e-16	-0.190119	0.022	0.034	1.31739e-12	0	Serpinb1a
5.52033e-12	-0.190389	0.007	0.038	1.6561e-08	0	Nedd4l
3.853e-10	-0.191071	0.23	0.298	1.1559e-06	0	2700094K13Rik
4.67718e-10	-0.191115	0.004	0.031	1.40316e-06	0	Gpr15
2.41083e-07	-0.191682	0.007	0.041	0.000723248	0	Mctp1
4.00297e-10	-0.192248	0.323	0.381	1.20089e-06	0	Irf9
1.42712e-15	-0.192286	0.01	0.043	4.28137e-12	0	Sgk3
4.63264e-10	-0.192448	0.192	0.217	1.38979e-06	0	Ccdc22
4.63954e-13	-0.192525	0.069	0.114	1.39186e-09	0	Fam111a
2.13419e-24	-0.19284	0.148	0.211	6.40258e-21	0	Kat2b
1.45848e-18	-0.193114	0.007	0.035	4.37545e-15	0	Cd86
1.34e-06	-0.193204	0.062	0.101	0.00402001	0	Klf7
4.43207e-20	-0.193738	0.075	0.119	1.32962e-16	0	Ifit2
2.1892e-09	-0.194437	0.387	0.453	6.56761e-06	0	Irf2bpl
2.77452e-11	-0.195136	0.134	0.182	8.32355e-08	0	Trim25
7.70073e-12	-0.196431	0.007	0.041	2.31022e-08	0	Ces2c
5.8842e-08	-0.197363	0.03	0.064	0.000176526	0	Mob3b
2.52894e-11	-0.199096	0.047	0.101	7.58682e-08	0	Mfhas1
3.66447e-06	-0.19944	0.291	0.34	0.0109934	0	Gbp8
1.17429e-05	-0.199614	0.372	0.469	0.0352287	0	Atp11b
3.87606e-06	-0.200835	0.319	0.378	0.0116282	0	Tcof1
2.01932e-09	-0.200861	0.071	0.11	6.05796e-06	0	Ldhb
1.0114e-11	-0.200975	0.313	0.368	3.03419e-08	0	Wdr82
1.70103e-08	-0.205478	0.284	0.345	5.10309e-05	0	Ifnar1
5.43642e-13	-0.206487	0.069	0.129	1.63093e-09	0	Inadl
5.50809e-12	-0.20794	0.009	0.041	1.65243e-08	0	Actg2
9.62164e-12	-0.208989	0.03	0.071	2.88649e-08	0	Ddx60
8.50084e-08	-0.210819	0.278	0.312	0.000255025	0	Glipr2
5.52937e-06	-0.210881	0.388	0.489	0.0165881	0	mt-Nd4l
7.62724e-14	-0.211128	0.052	0.111	2.28817e-10	0	Arhgap26
3.54106e-20	-0.212179	0.016	0.064	1.06232e-16	0	Parp8
9.31079e-10	-0.212352	0.394	0.501	2.79324e-06	0	mt-Atp6
1.77379e-09	-0.21269	0.081	0.137	5.32137e-06	0	Axin2
3.70818e-15	-0.213086	0.04	0.09	1.11245e-11	0	Plcb4
9.85999e-06	-0.213169	0.35	0.435	0.02958	0	Clint1
4.3851e-11	-0.215258	0.207	0.258	1.31553e-07	0	P4ha1
3.78717e-06	-0.21544	0.282	0.327	0.0113615	0	Gbp9
1.34509e-05	-0.215458	0.387	0.476	0.0403527	0	Phf20l1
6.34572e-10	-0.215549	0.287	0.349	1.90372e-06	0	Nek7
1.04763e-09	-0.216172	0.065	0.121	3.14289e-06	0	Asb13
4.79013e-15	-0.216347	0.226	0.287	1.43704e-11	0	Pag1
1.06541e-05	-0.216735	0.386	0.486	0.0319623	0	mt-Atp8
2.71128e-33	-0.217264	0.059	0.109	8.13383e-30	0	Fam26f
6.98981e-09	-0.224369	0.089	0.14	2.09694e-05	0	Abcb1a
5.47202e-07	-0.227746	0.384	0.479	0.00164161	0	Hmha1
2.85322e-09	-0.228344	0.028	0.08	8.55966e-06	0	Scg5
7.23032e-11	-0.228349	0.198	0.26	2.16909e-07	0	Lgals3bp
5.53248e-06	-0.229712	0.022	0.06	0.0165974	0	Atp1b1
1.03022e-08	-0.230033	0.148	0.225	3.09065e-05	0	Mgat5
5.90446e-06	-0.231798	0.363	0.441	0.0177134	0	Znrf1
9.61177e-19	-0.232309	0.087	0.148	2.88353e-15	0	Cd7
6.80197e-10	-0.233234	0.326	0.451	2.04059e-06	0	Npm1
3.96168e-06	-0.234778	0.355	0.428	0.011885	0	Hmgb2
5.65724e-16	-0.23563	0.009	0.059	1.69717e-12	0	Tnfrsf26
7.13197e-15	-0.235691	0.142	0.198	2.13959e-11	0	Prkx
2.53708e-13	-0.237503	0.105	0.182	7.61123e-10	0	Icam2
3.05482e-11	-0.237851	0.097	0.156	9.16447e-08	0	Gramd3
1.05542e-09	-0.237862	0.312	0.401	3.16626e-06	0	Tuba1a
8.63074e-10	-0.238662	0.149	0.226	2.58922e-06	0	Orai2
2.41235e-07	-0.242653	0.377	0.452	0.000723706	0	Coq10b
1.883e-06	-0.244592	0.338	0.409	0.00564901	0	Sptbn1
1.12653e-08	-0.245955	0.353	0.458	3.37958e-05	0	Arid4b
7.86159e-18	-0.246249	0.08	0.146	2.35848e-14	0	Aig1
5.14478e-08	-0.247952	0.229	0.31	0.000154343	0	Card11
3.00142e-08	-0.248238	0.136	0.214	9.00427e-05	0	Ugcg
9.82511e-22	-0.248955	0.058	0.125	2.94753e-18	0	BC094916
1.35023e-09	-0.249937	0.235	0.332	4.05069e-06	0	Arhgef3
2.22816e-15	-0.250317	0.012	0.062	6.68449e-12	0	Oas3
1.2407e-17	-0.25185	0.126	0.198	3.72211e-14	0	Map3k8
2.55566e-09	-0.252106	0.267	0.35	7.66698e-06	0	Dock11
1.84686e-06	-0.253278	0.038	0.093	0.00554058	0	Pik3ip1
2.86519e-08	-0.254122	0.176	0.247	8.59557e-05	0	Dnajb9
4.2644e-11	-0.25521	0.059	0.13	1.27932e-07	0	Pik3r5
8.46764e-11	-0.255348	0.362	0.47	2.54029e-07	0	Camk4
1.60727e-21	-0.256125	0.14	0.223	4.82182e-18	0	Cd1d1
1.0274e-25	-0.257935	0.028	0.047	3.08219e-22	0	Chil5
2.82438e-12	-0.258161	0.307	0.388	8.47313e-09	0	Pik3r1
4.23383e-12	-0.260338	0.015	0.082	1.27015e-08	0	St8sia1
2.07739e-13	-0.26042	0.303	0.389	6.23218e-10	0	Sit1
1.71861e-06	-0.263033	0.369	0.463	0.00515582	0	Smchd1
8.2844e-10	-0.263094	0.369	0.459	2.48532e-06	0	Gimap9
8.0085e-07	-0.264149	0.355	0.436	0.00240255	0	Foxo1
1.88506e-08	-0.264295	0.344	0.452	5.65518e-05	0	Rhoh
1.469e-09	-0.265053	0.321	0.401	4.40699e-06	0	Bst2
7.98425e-07	-0.265651	0.362	0.458	0.00239528	0	Polr2a
9.13676e-16	-0.270163	0.248	0.339	2.74103e-12	0	Ahcyl2
2.14312e-07	-0.272012	0.331	0.424	0.000642935	0	Mndal
1.7222e-08	-0.272447	0.329	0.435	5.16661e-05	0	Klf13
1.90932e-08	-0.275971	0.36	0.447	5.72797e-05	0	Fam107b
2.63876e-07	-0.279077	0.099	0.161	0.000791629	0	Tnfsf11
3.82051e-12	-0.281047	0.253	0.356	1.14615e-08	0	Slc44a2
1.54577e-05	-0.283695	0.035	0.106	0.0463732	0	Nbn
3.23144e-11	-0.284673	0.347	0.462	9.69433e-08	0	Esyt2
2.04044e-19	-0.288676	0.201	0.3	6.12132e-16	0	Neu1
7.32184e-12	-0.290902	0.266	0.357	2.19655e-08	0	Tspan13
3.04787e-10	-0.291231	0.378	0.517	9.14362e-07	0	Rpl41
3.32825e-12	-0.291664	0.334	0.494	9.98476e-09	0	Stk10
2.29853e-06	-0.2939	0.053	0.145	0.0068956	0	Fam49a
4.01367e-19	-0.294433	0.183	0.279	1.2041e-15	0	Tmem71
3.7459e-16	-0.295282	0.075	0.164	1.12377e-12	0	Clec2i
4.21715e-21	-0.297403	0.129	0.234	1.26514e-17	0	Cpne3
9.54078e-09	-0.297647	0.378	0.47	2.86223e-05	0	Pnrc1
1.29208e-14	-0.301339	0.105	0.183	3.87623e-11	0	Itm2a
4.32037e-13	-0.301612	0.267	0.353	1.29611e-09	0	AI467606
8.80305e-13	-0.30245	0.227	0.305	2.64091e-09	0	Irf7
3.81651e-18	-0.304641	0.149	0.243	1.14495e-14	0	Lipa
1.24298e-09	-0.305224	0.343	0.486	3.72895e-06	0	4930523C07Rik
3.65958e-06	-0.306587	0.115	0.214	0.0109787	0	Adrb2
2.64932e-07	-0.308707	0.356	0.492	0.000794797	0	Ankrd44
6.62136e-15	-0.311499	0.325	0.478	1.98641e-11	0	Pik3cd
3.25574e-11	-0.311665	0.031	0.085	9.76721e-08	0	Irgc1
7.91596e-11	-0.311751	0.213	0.269	2.37479e-07	0	Cldnd1
7.76884e-08	-0.311863	0.066	0.169	0.000233065	0	Dpp4
1.62807e-24	-0.312744	0.074	0.153	4.8842e-21	0	Slc17a9
4.01411e-10	-0.313302	0.08	0.171	1.20423e-06	0	Cd2ap
3.84043e-18	-0.314574	0.238	0.349	1.15213e-14	0	B4galt1
5.22315e-13	-0.318485	0.251	0.34	1.56695e-09	0	Stambpl1
4.29436e-14	-0.318805	0.335	0.476	1.28831e-10	0	Pdcd4
3.31801e-12	-0.31921	0.155	0.222	9.95404e-09	0	Gpr183
4.64606e-07	-0.322791	0.34	0.435	0.00139382	0	Gimap6
6.72686e-12	-0.323672	0.319	0.45	2.01806e-08	0	Rabac1
4.71392e-08	-0.324129	0.09	0.198	0.000141417	0	Cd40lg
5.03033e-07	-0.326657	0.253	0.367	0.0015091	0	Vps37b
3.16332e-20	-0.330085	0.238	0.346	9.48995e-17	0	Trib1
1.98486e-08	-0.331606	0.334	0.437	5.95458e-05	0	Ier5
3.52725e-18	-0.332445	0.319	0.457	1.05818e-14	0	B4galnt1
1.35954e-09	-0.335246	0.329	0.457	4.07861e-06	0	Cd47
4.81941e-10	-0.335546	0.35	0.475	1.44582e-06	0	Rpl22l1
1.87308e-06	-0.335682	0.015	0.089	0.00561923	0	Nebl
8.92281e-11	-0.335916	0.34	0.471	2.67684e-07	0	Ubc
2.04895e-09	-0.337144	0.312	0.415	6.14685e-06	0	Zbp1
5.54173e-09	-0.338043	0.346	0.459	1.66252e-05	0	Ablim1
4.2138e-12	-0.338233	0.341	0.461	1.26414e-08	0	Rps12
1.7356e-10	-0.338517	0.353	0.472	5.20681e-07	0	Mcl1
6.7781e-08	-0.343065	0.095	0.181	0.000203343	0	Gm20400
1.55389e-14	-0.343079	0.158	0.236	4.66168e-11	0	Cdc25b
3.18876e-14	-0.345272	0.315	0.474	9.56628e-11	0	Smpdl3a
3.45472e-06	-0.346927	0.028	0.105	0.0103642	0	Nsg2
1.79489e-13	-0.347323	0.247	0.342	5.38466e-10	0	Mgst2
1.08104e-10	-0.348301	0.34	0.466	3.24311e-07	0	Cytip
4.08247e-16	-0.349329	0.347	0.48	1.22474e-12	0	Zcchc11
2.17097e-07	-0.350356	0.3	0.398	0.000651292	0	Ifi47
3.56572e-10	-0.352635	0.335	0.492	1.06972e-06	0	Stat5b
4.27229e-14	-0.352889	0.201	0.313	1.28169e-10	0	Tgtp2
6.96424e-17	-0.355656	0.23	0.344	2.08927e-13	0	Ripk2
4.2218e-18	-0.356483	0.217	0.333	1.26654e-14	0	Arid5a
1.17853e-06	-0.357294	0.202	0.302	0.00353559	0	Slc4a7
1.60195e-16	-0.358797	0.202	0.326	4.80584e-13	0	Cd9
7.34138e-11	-0.36025	0.123	0.231	2.20241e-07	0	Rab3ip
4.46192e-10	-0.363509	0.319	0.462	1.33858e-06	0	Clk1
5.2694e-08	-0.365783	0.127	0.227	0.000158082	0	Slfn5
9.06159e-11	-0.368702	0.323	0.48	2.71848e-07	0	Ssh2
2.65571e-11	-0.373381	0.304	0.42	7.96714e-08	0	Stk38
8.86629e-08	-0.37674	0.075	0.178	0.000265989	0	Cd55
4.51235e-21	-0.37751	0.038	0.108	1.3537e-17	0	Gbp2b
5.60999e-08	-0.377866	0.199	0.303	0.0001683	0	Tbc1d4
3.35184e-13	-0.378344	0.326	0.452	1.00555e-09	0	Sun2
3.06342e-10	-0.383275	0.31	0.446	9.19026e-07	0	2810474O19Rik
8.71328e-17	-0.383609	0.318	0.461	2.61398e-13	0	Apbb1ip
1.05708e-10	-0.385434	0.31	0.431	3.17124e-07	0	Trim59
1.77855e-09	-0.389592	0.318	0.446	5.33565e-06	0	Emp3
9.30742e-13	-0.390259	0.329	0.48	2.79222e-09	0	Rps2
9.43354e-19	-0.400356	0.165	0.302	2.83006e-15	0	Bzw2
2.46449e-16	-0.402762	0.307	0.455	7.39347e-13	0	Sp100
4.9994e-07	-0.40341	0.322	0.446	0.00149982	0	Stat1
3.83335e-12	-0.403506	0.279	0.436	1.15e-08	0	Nfkbiz
2.99669e-08	-0.403966	0.31	0.418	8.99008e-05	0	Itga4
1.07578e-14	-0.413444	0.287	0.444	3.22735e-11	0	Gm8369
1.87657e-15	-0.41637	0.295	0.412	5.62971e-12	0	Epsti1
1.80895e-17	-0.420487	0.225	0.359	5.42686e-14	0	Txk
4.2151e-20	-0.42082	0.284	0.41	1.26453e-16	0	S1pr4
1.66083e-23	-0.422407	0.03	0.135	4.98249e-20	0	Ccr6
3.93087e-11	-0.424618	0.313	0.419	1.17926e-07	0	Tagln2
6.26281e-21	-0.424696	0.018	0.122	1.87884e-17	0	Pdlim1
5.94253e-14	-0.425961	0.312	0.423	1.78276e-10	0	Tmem64
6.69523e-20	-0.436858	0.253	0.42	2.00857e-16	0	Stat4
5.89022e-17	-0.440688	0.294	0.464	1.76707e-13	0	Zc3hav1
5.36933e-22	-0.44243	0.279	0.431	1.6108e-18	0	Sp110
6.4251e-29	-0.457935	0.032	0.181	1.92753e-25	0	AB124611
1.13453e-24	-0.463274	0.242	0.403	3.40359e-21	0	Irgm1
2.02416e-13	-0.467806	0.254	0.445	6.07248e-10	0	Irf2bp2
1.1389e-18	-0.470619	0.298	0.509	3.41671e-15	0	Arhgap15
5.33267e-14	-0.472062	0.267	0.431	1.5998e-10	0	Socs1
1.94939e-26	-0.478279	0.078	0.24	5.84818e-23	0	Sh3bp5
6.70878e-15	-0.478315	0.334	0.493	2.01263e-11	0	Rpl39
2.08711e-16	-0.485419	0.09	0.247	6.26134e-13	0	Pydc3
6.88273e-15	-0.500809	0.253	0.396	2.06482e-11	0	Igtp
3.36935e-14	-0.502961	0.263	0.406	1.01081e-10	0	Fam101b
3.67851e-22	-0.506267	0.282	0.486	1.10355e-18	0	Cdkn1b
5.79086e-06	-0.507474	0.155	0.336	0.0173726	0	Cmah
5.44855e-08	-0.520288	0.282	0.446	0.000163457	0	Foxp1
5.51946e-15	-0.521235	0.347	0.5	1.65584e-11	0	Rps15a
6.73126e-14	-0.534197	0.307	0.451	2.01938e-10	0	Tnfaip3
2.07371e-17	-0.534278	0.372	0.517	6.22112e-14	0	Eef1a1
9.41989e-35	-0.535956	0.204	0.368	2.82597e-31	0	Slfn1
2.1231e-25	-0.54549	0.261	0.475	6.3693e-22	0	Crlf3
8.13742e-34	-0.547072	0.114	0.245	2.44122e-30	0	Rtp4
6.52357e-19	-0.550215	0.267	0.459	1.95707e-15	0	Slamf6
3.40763e-17	-0.559219	0.269	0.457	1.02229e-13	0	Tagap
2.00057e-28	-0.561389	0.123	0.281	6.0017e-25	0	Rasgrp2
1.52164e-17	-0.567822	0.267	0.425	4.56492e-14	0	Sh2d1a
6.90107e-32	-0.572612	0.21	0.42	2.07032e-28	0	Rasa3
1.75233e-15	-0.580644	0.269	0.427	5.25699e-12	0	Irf1
7.66893e-28	-0.580861	0.292	0.498	2.30068e-24	0	Rps26
4.39129e-16	-0.585281	0.245	0.43	1.31739e-12	0	Dnajb1
9.67305e-19	-0.594668	0.251	0.441	2.90192e-15	0	Klf6
5.27798e-13	-0.596644	0.08	0.308	1.58339e-09	0	St6gal1
3.86435e-31	-0.601067	0.04	0.26	1.1593e-27	0	Pecam1
1.4224e-35	-0.620156	0.295	0.528	4.2672e-32	0	Rplp1
1.59197e-28	-0.639138	0.229	0.535	4.77591e-25	0	Prkcq
1.14617e-13	-0.64245	0.211	0.352	3.4385e-10	0	Gbp2
1.07278e-55	-0.656411	0.194	0.453	3.21834e-52	0	Klhl6
2.12376e-33	-0.678631	0.227	0.496	6.37127e-30	0	Lef1
1.06769e-42	-0.697095	0.256	0.514	3.20308e-39	0	Ms4a6b
2.55601e-21	-0.733902	0.263	0.499	7.66802e-18	0	Tsc22d3
7.39688e-24	-0.734546	0.216	0.431	2.21907e-20	0	Ier2
1.45239e-50	-0.742993	0.27	0.589	4.35718e-47	0	Fau
1.47981e-46	-0.749052	0.261	0.543	4.43944e-43	0	Rps8
5.60343e-34	-0.749175	0.202	0.463	1.68103e-30	0	Emb
6.3222e-33	-0.754896	0.253	0.5	1.89666e-29	0	Ppp1r15a
8.78615e-53	-0.761026	0.245	0.552	2.63585e-49	0	Rps9
6.74001e-59	-0.762654	0.241	0.575	2.022e-55	0	Rpl17
1.14379e-15	-0.768245	0.041	0.276	3.43136e-12	0	Id3
1.99493e-62	-0.775395	0.238	0.564	5.98479e-59	0	Rpl28
6.21398e-19	-0.777113	0.034	0.327	1.86419e-15	0	Aff3
1.16613e-38	-0.783952	0.216	0.452	3.4984e-35	0	Smc4
2.77968e-22	-0.791298	0.284	0.471	8.33904e-19	0	Junb
1.72293e-43	-0.792524	0.276	0.525	5.1688e-40	0	Rplp0
2.38221e-18	-0.809187	0.066	0.385	7.14664e-15	0	Tcf7
2.11658e-42	-0.812766	0.261	0.538	6.34973e-39	0	Rpl13
7.30245e-45	-0.814152	0.229	0.514	2.19074e-41	0	Rps19
5.67828e-06	-0.814242	0.072	0.334	0.0170349	0	Bcl2
1.75166e-57	-0.815104	0.261	0.566	5.25498e-54	0	Rps5
2.77467e-29	-0.828635	0.196	0.511	8.32401e-26	0	Fam65b
1.78406e-38	-0.830356	0.173	0.458	5.35219e-35	0	Txnip
8.04093e-57	-0.849709	0.216	0.537	2.41228e-53	0	Dgka
3.00588e-38	-0.85356	0.214	0.487	9.01765e-35	0	Btg2
3.98745e-30	-0.877156	0.112	0.444	1.19623e-26	0	Klf3
1.32941e-65	-0.886508	0.196	0.56	3.98824e-62	0	Rpl32
1.51433e-11	-0.89334	0.1	0.372	4.54298e-08	0	Ccr7
3.13946e-75	-0.90239	0.213	0.59	9.41839e-72	0	Rpl18a
1.72556e-37	-0.929082	0.211	0.478	5.17667e-34	0	Samhd1
7.18564e-56	-0.929482	0.174	0.514	2.15569e-52	0	Atp1b3
2.80109e-76	-0.931189	0.18	0.57	8.40327e-73	0	Rps3a1
1.70343e-69	-0.943627	0.207	0.56	5.11029e-66	0	Rps4x
6.20834e-71	-0.953185	0.222	0.588	1.8625e-67	0	Rps16
1.59382e-17	-0.95353	0.151	0.454	4.78145e-14	0	Nrp1
1.50532e-28	-0.978734	0.072	0.514	4.51595e-25	0	Evl
1.2352e-94	-1.0181	0.164	0.599	3.7056e-91	0	Rps10
2.63094e-27	-1.03671	0.214	0.436	7.89282e-24	0	Fos
1.49852e-84	-1.09085	0.17	0.577	4.49557e-81	0	Rps29
1.4909e-49	-1.11552	0.188	0.491	4.47271e-46	0	Zfp36l2
2.59275e-35	-1.11663	0.214	0.459	7.77826e-32	0	Jun
1.31846e-40	-1.13509	0.174	0.461	3.95537e-37	0	Cd69
2.48395e-45	-1.14261	0.096	0.511	7.45184e-42	0	S1pr1
2.34106e-24	-1.14677	0.025	0.333	7.02317e-21	0	Sell
6.15507e-67	-1.15708	0.192	0.55	1.84652e-63	0	Rps20
1.55673e-96	-1.17275	0.149	0.601	4.67018e-93	0	Rps11
7.3355e-40	-1.221	0.191	0.464	2.20065e-36	0	Zfp36
6.667e-82	-1.23857	0.18	0.586	2.0001e-78	0	Rps24
4.18141e-110	-1.3686	0.146	0.614	1.25442e-106	0	Rps27
5.97194e-62	-1.64113	0.081	0.446	1.79158e-58	0	Itgb1
1.26384e-129	-1.92827	0.106	0.55	3.79153e-126	0	Ms4a4b
4.44586e-116	-2.41424	0.059	0.514	1.33376e-112	0	Klf2
2.57094e-194	-3.50994	0.087	0.671	7.71281e-191	0	Tmsb10
1.72564e-05	0.284911	0.484	0.394	0.0517692	0	Cdk17
1.75786e-05	-0.186094	0.411	0.493	0.0527357	0	mt-Co1
1.76631e-05	-0.238604	0.089	0.159	0.0529894	0	Ldlrad4
1.77481e-05	0.477916	0.387	0.199	0.0532443	0	Susd3
1.7881e-05	-0.107629	0.284	0.318	0.0536431	0	Smad4
1.83831e-05	0.0997833	0.065	0.039	0.0551494	0	Myadm
1.84354e-05	0.00272743	0.012	0.011	0.0553062	0	Tdrkh
1.85338e-05	-0.0945777	0.007	0.02	0.0556013	0	Pdzk1ip1
1.86128e-05	0.115426	0.056	0.018	0.0558384	0	Mmp14
1.89557e-05	0.929529	0.366	0.15	0.0568671	0	Rln3
1.90331e-05	-0.117254	0.22	0.194	0.0570992	0	Gna15
1.91514e-05	-0.139701	0.186	0.218	0.0574542	0	Elmsan1
1.91684e-05	-0.0837938	0.137	0.148	0.0575051	0	Ptpre
1.92364e-05	-0.0358347	0.024	0.027	0.0577091	0	Acsl3
1.93868e-05	0.339155	0.105	0.033	0.0581603	0	Ccl3
1.98236e-05	-0.0304518	0.337	0.347	0.0594709	0	Nisch
2.02306e-05	-0.112556	0.236	0.256	0.0606917	0	Svil
2.12025e-05	-0.102714	0.044	0.065	0.0636074	0	Arrdc3
2.16287e-05	0.102203	0.065	0.034	0.064886	0	Gsg2
2.19122e-05	-0.0629559	0.239	0.222	0.0657365	0	Rcbtb2
2.25611e-05	0.0546335	0.064	0.029	0.0676832	0	C77080
2.28482e-05	0.129224	0.068	0.021	0.0685445	0	Gm2974
2.30496e-05	-0.0549438	0.041	0.051	0.0691487	0	Nav2
2.3359e-05	-0.227391	0.182	0.255	0.0700769	0	Zbtb20
2.35729e-05	-0.0947742	0.241	0.268	0.0707188	0	Strn3
2.37388e-05	0.269366	0.434	0.337	0.0712163	0	Ahnak
2.38723e-05	0.0265027	0.015	0.012	0.0716168	0	Gm12474
2.41625e-05	-0.0816742	0.061	0.075	0.0724875	0	Setd4
2.47055e-05	0.260496	0.452	0.349	0.0741166	0	Hmgn2
2.59849e-05	-0.720381	0.096	0.37	0.0779546	0	Ehd3
2.6419e-05	-0.00726813	0.081	0.075	0.0792569	0	9930021J03Rik
2.64374e-05	0.0240979	0.059	0.029	0.0793122	0	Prox2
2.74318e-05	0.00656297	0.115	0.11	0.0822955	0	C87436
2.94721e-05	-0.0692737	0.208	0.224	0.0884164	0	Wbp11
2.96824e-05	-0.195135	0.378	0.477	0.0890471	0	Hspa8
3.01489e-05	-0.327516	0.227	0.355	0.0904466	0	Nxpe3
3.02535e-05	-0.0409498	0.018	0.021	0.0907605	0	Rmi2
3.03322e-05	0.288096	0.428	0.349	0.0909965	0	Calr
3.03637e-05	0.364527	0.465	0.361	0.0910911	0	Arid5b
3.11513e-05	-0.125029	0.086	0.106	0.093454	0	Gbp6.1
3.13621e-05	-0.0236796	0.016	0.018	0.0940863	0	Slc12a8
3.16561e-05	0.0347871	0.285	0.355	0.0949684	0	Cenpe
3.21521e-05	0.0290679	0.03	0.025	0.0964562	0	Rnf128
3.26272e-05	-0.0328929	0.043	0.046	0.0978817	0	Zfp335os
3.2661e-05	-0.0105533	0.052	0.039	0.097983	0	Rnf130
3.26892e-05	-0.123446	0.38	0.422	0.0980676	0	Ifi203
3.27343e-05	0.154902	0.055	0.025	0.098203	0	Itpripl2
3.29041e-05	0.0530059	0.186	0.169	0.0987124	0	Snrk
3.31319e-05	0.106225	0.078	0.041	0.0993956	0	Utf1
3.31719e-05	-0.0774013	0.353	0.376	0.0995156	0	Hist1h1c
3.34071e-05	0.035185	0.071	0.062	0.100221	0	Atad5
3.34878e-05	-0.128425	0.316	0.349	0.100463	0	Pou2f2
3.36729e-05	-0.655695	0.121	0.367	0.101019	0	Il6ra
3.41988e-05	-0.0825617	0.405	0.413	0.102596	0	Sntb1
3.42106e-05	-0.0754827	0.009	0.02	0.102632	0	Slc22a2
3.48821e-05	-0.0432852	0.106	0.107	0.104646	0	Usp45
3.53833e-05	0.101352	0.092	0.056	0.10615	0	Hirip3
3.59839e-05	0.228162	0.467	0.371	0.107952	0	Gna13
3.61201e-05	-0.0774827	0.037	0.048	0.10836	0	Tnfrsf22
3.62318e-05	-0.149459	0.205	0.229	0.108696	0	Rnf213
3.66068e-05	0.062043	0.071	0.041	0.10982	0	Sorcs1
3.70615e-05	-0.0590121	0.258	0.297	0.111185	0	5031425E22Rik
3.73741e-05	-0.0942446	0.238	0.247	0.112122	0	Vcpip1
4.04742e-05	0.0570147	0.183	0.159	0.121423	0	St6galnac3
4.1424e-05	0.328992	0.378	0.207	0.124272	0	Myo1f
4.14593e-05	0.321838	0.414	0.271	0.124378	0	Notch1
4.2014e-05	0.106809	0.05	0.027	0.126042	0	Napsa
4.20283e-05	-0.0137051	0.04	0.032	0.126085	0	Gm26910
4.23516e-05	0.348599	0.359	0.242	0.127055	0	Kdm6b
4.28373e-05	-0.0503421	0.106	0.116	0.128512	0	Zfp398
4.34316e-05	-0.0455861	0.205	0.216	0.130295	0	Emsy
4.40937e-05	0.0171404	0.083	0.069	0.132281	0	Npat
4.43642e-05	0.0123849	0.004	0.003	0.133092	0	Lrrtm2
4.51238e-05	0.00786334	0.129	0.093	0.135371	0	Rfc3
4.58491e-05	0.0128217	0.006	0.004	0.137547	0	Sfxn5
4.84757e-05	-0.123804	0.174	0.195	0.145427	0	Pml
4.93936e-05	-0.150731	0.272	0.276	0.148181	0	BC021614
4.93936e-05	-0.154122	0.326	0.352	0.148181	0	Rgs2
5.0464e-05	-0.230051	0.23	0.303	0.151392	0	Tob1
5.05578e-05	0.130783	0.273	0.211	0.151673	0	Mllt6
5.16608e-05	0.468962	0.464	0.262	0.154982	0	Coro2a
5.19226e-05	0.025627	0.106	0.089	0.155768	0	Znhit6
5.38994e-05	-0.0137977	0.021	0.02	0.161698	0	Chek2
5.39629e-05	0.0841508	0.225	0.177	0.161889	0	Rabep2
5.43361e-05	-0.0160545	0.01	0.012	0.163008	0	Prkab2
5.46658e-05	-0.103826	0.239	0.24	0.163997	0	Daxx
5.74014e-05	-0.111769	0.245	0.263	0.172204	0	Fam76b
5.75651e-05	-0.248439	0.052	0.085	0.172695	0	Col6a4
5.76617e-05	-0.0377937	0.024	0.027	0.172985	0	Alg11
5.77003e-05	-0.190879	0.092	0.147	0.173101	0	Zbtb44
5.80105e-05	-0.0405464	0.01	0.017	0.174031	0	Fam160a1
5.96248e-05	0.0172645	0.099	0.044	0.178875	0	Gm43137
6.02865e-05	0.0268791	0.195	0.179	0.180859	0	Ctdsp2
6.11386e-05	-0.0253427	0.115	0.115	0.183416	0	Gid4
6.39767e-05	0.0236938	0.004	0.001	0.19193	0	Ccdc106
6.44689e-05	-0.209469	0.377	0.457	0.193407	0	Jund
6.61427e-05	-0.0217884	0.099	0.095	0.198428	0	Chd9
6.72739e-05	-0.0315951	0	0.004	0.201822	0	Ccl20
6.88106e-05	-0.0134673	0.04	0.041	0.206432	0	Zfp526
6.91082e-05	0.0486873	0.232	0.189	0.207325	0	Crot
6.91656e-05	-0.139348	0.328	0.355	0.207497	0	Fam102a
6.96838e-05	-0.105459	0.018	0.035	0.209051	0	Gabrr2
7.02407e-05	-0.0475928	0.004	0.008	0.210722	0	Plxnb2
7.23667e-05	0.100262	0.09	0.064	0.2171	0	Timeless
7.65369e-05	-0.0434321	0.1	0.109	0.229611	0	Casd1
7.69421e-05	-0.244651	0.388	0.45	0.230826	0	Ptprc
7.76304e-05	-0.407054	0.229	0.381	0.232891	0	Cd96
7.81569e-05	-0.213544	0.123	0.187	0.234471	0	Neurl3
8.06412e-05	-0.16024	0.01	0.031	0.241924	0	Tlr7
8.15483e-05	0.023485	0.007	0.004	0.244645	0	Clec11a
8.25736e-05	-0.0174799	0.227	0.241	0.247721	0	Atad2
8.56808e-05	0.0252706	0.281	0.266	0.257042	0	Zmynd11
8.59763e-05	0.120643	0.04	0.021	0.257929	0	Hspb1
8.84482e-05	0.0366132	0.149	0.133	0.265345	0	Slc25a36
8.93064e-05	0.0499147	0.013	0.007	0.267919	0	Tbc1d2
8.98046e-05	-0.0210181	0.086	0.073	0.269414	0	Lyrm7
9.28491e-05	-0.0384849	0.335	0.339	0.278547	0	Lfng
9.34268e-05	-0.0355943	0.241	0.24	0.280281	0	Msl2
9.44846e-05	-0.131068	0.021	0.041	0.283454	0	Aldh6a1
9.66815e-05	0.0303988	0.25	0.305	0.290045	0	Bdh2
9.71551e-05	0.0811148	0.13	0.091	0.291465	0	Hilpda
0.000100728	-0.0291545	0.131	0.122	0.302185	0	Bcar3
0.00010203	-0.060153	0.192	0.2	0.306089	0	Rfx1
0.000102146	0.0762777	0.121	0.09	0.306437	0	D030056L22Rik
0.000103179	-0.240096	0.359	0.423	0.309538	0	Dock2
0.000106788	-0.532681	0.223	0.36	0.320364	0	Hspa1a
0.000107831	0.00837186	0.01	0.009	0.323492	0	Arhgap11a
0.00011048	-0.355239	0.325	0.468	0.331439	0	Macf1
0.000113209	0.537254	0.232	0.071	0.339626	0	Epcam
0.000118133	-0.191721	0.359	0.41	0.354398	0	Slfn2
0.000119011	0.0220631	0.092	0.075	0.357033	0	Polr3d
0.000120147	0.30599	0.461	0.319	0.36044	0	Lrrc8c
0.000122036	-0.102123	0.353	0.355	0.366108	0	Ccs
0.000124033	0.536433	0.412	0.256	0.372098	0	Icam1
0.000124512	0.111325	0.074	0.046	0.373536	0	Pcyt1a
0.000126324	0.0126337	0.226	0.275	0.378971	0	Hsd17b14
0.000127668	-0.199327	0.185	0.234	0.383005	0	Tet3
0.000130314	0.0722421	0.041	0.03	0.390943	0	6330403K07Rik
0.000132439	0.161311	0.055	0.022	0.397316	0	Pbx3
0.000134166	-0.376949	0.309	0.458	0.402498	0	Utrn
0.000135632	-0.122332	0.025	0.043	0.406897	0	Pdk1
0.000135806	0.0735201	0.022	0.01	0.407417	0	Csf2ra
0.000138787	-0.047883	0.003	0.009	0.416362	0	Kifc3
0.000139276	0.105996	0.075	0.046	0.417827	0	Ankrd26
0.000140436	0.0238757	0.121	0.098	0.421307	0	5430416N02Rik
0.000140929	-0.0138766	0.331	0.329	0.422788	0	Ccdc88c
0.000141199	0.0896078	0.275	0.203	0.423597	0	Phf23
0.000142874	-0.0657223	0.238	0.252	0.428623	0	Smarca2
0.000143056	-0.161486	0.294	0.35	0.429169	0	Rexo2
0.000143307	-0.0269694	0.185	0.168	0.429922	0	Nr4a2
0.000143467	-0.430143	0.343	0.412	0.430402	0	S100a10
0.000143559	-0.047008	0.015	0.023	0.430676	0	Sardh
0.000144845	-0.0395495	0.239	0.243	0.434534	0	Ylpm1
0.000145191	0.394838	0.326	0.142	0.435572	0	1700017B05Rik
0.000145214	-0.0972229	0.007	0.019	0.435642	0	Cd160
0.000152113	0.000665209	0.1	0.103	0.456339	0	Rbm4b
0.000153666	-0.261121	0.323	0.412	0.460997	0	Kcnn4
0.000155998	0.196517	0.431	0.339	0.467994	0	Jak2
0.000160027	-0.0322165	0.007	0.01	0.480082	0	Tube1
0.000160027	-0.108395	0.035	0.032	0.480082	0	Synpo
0.000160941	-0.245451	0.14	0.223	0.482824	0	Ccdc50
0.000161477	-0.00182819	0.133	0.117	0.484431	0	Rrp8
0.000168913	-0.0434403	0.09	0.093	0.50674	0	Pcnx
0.000170304	-0.101314	0.281	0.299	0.510913	0	Ddx3x
0.000179669	-0.0699121	0.114	0.102	0.539006	0	Cxxc5
0.000181941	0.0372014	0.03	0.021	0.545824	0	Zfp40
0.000187213	0.0778908	0.118	0.096	0.561638	0	Marcksl1
0.000187389	0.183009	0.453	0.394	0.562167	0	Foxp3
0.000188302	-0.143531	0.388	0.458	0.564906	0	Tra2a
0.000191365	-0.159221	0.009	0.032	0.574095	0	Suclg2
0.000191995	-0.105633	0.306	0.327	0.575986	0	Ptpra
0.000192447	0.0766779	0.034	0.02	0.57734	0	D430019H16Rik
0.000196523	0.0713388	0.071	0.044	0.58957	0	Rmdn3
0.000198841	0.557235	0.263	0.066	0.596522	0	Alcam
0.000203013	-0.0124474	0.001	0.003	0.609038	0	Tspan32os
0.000204538	-0.143098	0.208	0.226	0.613615	0	Cxcr4
0.000209997	-0.231583	0.089	0.172	0.629991	0	Ptpn13
0.000212298	-0.0381185	0.267	0.265	0.636893	0	Hist1h2al
0.000214655	0.024957	0.058	0.037	0.643966	0	Mipol1
0.000216398	-0.0179532	0.247	0.237	0.649193	0	Dck
0.000217747	0.308454	0.133	0.035	0.653241	0	Wisp1
0.000221739	-0.613522	0.22	0.338	0.665217	0	Hspa1b
0.000227909	0.193513	0.439	0.336	0.683728	0	Ankrd17
0.000228086	0.228175	0.325	0.219	0.684258	0	Ptpn11
0.000230251	-0.105959	0.216	0.241	0.690753	0	Tuba4a
0.000233048	0.283702	0.477	0.368	0.699143	0	Pld3
0.00023377	0.00884586	0.145	0.121	0.70131	0	Hmgn5
0.000241257	0.00104779	0.383	0.356	0.723772	0	Mdm4
0.000241891	-0.0935893	0.226	0.238	0.725674	0	Usp48
0.000243352	-0.108223	0.338	0.358	0.730055	0	Samd9l
0.000245009	0.585303	0.39	0.19	0.735028	0	Tgfbr1
0.00024607	-0.00701961	0.015	0.016	0.738209	0	E230001N04Rik
0.000246297	0.00238984	0.04	0.031	0.738892	0	Phldb1
0.000246906	0.0133717	0.01	0.009	0.740717	0	Tert
0.000253067	0.0119724	0.013	0.011	0.759202	0	Gm28935
0.000256952	-0.0246988	0.173	0.153	0.770855	0	Trafd1
0.000260171	-0.392806	0.064	0.182	0.780513	0	Ssbp2
0.000272386	-0.129875	0.365	0.454	0.817159	0	Rbm38
0.000281586	0.0416958	0.012	0.007	0.844757	0	Lipt1
0.000281586	-0.0470721	0.015	0.022	0.844757	0	Nr6a1os
0.000284528	0.0126379	0.25	0.257	0.853584	0	A630023P12Rik
0.00028706	0.0402825	0.186	0.161	0.861181	0	1810030O07Rik
0.00029201	0.0187873	0.01	0.009	0.87603	0	Gm20342
0.000293842	0.386958	0.436	0.295	0.881526	0	Rasa1
0.000296045	-0.186845	0.155	0.192	0.888136	0	Phf21a
0.000303995	-0.138541	0.013	0.029	0.911986	0	Igfbp4
0.000304273	0.129242	0.204	0.147	0.912819	0	Tbc1d30
0.000311482	-0.0776866	0.047	0.064	0.934446	0	Ccdc125
0.000313714	-0.518694	0.061	0.212	0.941141	0	Tnfsf8
0.000315433	0.314141	0.362	0.21	0.9463	0	Dynll2
0.000317499	0.412839	0.114	0.012	0.952496	0	Setbp1
0.000320693	-0.075992	0.117	0.112	0.96208	0	Scd2
0.000324557	-0.213231	0.368	0.46	0.973672	0	Slc38a2
0.000325	0.0936356	0.027	0.011	0.975	0	Galc
0.000325986	0.0726001	0.027	0.016	0.977959	0	Rasl11a
0.00033001	0.787182	0.26	0.087	0.990029	0	Il1r2
0.000336106	-0.0286133	0.056	0.049	1	0	Jag2
0.000339681	0.786392	0.341	0.098	1	0	Fgl2
0.000343914	-0.111667	0.29	0.318	1	0	Gpr132
0.00034407	-0.229117	0.012	0.045	1	0	Plaur
0.000349038	-0.265169	0.411	0.47	1	0	Tmsb4x
0.000349143	0.0667279	0.233	0.265	1	0	Rrm2
0.000355516	-0.0629592	0.027	0.038	1	0	Tmem67
0.000357772	-0.102607	0.352	0.378	1	0	Cd84
0.000363636	0.460533	0.359	0.173	1	0	Crem
0.000369033	-0.0654397	0.03	0.024	1	0	Zdhhc14
0.000375971	-0.0970895	0.349	0.421	1	0	Gm26825
0.000382227	0.294018	0.449	0.385	1	0	Nrip1
0.000382571	-0.00562508	0.046	0.035	1	0	Trim16
0.000387069	0.000717372	0.006	0.006	1	0	1300017J02Rik
0.000387533	-0.0111458	0.284	0.276	1	0	Parp4
0.000388231	-0.0147807	0.451	0.384	1	0	1700027F09Rik
0.000395978	0.31706	0.111	0.024	1	0	Kctd12
0.000406533	-0.017147	0.006	0.008	1	0	4732465J04Rik
0.000410313	-0.134147	0.386	0.429	1	0	Ppp1r12a
0.000415054	0.314808	0.419	0.295	1	0	Vmp1
0.000422733	0.0257922	0.055	0.023	1	0	Kcnh3
0.000428053	-0.0969104	0.142	0.16	1	0	Gm15800
0.000432277	-0.163645	0.352	0.418	1	0	Sesn3
0.000435179	0.0935215	0.287	0.208	1	0	Ppp3ca
0.000439142	-0.0194273	0.006	0.008	1	0	Serpine2
0.000439273	-0.0100709	0.034	0.023	1	0	Gm26513
0.000444919	0.12348	0.13	0.104	1	0	Srm
0.000489909	0.19235	0.476	0.406	1	0	Arpc5
0.000496745	0.0384667	0.123	0.09	1	0	Eno3
0.000501451	0.506558	0.383	0.293	1	0	Il2ra
0.000501672	-0.0192917	0.078	0.078	1	0	BC018473
0.000503596	0.03631	0.185	0.135	1	0	Ccdc25
0.000506048	0.0403066	0.26	0.245	1	0	Ccng2
0.000522836	-0.0044903	0.258	0.256	1	0	Mink1
0.00052692	-0.231898	0.365	0.444	1	0	Lsp1
0.000557082	-0.0795498	0.368	0.428	1	0	Mat2a
0.00056553	-0.0870744	0.247	0.232	1	0	Sgk1
0.00057159	-0.0730515	0.188	0.179	1	0	Ice1
0.000572425	0.039324	0.049	0.037	1	0	Prkci
0.000572508	0.032917	0.1	0.084	1	0	Nr1d2
0.000574014	0.182425	0.458	0.391	1	0	Cd53
0.000576448	0.194948	0.046	0.017	1	0	Il21
0.000576532	0.0529549	0.025	0.014	1	0	Alg6
0.000579989	0.0522982	0.027	0.016	1	0	Brca1
0.000582107	-0.253514	0.362	0.465	1	0	Itk
0.000584573	-0.0117583	0.004	0.007	1	0	Usp27x
0.000590994	-0.212848	0.25	0.326	1	0	Hipk1
0.000602193	-0.0942575	0.028	0.041	1	0	Gpd2
0.000607027	-0.0617374	0.089	0.096	1	0	Smcr8
0.000631563	-0.0871332	0.196	0.217	1	0	Ppp1r9b
0.000632754	-0.0965324	0.232	0.253	1	0	Hmgn1
0.000636894	0.0329634	0.025	0.021	1	0	Zfp341
0.000663602	0.033582	0.264	0.218	1	0	Swap70
0.000670731	-0.0678444	0.332	0.333	1	0	Gata3
0.000676563	0.0700765	0.075	0.045	1	0	2210010C04Rik
0.000687873	-0.100143	0.318	0.331	1	0	Stat6
0.000693544	-0.0846658	0.015	0.025	1	0	Carf
0.000694843	0.286372	0.089	0.027	1	0	Prrt1
0.000701576	0.121566	0.123	0.077	1	0	Rad54l2
0.00070299	-0.0536095	0.006	0.013	1	0	Junos
0.000722659	0.00929796	0.022	0.021	1	0	Dnajc28
0.000735104	0.30741	0.459	0.355	1	0	Gimap5
0.000760486	-0.190899	0.36	0.463	1	0	Eif4a2
0.000825838	-0.103402	0.26	0.289	1	0	Madd
0.000830312	-0.0218537	0.307	0.374	1	0	Kif4
0.000837779	0.02377	0.273	0.23	1	0	Cklf
0.000856781	0.371743	0.16	0.041	1	0	Rorc
0.00086251	0.280657	0.09	0.03	1	0	Jdp2
0.000872591	-0.129919	0.204	0.239	1	0	Chd6
0.000876802	0.073819	0.211	0.171	1	0	Ankrd55
0.00088867	0.0650692	0.363	0.308	1	0	Pmaip1
0.000898907	-0.0699751	0.013	0.024	1	0	Tnfsf14
0.000900814	0.0840647	0.106	0.072	1	0	Nol8
0.00091221	0.0308125	0.241	0.219	1	0	Neat1
0.000914789	0.026907	0.021	0.013	1	0	Prf1
0.000917375	-0.148859	0.149	0.192	1	0	Rps6ka3
0.000923348	-0.0280822	0.018	0.022	1	0	Plekhg5
0.000934876	0.0154479	0.117	0.102	1	0	Ms4a6c
0.000946537	0.0452784	0.035	0.017	1	0	2610042L04Rik
0.000951882	0.000789478	0.131	0.112	1	0	Opa1
0.000963198	0.506872	0.177	0.037	1	0	Metrnl
0.000968085	-0.0783482	0.251	0.258	1	0	Ythdf3
0.000972039	0.0926111	0.241	0.198	1	0	5830405F06Rik
0.000990503	0.434006	0.406	0.226	1	0	Vps54
0.000994542	0.161207	0.04	0.013	1	0	Lipo1
0.00101852	-0.272337	0.081	0.151	1	0	Wwp1
0.00102654	0.128019	0.075	0.036	1	0	Dusp14
0.00102668	0.0334758	0.118	0.102	1	0	Usp53
0.00104362	0.0368206	0.179	0.145	1	0	Gstt2
0.00107558	0.0438451	0.027	0.021	1	0	Zfp599
0.00108401	-0.0578207	0.105	0.124	1	0	Fbxo32
0.00110536	0.00115341	0.021	0.021	1	0	Sv2a
0.00110936	0.222063	0.458	0.399	1	0	Sat1
[truncated: 8,379 more rows]
